# Supplementary material for: Crystal structure of benzobi­cyclon
Source: Acta Crystallogr E Crystallogr Commun. 2015 Dec 9;71(Pt 12):o1035. doi: 10.1107/S2056989015023221 (PMC4719965; doi:10.1107/S2056989015023221)
Supplement: Supplementary file 1 [file e-71-o1035-sup1.cif]

##############################################################################
#                                                                            #
# This CIF contains the data in a paper accepted for publication in          #
# Acta Crystallographica Section E. It conforms to the requirements of       #
# Notes for Authors for Acta Crystallographica Section E, and has been       #
# peer reviewed under the auspices of the IUCr Commission on Journals.       #
#                                                                            #
# Full details of the Crystallographic Information File format               #
# are given in the paper "The Crystallographic Information File (CIF):       #
# a New Standard Archive File for Crystallography" by S. R. Hall, F. H.      #
# Allen and I. D. Brown [Acta Cryst. (1991), A47, 655-685].                  #
#                                                                            #
# The current version of the core CIF dictionary is obtainable from          #
# ftp://ftp.iucr.org/pub/cif_core.dic.                                       #
#                                                                            #
# Software is freely available for graphical display of the structure(s)     #
# in this CIF. For information consult the CIF software page                 #
# http://www.iucr.org/resources/cif/software.                                #
#                                                                            #
# This file may be used for bona fide research purposes within the           #
# scientific community so long as proper attribution is given to the journal # 
# article from which it was obtained.                                        #
#                                                                            #
##############################################################################
data_global
_audit_creation_method     'form.cif (version 2.0)'
_journal_data_validation_number     ?
_journal_date_recd_electronic     2015-11-27
_journal_date_accepted     2015-12-02
_journal_name_full     'Acta Crystallographica, Section E'
_journal_year     2016
_journal_volume     72
_journal_issue      1
_journal_page_first     o1035
_journal_page_last     o1035
_journal_paper_category     HO
_journal_paper_doi     10.1107/S2056989015023221
_journal_coeditor_code     SJ5485
loop_
    _publ_contact_author_name
    _publ_contact_author_address
    _publ_contact_author_email
    'Kim, Tae Ho'
;
Department of Chemistry and Research Institute of Natural Sciences,
Gyeongsang National University, Jinju 52828, Republic of Korea
;
;
thkim@gnu.ac.kr
;
    'Kim, Jineun'
;
Department of Chemistry and Research Institute of Natural Sciences,
Gyeongsang National University, Jinju 52828, Republic of Korea
;
;
jekim@gnu.ac.kr
;
_publ_contact_author_fax     '+82-55-772-2789'
_publ_contact_author_phone     '+82-55-772-2789'
_publ_section_title
;
Crystal structure of benzobicyclon
;
loop_
    _publ_author_name
    _publ_author_address
    'Kang, Gihaeng'
;
Department of Chemistry and Research Institute of Natural Sciences,
Gyeongsang National University, Jinju 52828, Republic of Korea
;
    'Kim, Jineun'
;
Department of Chemistry and Research Institute of Natural Sciences,
Gyeongsang National University, Jinju 52828, Republic of Korea
;
    'Lim, Hansu'
;
Department of Chemistry and Research Institute of Natural Sciences,
Gyeongsang National University, Jinju 52828, Republic of Korea
;
    'Kim, Tae Ho'
;
Department of Chemistry and Research Institute of Natural Sciences,
Gyeongsang National University, Jinju 52828, Republic of Korea
;
_publ_section_synopsis     .
data_I
_database_code_depnum_ccdc_archive 'CCDC 1440215'
_audit_creation_method     'SHELXL-2014/7'
_chemical_name_systematic
;
3-(2-Chloro-4-mesylbenzoyl)-4-(phenylsulfanyl)bicyclo[3.2.1]oct-3-en-2-one
;
_chemical_name_common     benzobicyclon
_chemical_formula_moiety     'C22 H19 Cl O4 S2'
_chemical_formula_sum     'C22 H19 Cl O4 S2'
_chemical_formula_iupac     'C22 H19 Cl O4 S2'
_chemical_formula_weight     446.94
_chemical_melting_point     ?
_shelx_space_group_comment
;
The symmetry employed for this shelxl refinement is uniquely defined
by the following loop, which should always be used as a source of
symmetry information in preference to the above space-group names.
They are only intended as comments.
;
_space_group_crystal_system     monoclinic
_space_group_name_H-M_alt     'P 21/c'
_space_group_name_Hall     '-P 2ybc'
loop_
    _space_group_symop_operation_xyz
    'x, y, z'
    '-x, y+1/2, -z+1/2'
    '-x, -y, -z'
    'x, -y-1/2, z-1/2'
_cell_length_a     15.5111(8)
_cell_length_b     10.7218(6)
_cell_length_c     12.0169(6)
_cell_angle_alpha     90
_cell_angle_beta     91.449(3)
_cell_angle_gamma     90
_cell_volume     1997.85(18)
_cell_formula_units_Z     4
_cell_measurement_reflns_used     2645
_cell_measurement_theta_min     2.63
_cell_measurement_theta_max     24.69
_cell_measurement_temperature     173(2)
_exptl_crystal_description     block
_exptl_crystal_colour     colourless
_exptl_crystal_size_max     0.150
_exptl_crystal_size_mid     0.110
_exptl_crystal_size_min     0.056
_exptl_crystal_density_diffrn     1.486
_exptl_crystal_density_meas     ?
_exptl_crystal_density_method     ?
_exptl_crystal_F_000     928
_exptl_absorpt_coefficient_mu     0.428
_exptl_absorpt_correction_type     multi-scan
_exptl_absorpt_process_details
;
(SADABS; Bruker, 2014)
;
_shelx_estimated_absorpt_T_min     0.939
_shelx_estimated_absorpt_T_max     0.976
_exptl_absorpt_correction_T_min     0.6867
_exptl_absorpt_correction_T_max     0.7455
_diffrn_ambient_temperature     173(2)
_diffrn_radiation_type     MoK\a
_diffrn_radiation_wavelength     0.71073
_diffrn_measurement_device_type     'Bruker APEXII CCD'
_diffrn_measurement_method     '\f and \w scans'
_diffrn_detector_area_resol_mean     ?
_diffrn_reflns_number     15850
_diffrn_reflns_av_R_equivalents     0.0550
_diffrn_reflns_theta_min     2.309
_diffrn_reflns_theta_max     25.000
_diffrn_reflns_theta_full     25.000
_diffrn_measured_fraction_theta_max     0.996
_diffrn_measured_fraction_theta_full     0.996
_diffrn_reflns_limit_h_min     -18
_diffrn_reflns_limit_h_max     18
_diffrn_reflns_limit_k_min     -11
_diffrn_reflns_limit_k_max     12
_diffrn_reflns_limit_l_min     -14
_diffrn_reflns_limit_l_max     12
_refine_special_details     ?
_reflns_number_total     3504
_reflns_number_gt     2584
_reflns_threshold_expression     'I > 2\s(I)'
_refine_ls_structure_factor_coef     Fsqd
_refine_ls_matrix_type     full
_refine_ls_R_factor_all     0.0790
_refine_ls_R_factor_gt     0.0530
_refine_ls_wR_factor_gt     0.1298
_refine_ls_wR_factor_ref     0.1424
_refine_ls_goodness_of_fit_ref     1.069
_refine_ls_restrained_S_all     1.069
_refine_ls_number_reflns     3504
_refine_ls_number_parameters     263
_refine_ls_number_restraints     0
_refine_ls_hydrogen_treatment     constr
_refine_ls_weighting_scheme     calc
_refine_ls_weighting_details
              'w=1/[\s^2^(Fo^2^)+(0.0619P)^2^+2.0045P] where P=(Fo^2^+2Fc^2^)/3'
_atom_sites_solution_hydrogens     geom
_atom_sites_solution_primary     ?
_atom_sites_solution_secondary     ?
_refine_ls_shift/su_max     0.000
_refine_ls_shift/su_mean     0.000
_refine_diff_density_max     0.965
_refine_diff_density_min     -0.535
_refine_ls_extinction_method     none
_refine_ls_extinction_coef     .
loop_
    _atom_type_symbol
    _atom_type_description
    _atom_type_scat_dispersion_real
    _atom_type_scat_dispersion_imag
    _atom_type_scat_source
    'C' 'C' 0.0033 0.0016
                         'International Tables Vol C Tables 4.2.6.8 and 6.1.1.4'
    'H' 'H' 0.0000 0.0000
                         'International Tables Vol C Tables 4.2.6.8 and 6.1.1.4'
    'O' 'O' 0.0106 0.0060
                         'International Tables Vol C Tables 4.2.6.8 and 6.1.1.4'
    'S' 'S' 0.1246 0.1234
                         'International Tables Vol C Tables 4.2.6.8 and 6.1.1.4'
    'Cl' 'Cl' 0.1484 0.1585
                         'International Tables Vol C Tables 4.2.6.8 and 6.1.1.4'
_computing_data_collection
;
APEX2 (Bruker, 2014)
;
_computing_cell_refinement
;
SAINT (Bruker, 2014)
;
_computing_data_reduction
;
SAINT (Bruker, 2014)
;
_computing_structure_solution
;
SHELXS97 (Sheldrick, 2008)
;
_computing_structure_refinement
;
SHELXL2014 (Sheldrick, 2015)
;
_computing_molecular_graphics
;
DIAMOND (Brandenburg, 2010)
;
_computing_publication_material
;
SHELXTL (Sheldrick, 2008)
;
loop_
    _atom_site_type_symbol
    _atom_site_label
    _atom_site_fract_x
    _atom_site_fract_y
    _atom_site_fract_z
    _atom_site_U_iso_or_equiv
    _atom_site_adp_type
    _atom_site_calc_flag
    _atom_site_occupancy
    _atom_site_disorder_assembly
    _atom_site_disorder_group
    Cl Cl1 0.22882(6) 0.40049(9) 0.83242(9) 0.0464(3) Uani d 1 . .
    S S1 -0.08667(6) 0.26508(9) 0.95779(9) 0.0361(3) Uani d 1 . .
    S S2 0.41445(6) 0.12501(8) 0.64532(8) 0.0324(3) Uani d 1 . .
    O O1 -0.16416(16) 0.2346(3) 0.8963(2) 0.0495(8) Uani d 1 . .
    O O2 -0.07793(17) 0.3867(2) 1.0065(3) 0.0499(8) Uani d 1 . .
    O O3 0.24478(16) 0.0592(2) 0.6713(2) 0.0429(7) Uani d 1 . .
    O O4 0.14394(16) 0.3801(3) 0.5647(3) 0.0479(8) Uani d 1 . .
    C C1 -0.0691(2) 0.1524(4) 1.0616(3) 0.0401(10) Uani d 1 . .
    H H1A -0.1083 0.1674 1.1228 0.060 Uiso calc 1 . .
    H H1B -0.0093 0.1576 1.0895 0.060 Uiso calc 1 . .
    H H1C -0.0799 0.0692 1.0304 0.060 Uiso calc 1 . .
    C C2 0.0015(2) 0.2413(3) 0.8691(3) 0.0303(8) Uani d 1 . .
    C C3 0.0716(2) 0.3211(3) 0.8792(3) 0.0339(9) Uani d 1 . .
    H H3 0.0715 0.3884 0.9305 0.041 Uiso calc 1 . .
    C C4 0.1417(2) 0.3002(3) 0.8126(3) 0.0309(8) Uani d 1 . .
    C C5 0.1442(2) 0.2011(3) 0.7389(3) 0.0290(8) Uani d 1 . .
    C C6 0.0730(2) 0.1218(3) 0.7314(3) 0.0335(9) Uani d 1 . .
    H H6 0.0736 0.0530 0.6816 0.040 Uiso calc 1 . .
    C C7 0.0013(2) 0.1420(3) 0.7954(3) 0.0338(9) Uani d 1 . .
    H H7 -0.0473 0.0883 0.7890 0.041 Uiso calc 1 . .
    C C8 0.2214(2) 0.1671(3) 0.6715(3) 0.0302(8) Uani d 1 . .
    C C9 0.2696(2) 0.2642(3) 0.6103(3) 0.0336(9) Uani d 1 . .
    C C10 0.3565(2) 0.2546(3) 0.5982(3) 0.0310(8) Uani d 1 . .
    C C11 0.4045(2) 0.3595(4) 0.5419(3) 0.0382(9) Uani d 1 . .
    H H11 0.4656 0.3361 0.5274 0.046 Uiso calc 1 . .
    C C12 0.3542(4) 0.3935(5) 0.4330(3) 0.0668(16) Uani d 1 . .
    H H12A 0.3347 0.3191 0.3906 0.080 Uiso calc 1 . .
    H H12B 0.3870 0.4499 0.3845 0.080 Uiso calc 1 . .
    C C13 0.2767(3) 0.4631(4) 0.4939(5) 0.0711(17) Uani d 1 . .
    H H13 0.2407 0.5144 0.4411 0.085 Uiso calc 1 . .
    C C14 0.3207(4) 0.5376(5) 0.5754(5) 0.0755(17) Uani d 1 . .
    H H14A 0.2838 0.5499 0.6405 0.091 Uiso calc 1 . .
    H H14B 0.3341 0.6204 0.5438 0.091 Uiso calc 1 . .
    C C15 0.3992(3) 0.4753(4) 0.6092(4) 0.0622(14) Uani d 1 . .
    H H15A 0.3983 0.4548 0.6895 0.075 Uiso calc 1 . .
    H H15B 0.4495 0.5295 0.5958 0.075 Uiso calc 1 . .
    C C16 0.2224(2) 0.3702(4) 0.5594(4) 0.0466(11) Uani d 1 . .
    C C17 0.5234(2) 0.1795(3) 0.6555(3) 0.0299(8) Uani d 1 . .
    C C18 0.5496(3) 0.2579(3) 0.7411(3) 0.0404(10) Uani d 1 . .
    H H18 0.5085 0.2892 0.7914 0.048 Uiso calc 1 . .
    C C19 0.6355(3) 0.2910(4) 0.7538(4) 0.0532(12) Uani d 1 . .
    H H19 0.6536 0.3460 0.8118 0.064 Uiso calc 1 . .
    C C20 0.6948(3) 0.2430(4) 0.6807(4) 0.0566(13) Uani d 1 . .
    H H20 0.7540 0.2643 0.6896 0.068 Uiso calc 1 . .
    C C21 0.6690(3) 0.1654(4) 0.5962(4) 0.0488(12) Uani d 1 . .
    H H21 0.7103 0.1336 0.5465 0.059 Uiso calc 1 . .
    C C22 0.5831(2) 0.1329(3) 0.5825(3) 0.0374(9) Uani d 1 . .
    H H22 0.5652 0.0791 0.5236 0.045 Uiso calc 1 . .
loop_
    _atom_site_aniso_label
    _atom_site_aniso_U_11
    _atom_site_aniso_U_22
    _atom_site_aniso_U_33
    _atom_site_aniso_U_12
    _atom_site_aniso_U_13
    _atom_site_aniso_U_23
    Cl1 0.0325(5) 0.0437(6) 0.0632(7) -0.0172(4) 0.0084(5) -0.0109(5)
    S1 0.0220(5) 0.0359(5) 0.0509(6) -0.0007(4) 0.0085(4) -0.0012(4)
    S2 0.0273(5) 0.0273(5) 0.0430(6) 0.0021(4) 0.0086(4) 0.0007(4)
    O1 0.0215(13) 0.0641(19) 0.063(2) 0.0002(12) -0.0001(13) -0.0002(15)
    O2 0.0421(16) 0.0354(15) 0.073(2) -0.0006(12) 0.0196(15) -0.0119(14)
    O3 0.0372(15) 0.0298(14) 0.0624(19) -0.0013(12) 0.0170(14) -0.0004(13)
    O4 0.0221(14) 0.0543(17) 0.067(2) 0.0025(12) 0.0014(13) 0.0214(15)
    C1 0.030(2) 0.046(2) 0.045(2) -0.0030(17) 0.0105(18) 0.0022(19)
    C2 0.0229(18) 0.0305(18) 0.038(2) -0.0010(14) 0.0032(16) 0.0033(16)
    C3 0.0296(19) 0.0289(18) 0.043(2) -0.0007(15) 0.0015(17) -0.0017(17)
    C4 0.0235(17) 0.0294(18) 0.040(2) -0.0053(15) 0.0033(16) 0.0032(16)
    C5 0.0254(18) 0.0278(18) 0.034(2) 0.0000(14) 0.0047(16) 0.0064(16)
    C6 0.032(2) 0.0277(18) 0.041(2) -0.0078(15) 0.0045(17) -0.0026(17)
    C7 0.0230(18) 0.0325(19) 0.046(2) -0.0066(15) 0.0019(17) 0.0022(17)
    C8 0.0258(18) 0.0282(19) 0.037(2) -0.0045(15) 0.0044(16) 0.0028(16)
    C9 0.0239(18) 0.036(2) 0.041(2) 0.0005(15) 0.0052(16) 0.0093(17)
    C10 0.0284(19) 0.0329(19) 0.032(2) 0.0003(15) 0.0050(16) 0.0034(16)
    C11 0.0225(18) 0.044(2) 0.049(2) 0.0000(16) 0.0069(17) 0.0151(19)
    C12 0.107(4) 0.068(3) 0.026(2) -0.048(3) 0.012(3) 0.002(2)
    C13 0.026(2) 0.044(3) 0.141(5) 0.0005(19) -0.023(3) 0.043(3)
    C14 0.095(4) 0.061(3) 0.072(4) 0.008(3) 0.031(3) 0.018(3)
    C15 0.094(4) 0.047(3) 0.046(3) -0.030(3) 0.011(3) 0.000(2)
    C16 0.029(2) 0.048(2) 0.063(3) 0.0016(18) 0.005(2) 0.020(2)
    C17 0.0255(18) 0.0270(18) 0.037(2) 0.0048(14) 0.0025(16) 0.0080(16)
    C18 0.040(2) 0.037(2) 0.044(2) 0.0001(17) 0.0027(19) 0.0038(19)
    C19 0.049(3) 0.055(3) 0.055(3) -0.011(2) -0.012(2) 0.009(2)
    C20 0.027(2) 0.068(3) 0.074(3) -0.009(2) -0.007(2) 0.029(3)
    C21 0.033(2) 0.056(3) 0.058(3) 0.016(2) 0.013(2) 0.028(2)
    C22 0.031(2) 0.038(2) 0.044(2) 0.0097(17) 0.0096(18) 0.0064(18)
_geom_special_details
;
 All esds (except the esd in the dihedral angle between two l.s. planes)
 are estimated using the full covariance matrix.  The cell esds are taken
 into account individually in the estimation of esds in distances, angles
 and torsion angles; correlations between esds in cell parameters are only
 used when they are defined by crystal symmetry.  An approximate (isotropic)
 treatment of cell esds is used for estimating esds involving l.s. planes.
;
loop_
    _geom_bond_atom_site_label_1
    _geom_bond_atom_site_label_2
    _geom_bond_site_symmetry_2
    _geom_bond_distance
    _geom_bond_publ_flag
    Cl1 C4 . 1.739(3) ?
    S1 O1 . 1.432(3) ?
    S1 O2 . 1.434(3) ?
    S1 C1 . 1.753(4) ?
    S1 C2 . 1.774(3) ?
    S2 C10 . 1.742(4) ?
    S2 C17 . 1.790(4) ?
    O3 C8 . 1.213(4) ?
    O4 C16 . 1.226(4) ?
    C1 H1A . 0.9800 ?
    C1 H1B . 0.9800 ?
    C1 H1C . 0.9800 ?
    C2 C7 . 1.385(5) ?
    C2 C3 . 1.386(5) ?
    C3 C4 . 1.384(5) ?
    C3 H3 . 0.9500 ?
    C4 C5 . 1.385(5) ?
    C5 C6 . 1.395(5) ?
    C5 C8 . 1.508(5) ?
    C6 C7 . 1.384(5) ?
    C6 H6 . 0.9500 ?
    C7 H7 . 0.9500 ?
    C8 C9 . 1.487(5) ?
    C9 C10 . 1.363(5) ?
    C9 C16 . 1.476(5) ?
    C10 C11 . 1.517(5) ?
    C11 C15 . 1.485(6) ?
    C11 C12 . 1.551(6) ?
    C11 H11 . 1.0000 ?
    C12 C13 . 1.607(7) ?
    C12 H12A . 0.9900 ?
    C12 H12B . 0.9900 ?
    C13 C14 . 1.425(8) ?
    C13 C16 . 1.534(6) ?
    C13 H13 . 1.0000 ?
    C14 C15 . 1.437(7) ?
    C14 H14A . 0.9900 ?
    C14 H14B . 0.9900 ?
    C15 H15A . 0.9900 ?
    C15 H15B . 0.9900 ?
    C17 C18 . 1.382(5) ?
    C17 C22 . 1.385(5) ?
    C18 C19 . 1.383(6) ?
    C18 H18 . 0.9500 ?
    C19 C20 . 1.387(6) ?
    C19 H19 . 0.9500 ?
    C20 C21 . 1.365(7) ?
    C20 H20 . 0.9500 ?
    C21 C22 . 1.383(6) ?
    C21 H21 . 0.9500 ?
    C22 H22 . 0.9500 ?
loop_
    _geom_angle_atom_site_label_1
    _geom_angle_atom_site_label_2
    _geom_angle_atom_site_label_3
    _geom_angle_site_symmetry_1
    _geom_angle_site_symmetry_3
    _geom_angle
    _geom_angle_publ_flag
    O1 S1 O2 . . 119.16(18) ?
    O1 S1 C1 . . 108.84(18) ?
    O2 S1 C1 . . 108.9(2) ?
    O1 S1 C2 . . 107.89(18) ?
    O2 S1 C2 . . 108.04(16) ?
    C1 S1 C2 . . 102.72(17) ?
    C10 S2 C17 . . 103.94(16) ?
    S1 C1 H1A . . 109.5 ?
    S1 C1 H1B . . 109.5 ?
    H1A C1 H1B . . 109.5 ?
    S1 C1 H1C . . 109.5 ?
    H1A C1 H1C . . 109.5 ?
    H1B C1 H1C . . 109.5 ?
    C7 C2 C3 . . 121.3(3) ?
    C7 C2 S1 . . 120.4(3) ?
    C3 C2 S1 . . 118.3(3) ?
    C4 C3 C2 . . 118.4(3) ?
    C4 C3 H3 . . 120.8 ?
    C2 C3 H3 . . 120.8 ?
    C3 C4 C5 . . 121.9(3) ?
    C3 C4 Cl1 . . 116.1(3) ?
    C5 C4 Cl1 . . 121.8(3) ?
    C4 C5 C6 . . 118.3(3) ?
    C4 C5 C8 . . 124.4(3) ?
    C6 C5 C8 . . 117.2(3) ?
    C7 C6 C5 . . 120.9(3) ?
    C7 C6 H6 . . 119.5 ?
    C5 C6 H6 . . 119.5 ?
    C6 C7 C2 . . 119.1(3) ?
    C6 C7 H7 . . 120.4 ?
    C2 C7 H7 . . 120.4 ?
    O3 C8 C9 . . 120.9(3) ?
    O3 C8 C5 . . 118.2(3) ?
    C9 C8 C5 . . 120.9(3) ?
    C10 C9 C16 . . 119.7(3) ?
    C10 C9 C8 . . 120.7(3) ?
    C16 C9 C8 . . 119.6(3) ?
    C9 C10 C11 . . 119.4(3) ?
    C9 C10 S2 . . 121.9(3) ?
    C11 C10 S2 . . 118.7(3) ?
    C15 C11 C10 . . 110.0(3) ?
    C15 C11 C12 . . 103.2(4) ?
    C10 C11 C12 . . 107.9(3) ?
    C15 C11 H11 . . 111.8 ?
    C10 C11 H11 . . 111.8 ?
    C12 C11 H11 . . 111.8 ?
    C11 C12 C13 . . 95.2(3) ?
    C11 C12 H12A . . 112.7 ?
    C13 C12 H12A . . 112.7 ?
    C11 C12 H12B . . 112.7 ?
    C13 C12 H12B . . 112.7 ?
    H12A C12 H12B . . 110.2 ?
    C14 C13 C16 . . 105.7(5) ?
    C14 C13 C12 . . 102.8(4) ?
    C16 C13 C12 . . 111.0(3) ?
    C14 C13 H13 . . 112.2 ?
    C16 C13 H13 . . 112.2 ?
    C12 C13 H13 . . 112.2 ?
    C13 C14 C15 . . 108.8(4) ?
    C13 C14 H14A . . 109.9 ?
    C15 C14 H14A . . 109.9 ?
    C13 C14 H14B . . 109.9 ?
    C15 C14 H14B . . 109.9 ?
    H14A C14 H14B . . 108.3 ?
    C14 C15 C11 . . 107.1(4) ?
    C14 C15 H15A . . 110.3 ?
    C11 C15 H15A . . 110.3 ?
    C14 C15 H15B . . 110.3 ?
    C11 C15 H15B . . 110.3 ?
    H15A C15 H15B . . 108.6 ?
    O4 C16 C9 . . 121.8(3) ?
    O4 C16 C13 . . 121.9(4) ?
    C9 C16 C13 . . 116.1(3) ?
    C18 C17 C22 . . 120.2(3) ?
    C18 C17 S2 . . 120.6(3) ?
    C22 C17 S2 . . 119.0(3) ?
    C17 C18 C19 . . 120.1(4) ?
    C17 C18 H18 . . 119.9 ?
    C19 C18 H18 . . 119.9 ?
    C18 C19 C20 . . 119.2(4) ?
    C18 C19 H19 . . 120.4 ?
    C20 C19 H19 . . 120.4 ?
    C21 C20 C19 . . 120.8(4) ?
    C21 C20 H20 . . 119.6 ?
    C19 C20 H20 . . 119.6 ?
    C20 C21 C22 . . 120.3(4) ?
    C20 C21 H21 . . 119.9 ?
    C22 C21 H21 . . 119.9 ?
    C21 C22 C17 . . 119.5(4) ?
    C21 C22 H22 . . 120.3 ?
    C17 C22 H22 . . 120.3 ?
loop_
    _geom_torsion_atom_site_label_1
    _geom_torsion_atom_site_label_2
    _geom_torsion_atom_site_label_3
    _geom_torsion_atom_site_label_4
    _geom_torsion_site_symmetry_1
    _geom_torsion_site_symmetry_2
    _geom_torsion_site_symmetry_3
    _geom_torsion_site_symmetry_4
    _geom_torsion
    _geom_torsion_publ_flag
    O1 S1 C2 C7 . . . . -37.9(4) ?
    O2 S1 C2 C7 . . . . -167.9(3) ?
    C1 S1 C2 C7 . . . . 77.0(3) ?
    O1 S1 C2 C3 . . . . 145.0(3) ?
    O2 S1 C2 C3 . . . . 14.9(4) ?
    C1 S1 C2 C3 . . . . -100.1(3) ?
    C7 C2 C3 C4 . . . . 0.8(6) ?
    S1 C2 C3 C4 . . . . 177.9(3) ?
    C2 C3 C4 C5 . . . . -1.5(6) ?
    C2 C3 C4 Cl1 . . . . -178.0(3) ?
    C3 C4 C5 C6 . . . . 0.9(6) ?
    Cl1 C4 C5 C6 . . . . 177.3(3) ?
    C3 C4 C5 C8 . . . . -174.6(3) ?
    Cl1 C4 C5 C8 . . . . 1.8(5) ?
    C4 C5 C6 C7 . . . . 0.4(6) ?
    C8 C5 C6 C7 . . . . 176.2(3) ?
    C5 C6 C7 C2 . . . . -1.0(6) ?
    C3 C2 C7 C6 . . . . 0.5(6) ?
    S1 C2 C7 C6 . . . . -176.6(3) ?
    C4 C5 C8 O3 . . . . 131.3(4) ?
    C6 C5 C8 O3 . . . . -44.2(5) ?
    C4 C5 C8 C9 . . . . -46.5(5) ?
    C6 C5 C8 C9 . . . . 138.0(4) ?
    O3 C8 C9 C10 . . . . -31.3(6) ?
    C5 C8 C9 C10 . . . . 146.4(4) ?
    O3 C8 C9 C16 . . . . 147.0(4) ?
    C5 C8 C9 C16 . . . . -35.3(5) ?
    C16 C9 C10 C11 . . . . 5.7(6) ?
    C8 C9 C10 C11 . . . . -176.0(3) ?
    C16 C9 C10 S2 . . . . -174.2(3) ?
    C8 C9 C10 S2 . . . . 4.1(5) ?
    C17 S2 C10 C9 . . . . -160.3(3) ?
    C17 S2 C10 C11 . . . . 19.8(3) ?
    C9 C10 C11 C15 . . . . 64.1(5) ?
    S2 C10 C11 C15 . . . . -116.0(4) ?
    C9 C10 C11 C12 . . . . -47.8(5) ?
    S2 C10 C11 C12 . . . . 132.1(3) ?
    C15 C11 C12 C13 . . . . -42.9(4) ?
    C10 C11 C12 C13 . . . . 73.5(4) ?
    C11 C12 C13 C14 . . . . 44.6(4) ?
    C11 C12 C13 C16 . . . . -68.0(5) ?
    C16 C13 C14 C15 . . . . 86.1(5) ?
    C12 C13 C14 C15 . . . . -30.4(5) ?
    C13 C14 C15 C11 . . . . 2.1(5) ?
    C10 C11 C15 C14 . . . . -86.7(4) ?
    C12 C11 C15 C14 . . . . 28.3(4) ?
    C10 C9 C16 O4 . . . . 177.3(4) ?
    C8 C9 C16 O4 . . . . -1.1(7) ?
    C10 C9 C16 C13 . . . . 0.7(6) ?
    C8 C9 C16 C13 . . . . -177.6(4) ?
    C14 C13 C16 O4 . . . . 106.6(5) ?
    C12 C13 C16 O4 . . . . -142.6(5) ?
    C14 C13 C16 C9 . . . . -76.9(5) ?
    C12 C13 C16 C9 . . . . 33.9(6) ?
    C10 S2 C17 C18 . . . . 74.3(3) ?
    C10 S2 C17 C22 . . . . -111.6(3) ?
    C22 C17 C18 C19 . . . . 0.5(6) ?
    S2 C17 C18 C19 . . . . 174.5(3) ?
    C17 C18 C19 C20 . . . . -1.0(6) ?
    C18 C19 C20 C21 . . . . 1.0(7) ?
    C19 C20 C21 C22 . . . . -0.4(6) ?
    C20 C21 C22 C17 . . . . -0.1(6) ?
    C18 C17 C22 C21 . . . . 0.1(5) ?
    S2 C17 C22 C21 . . . . -174.0(3) ?
loop_
    _geom_hbond_atom_site_label_D
    _geom_hbond_atom_site_label_H
    _geom_hbond_atom_site_label_A
    _geom_hbond_site_symmetry_A
    _geom_hbond_distance_DH
    _geom_hbond_distance_HA
    _geom_hbond_distance_DA
    _geom_hbond_angle_DHA
    C1 H1B O4 4_566 0.98 2.44 3.322(4) 150.0
    C1 H1C O4 2_546 0.98 2.52 3.477(5) 165.3
    C3 H3 O2 3_567 0.95 2.53 3.422(4) 156.8
_shelx_hkl_file
;
   0   1   0   -0.70    0.03
   0   1   0   -0.73    0.01
   0   1   0   -0.73    0.03
   0   1   0   -0.70    0.04
   0  -1   0   -0.70    0.03
   0  -1   0   -0.70    0.04
   0   2   0  458.67   12.52
   0   2   0  498.83   11.77
   0   2   0  494.13   13.59
   0   2   0  487.33   14.90
   0  -2   0  490.65   11.49
   0   3   0    0.04    0.14
   0   3   0    0.03    0.26
   0   3   0    0.03    0.20
   0   3   0   -0.06    0.16
   0   3   0    0.11    0.17
   0  -3   0    0.07    0.15
   0   4   0   58.65    1.76
   0   4   0   60.38    1.69
   0   4   0   60.40    2.15
   0   4   0   58.96    1.92
   0   4   0   59.19    2.27
   0  -4   0   58.51    1.68
   0   5   0    0.05    0.15
   0   5   0    0.54    0.32
   0   5   0    0.26    0.21
   0   5   0    0.10    0.15
   0   5   0    0.07    0.14
   0   6   0   46.68    1.62
   0   6   0   45.53    2.01
   0   6   0   47.51    1.52
   0   6   0   48.89    2.16
   0   6   0   44.13    1.69
   0   7   0    0.04    0.44
   0   7   0    0.24    0.27
   0   7   0    0.45    0.25
   0   7   0    0.20    0.31
   0   8   0   92.75    2.91
   0   8   0   91.50    3.88
   0   8   0   94.57    3.64
   0   8   0   92.48    3.14
   0   9   0    0.08    0.28
   0   9   0    0.22    0.72
   0   9   0    0.07    0.35
   0   9   0   -0.08    0.27
   0  10   0    3.71    0.82
   0  10   0    3.62    1.04
   0  10   0    3.19    0.53
   0  11   0    0.27    0.32
   0  11   0   -0.74    0.79
   0  11   0   -0.41    0.32
   0  12   0    1.32    0.63
   0  12   0    0.47    0.92
   0  12   0    1.31    0.46
   0  13   0   -0.66    0.36
   0  13   0    0.61    0.39
   0  13   1    0.15    0.46
   0  13   1    0.59    0.37
   0  12   1    2.50    0.74
   0  12   1    1.12    0.41
   0  11   1    0.45    0.44
   0  11   1   -0.87    0.59
   0  11   1    0.50    0.33
   0  10   1    1.35    0.39
   0  10   1    0.16    0.36
   0  10   1   -0.17    0.74
   0   9   1    4.45    0.82
   0   9   1    4.04    0.58
   0   9   1    3.76    0.96
   0   8   1   17.52    0.94
   0   8   1   17.36    1.26
   0   8   1   17.94    1.46
   0   8   1   17.30    0.98
   0   7   1    4.45    0.70
   0   7   1    3.84    0.46
   0   7   1    4.17    0.50
   0   7   1    4.15    0.78
   0   6   1    7.25    0.83
   0   6   1    6.57    0.54
   0   6   1    6.30    0.75
   0   6   1    6.35    0.51
   0  -5  -1    6.18    0.43
   0   5   1    6.32    0.69
   0   5   1    6.06    0.48
   0   5   1    6.67    0.74
   0   5   1    5.28    0.43
   0  -4  -1    0.00    0.11
   0   4   1    0.11    0.13
   0   4   1   -0.10    0.11
   0   4   1    0.12    0.22
   0   4   1    0.25    0.18
   0  -3  -1   76.43    2.02
   0   3   1   77.32    2.65
   0   3   1   78.43    2.50
   0   3   1   76.42    2.28
   0   3   1   78.78    2.08
   0   2   1   51.47    1.33
   0   2   1   49.80    1.46
   0   2   1   49.34    1.60
   0   2   1   48.96    1.68
   0  -1  -1    3.25    0.16
   0  -1  -1    3.83    0.15
   0  -1  -1    3.55    0.16
   0   1   1    3.47    0.17
   0   1   1    3.54    0.18
   0   0  -1   -0.01    0.03
   0   0  -1   -0.02    0.03
   0   0   1   -0.03    0.02
   0   1  -1    3.60    0.21
   0   1  -1    3.87    0.20
   0  -1   1    3.46    0.19
   0   2  -1   49.13    1.60
   0   2  -1   47.91    1.47
   0   3  -1   76.14    2.29
   0   3  -1   75.58    2.72
   0   3  -1   75.52    2.48
   0   4  -1    0.04    0.16
   0   4  -1    0.02    0.13
   0   4  -1   -0.10    0.11
   0   4  -1    0.12    0.26
   0   5  -1    6.07    0.48
   0   5  -1    5.80    0.68
   0   5  -1    4.88    0.42
   0   5  -1    6.41    0.78
   0   6  -1    5.84    0.58
   0   6  -1    5.91    0.50
   0   6  -1    6.81    0.88
   0   6  -1    6.63    0.77
   0   7  -1    4.70    0.58
   0   7  -1    2.94    0.73
   0   7  -1    4.09    0.54
   0   7  -1    4.31    0.71
   0   7  -1    4.47    0.48
   0   8  -1   17.49    1.03
   0   8  -1   18.73    1.56
   0   8  -1   15.73    1.02
   0   8  -1   18.89    0.95
   0   8  -1   19.25    1.36
   0   9  -1    3.83    0.54
   0   9  -1    4.53    1.00
   0   9  -1    4.43    0.67
   0   9  -1    4.15    0.80
   0   9  -1    3.65    0.58
   0  10  -1    1.29    0.91
   0  10  -1    0.55    0.44
   0  10  -1    0.45    0.36
   0  10  -1    0.54    0.37
   0  11  -1    0.16    0.42
   0  11  -1   -0.22    0.88
   0  11  -1   -0.18    0.32
   0  12  -1    1.39    0.49
   0  12  -1   -0.64    0.94
   0  12  -1    1.22    0.58
   0  13  -1   -1.55    0.83
   0  13  -1    0.10    0.55
   0  13  -1   -0.08    0.33
   0  13   2    1.97    0.72
   0  12   2   -0.39    0.35
   0  12   2    0.13    0.25
   0  11   2   -0.30    0.29
   0  11   2    0.06    0.25
   0  10   2    5.90    0.93
   0  10   2    7.64    0.69
   0   9   2   17.11    0.91
   0   9   2   15.19    1.23
   0   9   2   14.60    1.32
   0   8   2   17.32    0.88
   0   8   2   16.76    1.33
   0   8   2   14.59    1.15
   0   8   2   16.84    0.97
   0   7   2    2.97    0.56
   0   7   2    2.39    0.39
   0   7   2    2.58    0.62
   0   7   2    2.99    0.39
   0   6   2    0.54    0.28
   0   6   2    0.68    0.22
   0   6   2    0.41    0.19
   0   6   2   -0.15    0.35
   0  -5  -2   62.64    1.85
   0   5   2   62.81    2.33
   0   5   2   65.25    2.03
   0   5   2   64.36    2.45
   0   5   2   64.37    1.84
   0   4   2    0.54    0.15
   0   4   2    0.85    0.23
   0   4   2    0.74    0.15
   0   4   2    0.67    0.27
   0   3   2   39.63    1.20
   0   3   2   38.04    1.41
   0   3   2   39.21    1.39
   0  -2  -2   15.81    0.54
   0  -2  -2   12.00    0.54
   0  -2  -2   16.00    0.57
   0   2   2   14.64    0.58
   0   2   2   16.07    0.59
   0  -1  -2   47.13    1.54
   0  -1  -2   48.24    1.51
   0   1   2   47.90    1.53
   0   0  -2   14.05    0.59
   0   1  -2   47.49    1.32
   0  -1   2   48.65    1.25
   0   2  -2   15.65    0.71
   0   2  -2   17.17    0.65
   0  -2   2   17.82    0.65
   0  -2   2   15.99    0.65
   0  -2   2   17.19    0.69
   0   3  -2   41.85    1.71
   0   3  -2   37.60    1.45
   0   3  -2   36.30    1.28
   0   4  -2    0.19    0.19
   0   4  -2    0.62    0.20
   0   4  -2    0.96    0.35
   0   5  -2   60.16    2.34
   0   5  -2   62.12    2.60
   0   5  -2   60.26    2.06
   0   6  -2    0.52    0.31
   0   6  -2    0.51    0.43
   0   6  -2    0.60    0.22
   0   6  -2    0.50    0.24
   0   7  -2    3.40    0.52
   0   7  -2    2.93    0.72
   0   7  -2    3.63    0.68
   0   7  -2    3.14    0.43
   0   8  -2   15.52    1.03
   0   8  -2   17.34    0.94
   0   8  -2   17.57    1.35
   0   8  -2   16.99    1.52
   0   9  -2   18.76    1.72
   0   9  -2   15.49    0.95
   0   9  -2   15.89    1.08
   0   9  -2   13.58    1.70
   0   9  -2   15.64    1.05
   0  10  -2    7.80    0.86
   0  10  -2    6.71    0.71
   0  10  -2    8.55    1.47
   0  10  -2    8.60    0.98
   0  10  -2    7.72    1.16
   0  11  -2   -0.03    0.35
   0  11  -2    0.01    0.29
   0  11  -2   -0.10    0.39
   0  11  -2    0.01    0.36
   0  11  -2    0.86    1.02
   0  12  -2    0.61    0.41
   0  12  -2    0.30    1.08
   0  12  -2    0.54    0.54
   0  13  -2    2.86    0.89
   0  13  -2    4.53    0.76
   0  13  -2    3.21    1.42
   0  12   3    0.60    0.46
   0  11   3    3.19    0.72
   0  10   3    1.13    0.48
   0   9   3    1.52    0.50
   0   9   3    1.52    0.62
   0   8   3   -0.28    0.38
   0   8   3    0.28    0.32
   0   7   3    2.96    0.59
   0   7   3    4.76    0.50
   0   7   3    2.98    0.53
   0   6   3    1.64    0.26
   0   6   3    1.52    0.38
   0   6   3    2.00    0.44
   0   5   3   16.65    0.89
   0   5   3   15.82    0.86
   0   4   3    4.92    0.41
   0   4   3    5.73    0.43
   0  -3  -3   79.87    2.40
   0   3   3   80.28    2.60
   0   3   3   81.27    2.43
   0  -2  -3    9.59    0.36
   0  -2  -3    7.46    0.35
   0  -2  -3    9.37    0.34
   0   2   3    9.32    0.37
   0  -1  -3  257.91    7.91
   0   0  -3    0.55    0.21
   0   1  -3  226.07    7.62
   0   1  -3  252.92    6.07
   0   2  -3   10.39    0.47
   0   2  -3    8.63    0.48
   0   2  -3    9.19    0.49
   0   2  -3    8.30    0.65
   0   2  -3    9.24    0.50
   0  -2   3    9.21    0.38
   0  -2   3    9.02    0.39
   0  -2   3   10.24    0.41
   0   3  -3   82.49    2.66
   0   3  -3   83.14    2.43
   0   3  -3   79.00    3.01
   0  -3   3   80.29    2.53
   0  -3   3   78.77    2.47
   0   4  -3    5.40    0.74
   0   4  -3    4.76    0.45
   0   4  -3    6.06    0.63
   0  -4   3    6.25    0.54
   0   5  -3   14.78    0.80
   0   5  -3   17.27    1.17
   0   5  -3   15.94    1.00
   0   6  -3    1.74    0.59
   0   6  -3    2.21    0.49
   0   6  -3    1.16    0.31
   0   7  -3    4.56    0.63
   0   7  -3    4.23    0.86
   0   7  -3    4.16    0.71
   0   7  -3    4.16    0.52
   0   8  -3    0.01    0.57
   0   8  -3    0.16    0.39
   0   8  -3    0.03    0.29
   0   8  -3    0.48    0.31
   0   9  -3    1.54    0.48
   0   9  -3    1.59    0.42
   0   9  -3    0.85    0.77
   0   9  -3    1.21    0.54
   0  10  -3    0.67    0.49
   0  10  -3    1.48    0.47
   0  10  -3    1.68    0.85
   0  10  -3    0.49    0.31
   0  10  -3    0.50    0.39
   0  11  -3    2.98    0.91
   0  11  -3    3.78    1.29
   0  11  -3    1.81    0.47
   0  11  -3    2.90    0.65
   0  11  -3    3.16    0.68
   0  12  -3    0.19    0.96
   0  12  -3    0.86    0.60
   0  12  -3    0.34    0.45
   0  13  -3    4.78    0.82
   0  13  -3    4.52    1.71
   0  13  -3    5.75    1.18
   0  10   4    0.28    0.33
   0   9   4    1.69    0.48
   0   8   4    1.49    0.43
   0   8   4    1.37    0.52
   0   7   4    0.50    0.36
   0   7   4    1.09    0.36
   0   6   4   -0.14    0.16
   0   6   4   -0.11    0.21
   0   5   4   72.38    2.34
   0   5   4   69.96    2.47
   0  -3  -4   54.11    1.66
   0  -3  -4   55.77    1.71
   0  -2  -4    0.68    0.08
   0  -2  -4    0.69    0.12
   0  -2  -4    0.60    0.07
   0  -1  -4    0.52    0.17
   0   0  -4   53.18    1.97
   0   1  -4    0.68    0.14
   0   1  -4    0.43    0.25
   0   2  -4    0.69    0.16
   0   2  -4    0.35    0.16
   0   2  -4    0.67    0.18
   0   2  -4    0.38    0.25
   0   3  -4   54.33    1.75
   0   3  -4   53.50    2.29
   0   3  -4   54.52    1.79
   0   3  -4   56.35    1.96
   0  -3   4   54.33    1.58
   0  -3   4   55.40    1.68
   0  -3   4   56.29    1.71
   0   4  -4    2.76    0.36
   0   4  -4    4.09    0.69
   0   4  -4    3.80    0.52
   0  -4   4    2.88    0.36
   0  -4   4    3.77    0.38
   0  -4   4    3.43    0.42
   0   5  -4   71.04    2.70
   0   5  -4   70.78    2.38
   0   5  -4   70.82    3.06
   0  -5   4   72.53    2.49
   0  -5   4   72.76    2.30
   0   6  -4    0.26    0.44
   0   6  -4    0.03    0.24
   0   6  -4    0.02    0.23
   0  -6   4    0.56    0.30
   0   7  -4    1.49    0.65
   0   7  -4    0.88    0.34
   0   7  -4    0.75    0.45
   0  -7   4    0.85    0.38
   0   8  -4    0.86    0.70
   0   8  -4    0.79    0.38
   0   8  -4    1.94    0.45
   0   8  -4    1.83    0.58
   0   9  -4    1.43    0.61
   0   9  -4    1.25    0.82
   0   9  -4    0.83    0.42
   0   9  -4    1.42    0.41
   0  10  -4   -0.28    0.27
   0  10  -4   -0.15    0.33
   0  10  -4   -0.34    0.36
   0  10  -4    1.39    0.88
   0  11  -4    0.98    0.50
   0  11  -4    2.38    0.82
   0  11  -4    1.17    0.51
   0  11  -4    1.79    1.03
   0  12  -4    0.82    0.50
   0  12  -4   -0.35    0.44
   0  12  -4   -0.30    0.37
   0  12  -4   -0.05    1.09
   0  13  -4    0.82    0.52
   0  13  -4    0.28    0.64
   0  13  -4   -1.59    0.99
   0   6   5    0.01    0.14
   0   5   5    0.36    0.12
   0  -4  -5   21.31    0.91
   0  -3  -5    1.10    0.18
   0  -3  -5    1.05    0.17
   0  -2  -5   20.06    0.82
   0  -1  -5   51.95    1.91
   0   0  -5    0.13    0.21
   0   1  -5   55.13    2.18
   0   1  -5   55.20    1.56
   0   2  -5   21.03    0.80
   0   2  -5   22.49    0.88
   0   2  -5   22.11    0.80
   0   2  -5   24.94    1.25
   0   3  -5    1.09    0.30
   0   3  -5    0.80    0.21
   0   3  -5    1.00    0.27
   0   3  -5    0.63    0.24
   0   3  -5    0.98    0.37
   0   4  -5   22.82    1.40
   0   4  -5   23.27    0.98
   0   4  -5   23.17    1.16
   0  -4   5   22.17    0.81
   0  -4   5   24.20    0.80
   0  -4   5   19.73    0.77
   0   5  -5    0.12    0.37
   0   5  -5    0.23    0.24
   0   5  -5    0.08    0.19
   0  -5   5    0.01    0.19
   0  -5   5    0.57    0.25
   0  -5   5    0.38    0.19
   0   6  -5    0.08    0.27
   0   6  -5   -0.20    0.41
   0   6  -5    0.30    0.26
   0  -6   5   -0.24    0.25
   0  -6   5    0.25    0.24
   0  -6   5   -0.02    0.24
   0   7  -5   14.39    0.98
   0   7  -5   14.46    1.41
   0   7  -5   17.40    1.48
   0   8  -5    0.75    0.38
   0   8  -5    1.36    0.58
   0   8  -5    1.36    0.77
   0   9  -5    7.64    0.77
   0   9  -5    5.86    1.27
   0   9  -5    7.60    0.89
   0   9  -5   10.34    1.36
   0  10  -5    6.92    1.42
   0  10  -5    6.46    0.76
   0  10  -5    6.25    0.89
   0  10  -5    5.99    1.09
   0  11  -5    0.03    0.39
   0  11  -5    0.03    0.48
   0  11  -5    1.01    0.91
   0  12  -5    9.23    1.80
   0  12  -5    9.62    1.19
   0  12  -5   10.85    1.19
   0  12  -5    9.89    1.55
   0  13  -5    0.15    0.62
   0  13  -5   -0.15    1.30
   0  13  -5    0.03    0.45
   0  -4  -6   22.62    0.98
   0  -4  -6   25.25    0.97
   0  -3  -6    3.16    0.28
   0  -3  -6    2.97    0.28
   0  -2  -6   22.99    0.94
   0  -1  -6    4.00    0.46
   0   0  -6    0.64    0.28
   0   1  -6    3.60    0.55
   0   1  -6    4.43    0.34
   0   2  -6   23.72    0.86
   0   2  -6   24.75    0.84
   0   2  -6   24.13    0.95
   0   2  -6   21.64    1.29
   0   3  -6    1.87    0.33
   0   3  -6    2.46    0.39
   0   3  -6    2.63    0.31
   0   3  -6    1.98    0.36
   0   3  -6    2.78    0.61
   0   4  -6   26.02    1.27
   0   4  -6   22.68    1.14
   0   4  -6   24.61    1.55
   0   4  -6   24.69    1.05
   0   5  -6    7.24    1.08
   0   5  -6    7.33    0.85
   0   5  -6    5.85    0.60
   0  -5   6    7.02    0.37
   0   6  -6    0.47    0.33
   0   6  -6    0.57    0.29
   0   6  -6    0.83    0.61
   0  -6   6    0.42    0.21
   0  -6   6    0.54    0.25
   0  -6   6    0.67    0.28
   0   7  -6    2.83    0.52
   0   7  -6    1.47    0.68
   0   7  -6    3.12    0.69
   0  -7   6    3.07    0.42
   0   8  -6    1.54    0.62
   0   8  -6    1.55    0.77
   0   8  -6    1.59    0.45
   0  -8   6    1.82    0.39
   0   9  -6    0.88    0.56
   0   9  -6    0.36    0.69
   0   9  -6    0.67    0.42
   0  -9   6    0.95    0.36
   0  10  -6    3.05    0.93
   0  10  -6    1.78    0.54
   0  10  -6    2.02    0.97
   0 -10   6    3.04    0.56
   0  11  -6    1.52    1.00
   0  11  -6    0.63    0.46
   0 -11   6    0.25    0.37
   0  12  -6    0.45    0.63
   0  12  -6   -0.67    0.93
   0  12  -6    0.04    0.47
   0 -12   6    0.38    0.40
   0  -5  -7   25.85    1.18
   0  -4  -7    1.76    0.31
   0  -3  -7   25.35    0.90
   0  -3  -7   24.28    0.89
   0  -2  -7    9.66    0.59
   0  -1  -7   61.87    2.31
   0   0  -7    0.07    0.24
   0   1  -7   51.12    2.31
   0   1  -7   59.67    1.72
   0   2  -7    9.81    1.02
   0   2  -7    9.07    0.59
   0   2  -7    9.62    0.53
   0   2  -7   10.02    0.47
   0   3  -7   25.98    1.09
   0   3  -7   22.96    1.51
   0   3  -7   22.65    1.08
   0   3  -7   25.06    0.98
   0   4  -7    1.84    0.33
   0   4  -7    1.75    0.59
   0   4  -7    2.39    0.46
   0   5  -7   26.30    1.23
   0   5  -7   29.63    1.92
   0   6  -7    2.95    0.86
   0   6  -7    2.75    0.50
   0   7  -7    7.87    0.81
   0   7  -7   12.30    1.58
   0   8  -7    4.82    1.09
   0   8  -7    6.79    0.83
   0  -8   7    5.55    0.39
   0   9  -7    2.53    0.59
   0   9  -7    2.07    0.97
   0  -9   7    2.03    0.35
   0  10  -7    2.28    1.05
   0  10  -7    1.07    0.50
   0 -10   7    2.40    0.42
   0  11  -7    0.22    0.87
   0  11  -7   -0.51    0.36
   0 -11   7   -0.03    0.27
   0  12  -7   -0.22    0.44
   0  12  -7   -0.01    1.16
   0 -12   7   -0.10    0.31
   0  -5  -8   16.48    0.93
   0  -4  -8    7.54    0.56
   0  -3  -8   10.57    0.54
   0  -2  -8    3.51    0.24
   0  -2  -8    3.60    0.24
   0  -2  -8    3.35    0.46
   0  -1  -8    2.97    0.49
   0   0  -8    5.22    0.70
   0   1  -8    1.75    0.32
   0   1  -8    1.78    0.22
   0   1  -8    2.38    0.58
   0   1  -8    2.04    0.18
   0   2  -8    3.09    0.38
   0   2  -8    3.58    0.33
   0   2  -8    3.91    0.74
   0   2  -8    3.34    0.43
   0   3  -8   10.75    0.78
   0   3  -8   10.77    0.62
   0   3  -8   10.93    1.22
   0   4  -8    7.61    1.11
   0   4  -8    7.34    0.57
   0   5  -8   18.66    1.62
   0   5  -8   16.29    0.95
   0   6  -8   -0.21    0.43
   0   6  -8    0.02    0.26
   0   7  -8    9.52    1.47
   0   7  -8    7.99    0.83
   0   8  -8   -0.35    0.28
   0   8  -8   -0.26    0.58
   0   9  -8    0.69    0.80
   0   9  -8    0.18    0.39
   0  10  -8    0.19    0.95
   0  10  -8    0.31    0.43
   0  11  -8    0.09    0.45
   0  11  -8    0.23    0.89
   0  -5  -9    0.47    0.29
   0  -4  -9    0.57    0.25
   0  -3  -9    0.52    0.21
   0  -2  -9    1.54    0.39
   0  -2  -9    1.24    0.21
   0  -1  -9    4.04    0.24
   0  -1  -9    3.51    0.32
   0  -1  -9    3.24    0.57
   0   0  -9   -0.16    0.17
   0   0  -9   -0.25    0.31
   0   0  -9    0.08    0.10
   0   1  -9    3.13    0.42
   0   1  -9    4.30    0.76
   0   1  -9    3.73    0.29
   0   2  -9    0.68    0.53
   0   2  -9    1.29    0.24
   0   3  -9    0.85    0.58
   0   3  -9    0.59    0.24
   0   4  -9    0.38    0.26
   0   4  -9    1.14    0.64
   0   5  -9    0.63    0.30
   0   5  -9    0.32    0.52
   0   6  -9    2.37    0.81
   0   6  -9    2.85    0.51
   0   7  -9    7.00    1.31
   0   7  -9    6.82    0.82
   0   8  -9   -0.13    0.76
   0   8  -9    1.17    0.48
   0   9  -9    1.10    0.48
   0   9  -9   -0.14    0.80
   0  10  -9   -1.13    0.85
   0  10  -9    0.08    0.39
   0  11  -9    0.61    1.03
   0  11  -9    1.71    0.67
   0  -6 -10    0.49    0.33
   0  -5 -10    0.01    0.25
   0  -4 -10    6.46    0.60
   0  -3 -10    7.17    0.52
   0  -2 -10    2.49    0.31
   0  -1 -10    0.34    0.40
   0  -1 -10    0.68    0.19
   0   0 -10   19.13    0.76
   0   0 -10   22.92    1.42
   0   1 -10    0.54    0.47
   0   1 -10    0.62    0.21
   0   2 -10    3.73    0.83
   0   2 -10    2.65    0.36
   0   3 -10    6.96    0.61
   0   3 -10    6.02    1.07
   0   4 -10    6.96    1.15
   0   4 -10    7.73    0.71
   0   5 -10   -0.16    0.52
   0   5 -10    0.59    0.31
   0   6 -10    0.64    0.35
   0   6 -10   -0.35    0.52
   0   7 -10    1.07    0.45
   0   7 -10    0.32    0.72
   0   8 -10    4.19    0.72
   0   8 -10    4.00    1.25
   0   9 -10    0.54    0.46
   0   9 -10    0.00    0.76
   0  10 -10    0.23    0.97
   0  10 -10    0.93    0.52
   0  -6 -11    1.48    0.46
   0  -5 -11    0.67    0.34
   0  -4 -11    0.87    0.31
   0  -3 -11    0.14    0.20
   0  -2 -11    0.76    0.24
   0  -1 -11    0.35    0.18
   0   0 -11    0.09    0.16
   0   0 -11    0.14    0.42
   0   1 -11    0.44    0.48
   0   1 -11    0.32    0.19
   0   2 -11    0.11    0.46
   0   2 -11    1.31    0.29
   0   3 -11   -0.02    0.22
   0   3 -11   -0.21    0.53
   0   4 -11    0.74    0.31
   0   4 -11    0.82    0.68
   0   5 -11    0.36    0.67
   0   5 -11    0.81    0.37
   0   6 -11    0.72    0.72
   0   6 -11    1.60    0.48
   0   7 -11    0.34    0.39
   0   7 -11   -0.69    0.76
   0   8 -11    0.15    0.36
   0   8 -11   -0.87    0.66
   0   9 -11    1.68    0.59
   0   9 -11   -0.64    0.87
   0  -6 -12    0.23    0.34
   0  -5 -12    5.59    0.73
   0  -4 -12    2.00    0.43
   0  -3 -12    3.22    0.47
   0  -2 -12    3.18    0.43
   0  -1 -12    3.57    0.44
   0   0 -12    1.68    0.32
   0   1 -12    3.24    0.79
   0   1 -12    3.21    0.43
   0   2 -12    1.30    0.65
   0   2 -12    3.21    0.44
   0   3 -12    3.37    0.51
   0   3 -12    2.10    0.85
   0   4 -12    3.09    0.53
   0   4 -12    3.35    0.99
   0   5 -12    5.27    0.70
   0   5 -12    3.92    1.07
   0   6 -12    0.31    0.37
   0   6 -12   -1.02    0.58
   0   7 -12   -1.46    0.75
   0   7 -12    0.43    0.38
   0   8 -12    0.75    0.45
   0   8 -12    0.02    0.96
   0  -6 -13    1.84    0.57
   0  -5 -13    1.41    0.47
   0  -4 -13    1.74    0.45
   0  -3 -13    2.87    0.49
   0  -2 -13    0.24    0.25
   0  -1 -13    1.99    0.39
   0   0 -13    0.05    0.23
   0   1 -13    2.21    0.41
   0   2 -13    0.35    0.29
   0   3 -13    2.52    0.47
   0   3 -13    1.04    0.75
   0   4 -13    0.87    0.39
   0   4 -13    0.22    0.77
   0   5 -13    1.01    0.43
   0   5 -13    1.78    0.92
   0   6 -13    0.84    1.02
   0   6 -13    1.16    0.49
   0   7 -13    1.21    0.95
   0   7 -13    3.73    0.76
   0  -6 -14    0.33    0.47
   0  -5 -14    0.19    0.40
   0  -4 -14    8.92    0.92
   0  -3 -14    1.43    0.44
   0  -2 -14    3.21    0.53
   0  -1 -14    4.00    0.55
   0   0 -14    1.35    0.37
   0   1 -14    5.80    0.67
   0   2 -14    3.18    0.54
   0   3 -14    1.43    0.42
   0   4 -14    7.01    0.83
   0   4 -14    5.09    1.30
   0   5 -14   -1.33    0.76
   0   5 -14    0.04    0.34
   0   6 -14    0.62    0.48
   0   6 -14   -1.83    0.74
   0  -3 -15    0.34    0.38
   0  -2 -15    5.03    0.71
   0  -1 -15    1.01    0.41
   0   0 -15    0.08    0.29
   0   1 -15    1.42    0.44
   0   2 -15    6.31    0.77
   0   3 -15    1.28    0.46
  -1   3 -15    1.14    0.44
  -1   2 -15    1.93    0.48
  -1   1 -15    1.32    0.39
  -1   0 -15    0.27    0.28
  -1  -1 -15    1.61    0.40
  -1  -2 -15    1.67    0.43
  -1  -3 -15    0.77    0.39
  -1   6 -14   -0.22    0.35
  -1   6 -14   -1.31    0.81
  -1   5 -14   -0.64    0.80
  -1   5 -14    0.11    0.32
  -1   4 -14   -1.19    0.63
  -1   4 -14    0.06    0.32
  -1   3 -14    0.45    0.31
  -1   2 -14    0.44    0.30
  -1   1 -14    0.31    0.26
  -1   0 -14    1.06    0.31
  -1  -1 -14    0.06    0.23
  -1  -2 -14    0.63    0.29
  -1  -3 -14    0.81    0.34
  -1  -4 -14    0.77    0.35
  -1  -5 -14    0.07    0.34
  -1  -6 -14    0.01    0.42
  -1   7 -13    0.44    0.42
  -1   7 -13   -0.57    0.73
  -1   6 -13   -0.35    0.31
  -1   6 -13   -1.15    0.65
  -1   5 -13    0.97    0.75
  -1   5 -13    3.02    0.57
  -1   4 -13    0.07    0.30
  -1   4 -13   -0.27    0.60
  -1   3 -13    0.89    0.35
  -1   3 -13    0.82    0.75
  -1   2 -13    3.84    0.48
  -1   2 -13    1.97    0.86
  -1   1 -13    0.52    0.24
  -1   0 -13   -0.11    0.19
  -1  -1 -13    0.35    0.22
  -1  -2 -13    3.84    0.46
  -1  -3 -13    0.46    0.26
  -1  -4 -13    0.21    0.27
  -1  -5 -13    1.87    0.48
  -1  -6 -13   -0.12    0.34
  -1   8 -12   -1.39    0.70
  -1   8 -12    1.41    0.53
  -1   7 -12    1.46    0.99
  -1   7 -12    2.76    0.62
  -1   6 -12   -0.11    0.67
  -1   6 -12    1.34    0.44
  -1   5 -12    0.37    0.34
  -1   5 -12    0.96    0.77
  -1   4 -12    8.24    0.77
  -1   4 -12    8.12    1.34
  -1   3 -12    2.39    0.87
  -1   3 -12    1.33    0.34
  -1   2 -12    5.89    1.12
  -1   2 -12    6.15    0.55
  -1   1 -12    0.30    0.48
  -1   1 -12    0.71    0.22
  -1   0 -12    2.76    0.31
  -1  -1 -12    0.79    0.20
  -1  -2 -12    6.12    0.45
  -1  -3 -12    1.34    0.30
  -1  -4 -12    7.19    0.65
  -1  -5 -12    0.02    0.29
  -1  -6 -12    1.14    0.43
  -1   9 -11   -0.22    0.38
  -1   9 -11   -1.36    0.79
  -1   8 -11    0.13    0.36
  -1   8 -11    0.15    0.81
  -1   7 -11    0.69    0.42
  -1   7 -11   -0.14    0.61
  -1   6 -11    1.61    0.47
  -1   6 -11    0.86    0.78
  -1   5 -11    0.75    0.34
  -1   5 -11    0.52    0.68
  -1   4 -11    0.75    0.57
  -1   4 -11    0.22    0.25
  -1   3 -11    0.55    0.61
  -1   3 -11    0.21    0.22
  -1   2 -11    8.38    0.51
  -1   2 -11    8.59    1.17
  -1   1 -11    1.23    0.20
  -1   1 -11    1.59    0.60
  -1   0 -11   -0.19    0.38
  -1  -2 -11    8.11    0.42
  -1  -3 -11    0.81    0.22
  -1  -4 -11    0.16    0.21
  -1  -5 -11    0.47    0.29
  -1  -6 -11    1.09    0.43
  -1  10 -10   -1.35    0.80
  -1  10 -10    0.19    0.41
  -1   9 -10    2.20    0.62
  -1   9 -10    1.34    0.98
  -1   8 -10    0.61    0.73
  -1   8 -10    1.36    0.50
  -1   7 -10    1.30    0.44
  -1   7 -10    0.73    0.68
  -1   6 -10    4.83    1.12
  -1   6 -10    4.18    0.63
  -1   5 -10    5.83    1.14
  -1   5 -10    6.48    0.66
  -1   4 -10    7.56    0.66
  -1   4 -10    6.71    1.14
  -1   3 -10    6.81    0.52
  -1   3 -10    7.17    1.12
  -1   2 -10    3.62    0.34
  -1   2 -10    3.88    0.85
  -1   1 -10    7.31    1.00
  -1   0 -10    3.29    0.67
  -1  -1 -10    6.99    0.85
  -1  -3 -10    6.65    0.39
  -1  -4 -10    6.33    0.48
  -1  -5 -10    5.59    0.59
  -1  -6 -10    4.78    0.65
  -1  11  -9    0.88    0.56
  -1  11  -9    0.94    1.14
  -1  10  -9   -0.10    0.39
  -1  10  -9   -0.92    0.84
  -1   9  -9    2.87    0.65
  -1   9  -9    0.94    0.80
  -1   8  -9   -0.72    0.44
  -1   8  -9    0.32    0.35
  -1   7  -9    4.96    0.69
  -1   7  -9    3.84    1.06
  -1   6  -9    0.63    0.63
  -1   6  -9    0.73    0.33
  -1   5  -9    0.01    0.24
  -1   5  -9   -0.05    0.54
  -1   4  -9    4.70    0.95
  -1   4  -9    4.46    0.50
  -1   3  -9    0.40    0.22
  -1   3  -9    0.82    0.53
  -1   2  -9    6.06    0.43
  -1   2  -9    6.86    1.00
  -1   1  -9   -0.18    0.30
  -1   1  -9    0.00    0.19
  -1   0  -9    0.25    0.36
  -1  -1  -9    0.48    0.34
  -1  -2  -9    5.97    0.65
  -1  -3  -9    0.38    0.13
  -1  -4  -9    4.83    0.45
  -1  -5  -9    0.40    0.27
  -1  -6  -9    0.85    0.35
  -1  11  -8    1.28    0.57
  -1  11  -8    2.21    1.22
  -1  10  -8    3.51    0.75
  -1  10  -8    3.95    1.29
  -1   9  -8    2.20    1.01
  -1   9  -8    1.63    0.51
  -1   8  -8    1.88    0.80
  -1   8  -8    1.16    0.44
  -1   7  -8    1.03    0.72
  -1   7  -8    4.26    0.62
  -1   6  -8    7.07    1.20
  -1   6  -8    6.72    0.73
  -1   5  -8    3.30    0.48
  -1   5  -8    3.20    0.85
  -1   4  -8    0.55    0.27
  -1   4  -8    1.05    0.56
  -1   3  -8   11.58    0.68
  -1   3  -8   11.64    0.76
  -1   2  -8    1.77    0.31
  -1   2  -8    0.90    0.49
  -1   1  -8    3.56    0.65
  -1   0  -8    2.99    0.61
  -1  -1  -8   14.08    0.97
  -1  -2  -8    0.98    0.35
  -1  -3  -8    9.52    0.63
  -1  -4  -8    0.88    0.22
  -1  -5  -8    2.66    0.41
  -1  12  -7    0.15    0.96
  -1  12  -7    0.73    0.56
  -1  11  -7    3.89    0.79
  -1  11  -7    4.11    1.32
  -1  10  -7    0.28    0.42
  -1  10  -7    0.70    0.90
  -1   9  -7    0.65    0.41
  -1   9  -7    0.14    0.68
  -1   8  -7    3.34    0.96
  -1   8  -7    4.07    0.64
  -1   7  -7    1.30    0.39
  -1   7  -7    1.19    0.72
  -1   6  -7   39.53    1.67
  -1   6  -7   40.90    2.43
  -1   5  -7    6.88    0.66
  -1   5  -7    7.57    1.15
  -1   4  -7    2.28    0.44
  -1   4  -7    2.45    0.66
  -1   4  -7    4.25    0.47
  -1   3  -7    1.83    0.34
  -1   3  -7    1.01    0.48
  -1   3  -7    1.13    0.30
  -1   3  -7    1.66    0.28
  -1   2  -7   11.22    1.20
  -1   2  -7   13.30    0.62
  -1   1  -7    0.53    0.39
  -1   0  -7    0.34    0.30
  -1  -1  -7    0.28    0.26
  -1  -3  -7    0.78    0.23
  -1  -4  -7    3.07    0.31
  -1  -4  -7    3.49    0.35
  -1  -5  -7    5.90    0.56
   1 -12   6    0.45    0.37
  -1  12  -6    1.14    0.57
  -1  12  -6    1.41    1.08
   1 -11   6    2.01    0.47
  -1  11  -6    0.72    1.00
  -1  11  -6    1.23    0.56
   1 -10   6    0.05    0.28
  -1  10  -6    0.42    0.74
  -1  10  -6    0.24    0.37
   1  -9   6    0.16    0.25
  -1   9  -6   -0.12    0.56
  -1   9  -6    0.05    0.32
   1  -8   6    0.26    0.23
  -1   8  -6    0.15    0.29
  -1   8  -6    1.17    0.75
   1  -7   6    2.72    0.31
   1  -7   6    2.40    0.29
  -1   7  -6    1.49    0.70
  -1   7  -6    2.19    0.48
  -1   6  -6   10.20    0.78
  -1   6  -6   11.98    1.41
  -1   6  -6   12.32    1.14
  -1   5  -6    7.55    0.82
  -1   5  -6   10.20    0.69
  -1   5  -6    8.87    1.15
  -1   4  -6   16.47    0.90
  -1   4  -6    9.95    1.16
  -1   4  -6   16.11    0.93
  -1   4  -6   16.54    0.82
  -1   3  -6   54.81    1.72
  -1   3  -6   52.86    2.48
  -1   3  -6   56.26    1.72
  -1   3  -6   52.32    1.76
  -1   2  -6    0.34    0.37
  -1   2  -6    0.83    0.19
  -1   1  -6   35.48    1.71
  -1   0  -6    1.13    0.33
  -1  -1  -6   32.53    1.38
   1   2   6    0.92    0.24
  -1  -2  -6    0.98    0.24
   1   3   6   55.64    1.98
  -1  -3  -6   54.80    1.90
   1   4   6   14.73    0.69
  -1  -4  -6   14.79    0.67
  -1  -4  -6   16.16    0.64
  -1  -4  -6   16.34    0.66
   1   5   6    8.41    0.46
  -1  13  -5    0.47    0.51
  -1  13  -5    1.41    1.34
  -1  13  -5    0.66    0.69
  -1  12  -5    3.42    0.99
  -1  12  -5    4.35    0.80
  -1  12  -5    3.86    0.80
  -1  12  -5    4.32    1.32
  -1  11  -5    3.07    0.91
  -1  11  -5    1.93    0.97
  -1  11  -5    3.04    0.71
  -1  10  -5    0.38    0.51
  -1  10  -5    0.86    0.80
  -1  10  -5    0.22    0.34
  -1  10  -5    0.38    0.40
  -1   9  -5    0.54    0.34
  -1   9  -5    0.48    0.39
  -1   9  -5    1.21    0.71
  -1   9  -5    0.52    0.50
  -1   8  -5    0.34    0.59
  -1   8  -5    0.90    0.48
  -1   8  -5    0.04    0.31
   1  -7   5   21.50    1.03
  -1   7  -5   21.40    1.43
  -1   7  -5   21.08    1.69
  -1   7  -5   19.89    1.14
   1  -6   5    8.79    0.56
   1  -6   5    9.40    0.63
   1  -6   5    9.72    0.63
  -1   6  -5    9.33    1.24
  -1   6  -5    9.18    0.72
  -1   6  -5    9.81    0.98
   1  -5   5   14.47    0.57
   1  -5   5   14.68    0.55
   1  -5   5   13.51    0.60
  -1   5  -5   14.29    1.24
  -1   5  -5   13.16    0.79
  -1   5  -5   14.79    0.98
  -1   4  -5    4.35    0.75
  -1   4  -5    4.98    0.50
  -1   4  -5    3.94    0.50
  -1   3  -5    9.11    0.56
  -1   3  -5    8.74    0.50
  -1   3  -5    8.81    0.53
  -1   3  -5    6.14    0.86
  -1   2  -5   84.18    2.16
  -1   2  -5   68.12    2.99
  -1   1  -5    4.16    0.56
  -1   0  -5    0.08    0.15
   1   1   5    7.97    0.57
  -1  -1  -5    7.34    0.50
   1   2   5   88.27    3.01
  -1  -2  -5   86.92    2.92
   1   3   5    8.76    0.51
   1   4   5    4.75    0.36
  -1  -4  -5    4.51    0.36
  -1  -4  -5    4.16    0.32
   1   5   5   13.16    0.70
   1   6   5    7.97    0.59
   1   7   5   18.65    1.14
  -1  13  -4    1.66    0.80
  -1  13  -4    2.11    0.68
  -1  13  -4    4.20    1.50
  -1  12  -4    8.81    1.08
  -1  12  -4    9.17    1.50
  -1  12  -4    6.48    1.57
  -1  12  -4   10.49    1.13
  -1  11  -4    0.91    0.95
  -1  11  -4    0.93    0.49
  -1  11  -4    1.10    0.50
  -1  11  -4    0.72    0.64
  -1  10  -4    1.35    0.85
  -1  10  -4    0.46    0.49
  -1  10  -4    1.04    0.40
  -1  10  -4    1.63    0.55
  -1   9  -4    1.52    0.48
  -1   9  -4    2.17    0.49
  -1   9  -4    1.35    0.79
  -1   9  -4    2.93    0.76
  -1   8  -4    0.59    0.34
  -1   8  -4    0.70    0.66
  -1   8  -4    0.19    0.40
  -1   8  -4   -0.06    0.28
   1  -7   4   19.93    1.13
  -1   7  -4   23.87    1.47
  -1   7  -4   24.96    1.74
  -1   7  -4   22.64    1.19
   1  -6   4   31.40    1.40
  -1   6  -4   31.20    1.38
  -1   6  -4   33.01    1.65
  -1   6  -4   30.99    1.84
   1  -5   4   30.51    1.14
   1  -5   4   29.71    1.23
  -1   5  -4   30.23    1.24
  -1   5  -4   29.13    1.43
  -1   5  -4   24.49    1.58
   1  -4   4   96.16    2.75
   1  -4   4   79.22    2.76
   1  -4   4   96.16    2.58
  -1   4  -4   97.93    2.93
  -1   4  -4   98.80    3.16
  -1   3  -4   19.18    0.88
  -1   3  -4   18.37    1.20
  -1   3  -4   19.73    0.80
  -1   3  -4   20.75    0.85
  -1   2  -4   74.58    2.83
  -1   2  -4   72.76    2.04
  -1   1  -4   25.74    1.20
   1   0   4    1.55    0.31
  -1   0  -4    1.99    0.33
   1   1   4   25.74    1.12
  -1  -1  -4   25.39    1.04
   1   2   4   74.43    2.56
   1   3   4   20.95    0.87
  -1  -3  -4   19.51    0.64
  -1  -3  -4   18.82    0.65
  -1  -4  -4   98.23    2.88
   1   5   4   29.55    1.29
   1   6   4   31.57    1.46
   1   7   4   22.29    1.26
   1   8   4   -0.17    0.35
  -1  13  -3    0.08    0.47
  -1  13  -3    2.75    1.50
  -1  13  -3    0.55    0.65
  -1  12  -3    0.08    0.43
  -1  12  -3   -0.51    0.44
  -1  12  -3    3.05    1.25
  -1  11  -3    5.44    1.34
  -1  11  -3    8.57    1.05
  -1  11  -3    6.56    0.75
  -1  11  -3    6.78    0.89
  -1  11  -3    7.59    1.25
  -1  10  -3    9.99    1.55
  -1  10  -3   13.14    1.55
  -1  10  -3   10.23    1.07
  -1  10  -3   10.54    0.92
  -1  10  -3   10.20    1.02
  -1   9  -3   10.72    1.06
  -1   9  -3    8.14    1.26
  -1   9  -3   10.49    0.84
  -1   9  -3   10.31    1.24
  -1   8  -3    6.83    0.66
  -1   8  -3    6.73    1.11
  -1   8  -3    6.78    0.77
  -1   8  -3    6.33    0.93
  -1   7  -3    5.42    0.56
  -1   7  -3    5.01    0.60
  -1   7  -3    7.04    1.07
  -1   7  -3    4.70    0.74
  -1   6  -3   24.32    1.35
  -1   6  -3   21.40    1.46
  -1   6  -3   21.76    1.09
  -1   5  -3    0.11    0.21
  -1   5  -3    0.27    0.22
  -1   5  -3    0.39    0.38
   1  -4   3    0.02    0.05
   1  -4   3    0.35    0.23
  -1   4  -3    0.41    0.29
  -1   4  -3    0.89    0.26
  -1   4  -3    0.36    0.26
   1  -3   3  142.61    4.10
   1  -3   3  147.21    4.14
   1  -3   3  144.20    3.79
  -1   3  -3  141.79    4.11
  -1   3  -3  145.13    4.34
  -1   2  -3  969.40   26.11
  -1   2  -3  941.87   26.02
  -1   2  -3 1000.00   24.24
   1  -1   3  132.51    4.41
  -1   1  -3  127.51    4.31
   1   0   3   -0.29    0.13
  -1   0  -3   -0.03    0.14
   1   1   3  130.49    4.24
   1   2   3  995.84   30.29
   1   3   3  142.95    4.61
  -1  -3  -3  140.97    3.95
  -1  -3  -3  144.32    3.98
   1   4   3    0.78    0.25
   1   5   3    0.19    0.25
   1   6   3   23.39    1.25
   1   6   3   21.47    1.09
   1   7   3    6.97    0.87
   1   7   3    6.26    0.71
   1   8   3    7.96    0.88
   1   8   3    7.02    0.96
   1   9   3    9.26    1.16
   1   9   3    8.51    0.96
  -1  13  -2   -0.19    0.39
  -1  13  -2   -0.37    0.46
  -1  13  -2    0.15    1.21
  -1  12  -2    4.90    1.40
  -1  12  -2    4.50    1.06
  -1  12  -2    2.76    0.64
  -1  11  -2   -0.29    0.37
  -1  11  -2    0.60    0.40
  -1  11  -2    0.12    0.36
  -1  11  -2    0.48    0.78
  -1  11  -2    0.03    0.35
  -1  10  -2    6.24    1.06
  -1  10  -2    6.13    0.67
  -1  10  -2    5.49    0.74
  -1  10  -2    4.99    1.16
  -1  10  -2    5.59    0.78
  -1   9  -2    2.57    0.47
  -1   9  -2    2.26    0.52
  -1   9  -2    2.43    0.52
  -1   9  -2    2.87    0.74
  -1   9  -2    1.83    0.84
  -1   8  -2    0.53    0.35
  -1   8  -2   -0.03    0.30
  -1   8  -2    0.41    0.49
  -1   8  -2   -0.36    0.33
  -1   8  -2   -0.41    0.24
  -1   7  -2   16.31    1.30
  -1   7  -2   14.13    0.80
  -1   7  -2   14.77    1.12
  -1   7  -2   13.08    0.87
  -1   6  -2    6.39    0.53
  -1   6  -2    7.36    0.68
  -1   6  -2    7.04    0.91
  -1   6  -2    6.92    0.79
  -1   5  -2    0.49    0.35
  -1   5  -2    0.48    0.26
  -1   5  -2    0.75    0.26
  -1   4  -2    1.42    0.31
  -1   4  -2    1.43    0.31
  -1   4  -2    1.39    0.40
   1  -3   2    6.88    0.45
  -1   3  -2    7.27    0.53
  -1   3  -2    8.08    0.52
  -1   3  -2    8.37    0.68
   1  -2   2   37.18    1.06
   1  -2   2   35.96    1.14
   1  -2   2   36.93    1.12
  -1   2  -2   37.04    1.26
  -1   2  -2   36.87    1.16
   1  -1   2  511.57   15.80
  -1   1  -2  511.49   15.71
   1   0   2   14.30    0.67
  -1   0  -2   12.81    0.60
   1   1   2  511.95   15.66
   1   2   2   33.23    1.31
  -1  -2  -2   37.44    1.01
  -1  -2  -2   35.56    1.00
   1   3   2    7.95    0.53
   1   4   2    0.81    0.14
   1   4   2    1.66    0.29
   1   4   2    1.76    0.36
   1   5   2    1.16    0.20
   1   5   2    0.57    0.15
   1   5   2    0.58    0.23
   1   5   2   -0.20    0.31
  -1  -5  -2    0.74    0.19
   1   6   2    6.38    0.76
   1   6   2    7.26    0.48
   1   6   2    6.88    0.73
   1   6   2    7.31    0.44
   1   7   2   13.68    0.98
   1   7   2   13.92    1.08
   1   7   2   13.37    0.72
   1   7   2   13.56    0.68
   1   8   2   -0.27    0.46
   1   8   2   -0.27    0.18
   1   8   2    0.00    0.27
   1   9   2    2.27    0.39
   1   9   2    2.10    0.58
   1   9   2    1.93    0.73
   1  10   2    7.19    1.00
   1  10   2    6.43    1.15
   1  10   2    5.57    0.57
   1  11   2   -0.12    0.22
   1  11   2   -0.33    0.31
  -1  13  -1   -1.42    1.01
  -1  13  -1    0.76    0.44
  -1  13  -1   -0.15    0.47
  -1  12  -1    0.42    0.50
  -1  12  -1    0.52    1.02
  -1  12  -1    0.41    0.39
  -1  11  -1    4.37    1.21
  -1  11  -1    2.20    0.56
  -1  11  -1    4.01    0.90
  -1  10  -1    3.76    0.65
  -1  10  -1    4.44    1.12
  -1  10  -1    4.27    0.69
  -1  10  -1    2.88    0.78
  -1   9  -1    8.47    1.18
  -1   9  -1    8.43    0.75
  -1   9  -1    8.40    0.84
  -1   9  -1   10.06    0.96
  -1   9  -1    9.81    1.36
  -1   8  -1    0.90    0.33
  -1   8  -1    0.12    0.29
  -1   8  -1    0.60    0.33
  -1   8  -1    0.34    0.52
  -1   8  -1    0.70    0.43
  -1   7  -1   14.50    1.16
  -1   7  -1   13.18    0.84
  -1   7  -1   13.44    0.86
  -1   7  -1   14.95    0.80
  -1   7  -1   13.35    1.06
  -1   6  -1   14.23    0.80
  -1   6  -1   14.10    0.72
  -1   6  -1   12.90    1.03
  -1   6  -1   14.98    1.02
  -1   6  -1   14.96    0.84
  -1   5  -1    0.54    0.23
  -1   5  -1    0.33    0.18
  -1   5  -1    0.58    0.32
  -1   5  -1    0.47    0.24
  -1   4  -1    6.14    0.46
  -1   4  -1    6.64    0.64
  -1   4  -1    5.88    0.38
  -1   4  -1    5.75    0.66
  -1   3  -1   21.36    0.95
  -1   3  -1   21.72    0.94
  -1   2  -1   79.13    2.41
  -1   2  -1   78.58    2.28
  -1   2  -1   77.69    2.69
   1  -1   1   13.48    0.66
  -1   1  -1   11.90    0.59
   1   0   1   -0.03    0.05
   1   1   1   11.68    0.53
   1   2   1   79.56    1.92
   1   2   1   75.83    2.61
  -1  -2  -1   77.50    2.20
   1   3   1   23.33    0.80
   1   3   1   22.72    0.94
   1   3   1   22.96    1.05
   1   3   1   23.74    0.74
  -1  -3  -1   22.05    0.72
   1   4   1    6.49    0.51
   1   4   1    6.61    0.39
   1   4   1    6.67    0.38
   1   4   1    5.89    0.63
  -1  -4  -1    5.66    0.36
   1   5   1    0.21    0.21
   1   5   1   -0.43    0.30
   1   5   1    0.01    0.14
   1   5   1    0.28    0.16
  -1  -5  -1    0.40    0.17
   1   6   1   14.70    0.95
   1   6   1   14.44    0.75
   1   6   1   13.88    0.70
   1   6   1   12.98    1.06
   1   7   1   14.72    0.82
   1   7   1   15.40    0.79
   1   7   1   13.79    1.18
   1   7   1   14.03    1.03
   1   8   1    0.40    0.34
   1   8   1    0.43    0.29
   1   8   1    0.32    0.27
   1   8   1   -0.27    0.55
   1   9   1    9.18    1.06
   1   9   1    9.32    0.78
   1   9   1    9.81    1.33
   1  10   1    3.96    0.80
   1  10   1    2.34    0.94
   1  10   1    4.07    0.54
   1  11   1    3.39    0.54
   1  11   1    4.21    0.88
   1  11   1    3.49    1.04
   1  12   1    0.05    0.28
   1  12   1    0.08    0.39
   1  13   1    0.52    0.34
  -1  13   0   -0.32    0.34
  -1  13   0   -0.01    0.44
  -1  12   0    2.10    1.15
  -1  12   0    2.83    0.59
  -1  12   0    2.65    0.79
  -1  11   0    5.77    1.04
  -1  11   0    8.62    1.51
  -1  11   0    4.96    0.70
  -1  10   0    0.18    0.31
  -1  10   0    0.37    0.33
  -1  10   0   -0.18    0.32
  -1  10   0    0.73    0.81
  -1   9   0    2.35    0.48
  -1   9   0    0.97    0.41
  -1   9   0    2.19    0.82
  -1   9   0    1.81    0.60
  -1   8   0    0.02    0.26
  -1   8   0    0.23    0.28
  -1   8   0    0.41    0.53
  -1   8   0    0.25    0.36
  -1   7   0    1.89    0.50
  -1   7   0    2.36    0.43
  -1   7   0    2.24    0.58
  -1   7   0    2.51    0.43
  -1   6   0   12.44    0.91
  -1   6   0   11.27    0.71
  -1   6   0   10.06    0.89
  -1   6   0   11.41    0.70
  -1   6   0   13.61    0.68
  -1   5   0   11.98    0.69
  -1   5   0   11.87    0.66
  -1   5   0   12.31    0.83
  -1   5   0   12.83    0.86
  -1   5   0   12.12    0.61
   1  -4   0    1.53    0.22
  -1   4   0    2.12    0.36
  -1   4   0    2.07    0.28
  -1   4   0    1.39    0.21
  -1   4   0    1.62    0.27
  -1   4   0    0.94    0.28
   1  -3   0  350.35    8.30
  -1   3   0  339.04    9.50
  -1   3   0  344.36    8.52
  -1   3   0  349.74    8.32
  -1   3   0  348.10   10.88
  -1   3   0  352.80    9.89
   1  -2   0   66.77    1.73
  -1   2   0   67.43    2.14
  -1   2   0   69.67    1.75
  -1   2   0   68.82    2.04
  -1   2   0   66.89    1.81
  -1   2   0   68.88    2.30
   1  -1   0   92.66    2.21
   1  -1   0   92.11    2.96
  -1   1   0   83.71    2.65
  -1   1   0   93.62    2.28
  -1   1   0   92.82    2.92
  -1   1   0   94.16    2.56
  -1   1   0   92.20    2.22
   1   1   0   98.82    2.66
   1   1   0   98.23    2.32
   1   1   0   95.52    3.12
  -1  -1   0   95.08    2.33
  -1  -1   0   96.55    2.66
   1   2   0   66.01    2.08
   1   2   0   67.52    2.31
   1   2   0   66.54    1.69
   1   2   0   65.13    1.92
  -1  -2   0   66.13    1.69
   1   3   0  341.70    8.12
   1   3   0  336.26   10.67
   1   3   0  343.99    9.25
   1   3   0  332.83    9.67
   1   3   0  342.31    8.33
  -1  -3   0  342.07    8.13
   1   4   0    1.22    0.22
   1   4   0    1.49    0.24
   1   4   0    2.14    0.44
   1   4   0    2.00    0.23
   1   4   0    1.12    0.28
  -1  -4   0    2.09    0.25
   1   5   0   12.95    0.65
   1   5   0   12.02    0.58
   1   5   0   11.38    0.94
   1   5   0   13.56    0.68
   1   5   0   12.16    0.83
   1   6   0   11.84    0.71
   1   6   0   12.38    0.71
   1   6   0   14.09    1.12
   1   6   0   11.36    0.88
   1   6   0   12.83    0.64
   1   7   0    2.32    0.54
   1   7   0    1.65    0.36
   1   7   0    2.14    0.40
   1   7   0    2.29    0.71
   1   8   0   -0.14    0.30
   1   8   0   -0.19    0.59
   1   8   0    0.28    0.28
   1   8   0   -0.08    0.25
   1   9   0    1.38    0.40
   1   9   0    1.47    0.42
   1   9   0    0.93    0.76
   1   9   0    1.47    0.55
   1  10   0   -0.47    0.67
   1  10   0    0.30    0.33
   1  10   0    0.00    0.36
   1  11   0    7.28    0.77
   1  11   0    5.64    0.99
   1  11   0    6.59    1.36
   1  12   0    3.52    0.60
   1  12   0    0.78    0.87
   1  12   0    1.05    0.61
   1  13   0   -0.39    0.37
   1  13   0    0.18    0.36
  -1  13   1    0.58    0.58
  -1  13   1    0.19    0.35
  -1  12   1    3.73    0.93
  -1  12   1    2.96    0.57
  -1  11   1    1.15    0.92
  -1  11   1    2.96    0.53
  -1  11   1    3.53    0.85
  -1  10   1    4.72    0.86
  -1  10   1    7.37    0.78
  -1  10   1    7.66    1.32
  -1   9   1    0.78    0.35
  -1   9   1    0.04    0.33
  -1   9   1    0.71    0.70
  -1   9   1    0.44    0.32
  -1   8   1    0.81    0.56
  -1   8   1   -0.03    0.26
  -1   8   1    0.44    0.28
  -1   8   1    0.24    0.36
  -1   7   1    9.87    1.06
  -1   7   1    8.51    0.67
  -1   7   1    7.69    0.66
  -1   7   1    9.78    1.02
  -1   6   1    3.27    0.58
  -1   6   1    3.31    0.43
  -1   6   1    3.45    0.42
  -1   6   1    2.89    0.51
  -1   5   1   20.69    0.89
  -1   5   1   14.11    0.96
  -1   5   1   21.43    0.84
  -1   5   1   19.63    1.07
   1  -4  -1    1.21    0.20
  -1   4   1    1.07    0.21
  -1   4   1    1.27    0.30
  -1   4   1    1.05    0.27
  -1   4   1    0.98    0.21
   1  -3  -1   21.99    0.73
  -1   3   1   21.67    0.91
  -1   3   1   20.82    0.82
  -1   3   1   21.26    0.96
  -1   2   1    2.40    0.25
  -1   2   1    2.15    0.20
  -1   2   1    1.39    0.19
  -1   2   1    1.78    0.24
   1  -1  -1    0.03    0.07
   1  -1  -1   -0.01    0.06
  -1   1   1    0.12    0.13
  -1   1   1    0.13    0.07
  -1   1   1    0.14    0.13
   1   0  -1    0.04    0.05
   1   0  -1    0.07    0.06
   1   0  -1    0.05    0.04
   1   0  -1   -0.02    0.03
  -1   0   1    0.03    0.05
  -1   0   1    0.02    0.04
  -1   0   1   -0.04    0.04
  -1   0   1    0.04    0.04
   1   1  -1    0.10    0.10
   1   1  -1   -0.01    0.17
   1   1  -1    0.04    0.11
   1   1  -1    0.03    0.08
  -1  -1   1   -0.22    0.11
   1   2  -1    2.17    0.29
   1   2  -1    2.20    0.22
   1   2  -1    2.64    0.38
   1   3  -1   19.03    0.78
   1   3  -1   20.07    1.06
   1   3  -1   20.83    0.94
   1   4  -1    1.31    0.22
   1   4  -1    1.00    0.22
   1   4  -1    1.22    0.38
   1   4  -1    1.31    0.31
   1   5  -1   22.92    0.87
   1   5  -1   23.25    1.33
   1   5  -1   19.41    1.13
   1   5  -1   21.87    0.97
   1   6  -1    3.12    0.38
   1   6  -1    3.13    0.44
   1   6  -1    3.06    0.67
   1   6  -1    2.46    0.49
   1   7  -1    8.78    0.95
   1   7  -1    7.19    0.60
   1   7  -1   10.46    1.26
   1   7  -1    8.91    0.69
   1   7  -1    8.15    0.73
   1   8  -1    1.13    0.72
   1   8  -1   -0.08    0.25
   1   8  -1    0.21    0.35
   1   8  -1    0.28    0.30
   1   8  -1    0.30    0.27
   1   9  -1    1.78    0.88
   1   9  -1    0.91    0.39
   1   9  -1    0.88    0.33
   1   9  -1    0.94    0.39
   1   9  -1    1.03    0.50
   1  10  -1    6.77    0.78
   1  10  -1    6.97    1.40
   1  10  -1    4.88    0.89
   1  10  -1    5.72    0.77
   1  11  -1    2.18    0.51
   1  11  -1    0.97    1.03
   1  11  -1    1.91    0.66
   1  12  -1    3.43    0.90
   1  12  -1    2.34    1.14
   1  12  -1    1.75    0.50
   1  13  -1    0.43    0.39
   1  13  -1    0.10    0.46
   1  13  -1   -1.00    0.81
  -1  13   2    0.16    0.47
  -1  12   2    0.32    0.43
  -1  12   2   -0.06    0.28
  -1  11   2    0.14    0.42
  -1  11   2   -0.21    0.26
  -1  10   2   16.95    0.99
  -1  10   2   18.02    1.42
  -1  10   2   18.89    1.85
  -1   9   2   16.91    1.33
  -1   9   2   19.85    1.03
  -1   9   2   20.16    1.57
  -1   8   2   24.56    1.20
  -1   8   2   25.27    1.14
  -1   8   2   23.89    1.52
  -1   8   2   28.70    1.66
  -1   7   2    5.58    0.57
  -1   7   2    5.17    0.54
  -1   7   2    4.87    0.72
  -1   7   2    6.07    0.82
  -1   6   2   30.03    1.22
  -1   6   2   31.22    1.15
  -1   6   2   30.64    1.50
  -1   6   2   30.46    1.49
  -1   5   2    0.20    0.15
  -1   5   2    0.48    0.20
  -1   5   2    0.50    0.23
  -1   5   2    0.85    0.35
  -1   4   2  112.04    3.24
  -1   4   2  106.89    3.53
  -1   4   2  113.81    2.93
  -1   4   2  109.23    3.65
  -1   3   2   65.57    1.98
  -1   3   2   66.49    2.19
  -1   2   2   92.99    2.62
  -1   2   2   92.76    2.82
   1  -1  -2  170.32    4.65
   1  -1  -2  171.94    5.22
   1  -1  -2  172.56    4.67
  -1   1   2  167.66    4.83
  -1   1   2  169.65    4.61
   1   0  -2  165.99    4.46
   1   0  -2  158.51    4.18
   1   0  -2  166.31    5.11
   1   0  -2  160.94    4.42
  -1   0   2  160.46    4.59
  -1   0   2  164.67    4.59
   1   1  -2  169.06    4.63
   1   1  -2  169.65    5.35
   1   1  -2  168.83    4.36
   1   1  -2  165.23    4.80
   1   1  -2  164.61    4.57
  -1  -1   2  170.01    4.74
  -1  -1   2  165.76    4.58
  -1  -1   2  164.11    4.32
   1   2  -2   87.37    2.56
   1   2  -2   88.30    3.11
   1   2  -2   88.26    2.76
  -1  -2   2   89.89    2.50
   1   3  -2   67.82    2.11
   1   3  -2   68.35    2.34
   1   3  -2   69.22    2.61
   1   4  -2  110.18    4.00
   1   4  -2  112.71    3.31
   1   4  -2  107.57    3.61
   1   5  -2    0.19    0.24
   1   5  -2    0.31    0.20
   1   5  -2    0.38    0.41
   1   6  -2   28.55    1.27
   1   6  -2   29.99    1.55
   1   6  -2   28.65    1.73
   1   6  -2   29.92    1.14
   1   7  -2    4.23    0.69
   1   7  -2    4.37    0.48
   1   7  -2    4.18    0.88
   1   7  -2    4.98    0.60
   1   8  -2   27.80    1.95
   1   8  -2   24.54    1.30
   1   8  -2   24.38    1.60
   1   8  -2   25.76    1.17
   1   9  -2   18.36    1.46
   1   9  -2   18.89    1.19
   1   9  -2   17.66    1.12
   1   9  -2   20.65    1.06
   1   9  -2   20.11    1.79
   1  10  -2   14.60    1.94
   1  10  -2   16.12    1.11
   1  10  -2   15.62    1.13
   1  10  -2   18.74    1.53
   1  10  -2   16.16    0.98
   1  11  -2   -0.22    0.42
   1  11  -2    0.21    0.36
   1  11  -2   -1.30    0.79
   1  12  -2    0.22    0.53
   1  12  -2   -0.33    0.30
   1  12  -2   -1.37    0.81
   1  13  -2   -1.22    0.83
   1  13  -2    0.43    0.43
   1  13  -2    0.00    0.52
  -1  13   3    0.02    0.42
  -1  12   3    0.84    0.53
  -1  11   3    2.22    0.65
  -1  10   3    0.20    0.35
  -1   9   3    5.61    0.91
  -1   9   3    4.96    0.83
  -1   8   3    1.99    0.51
  -1   8   3    2.68    0.65
  -1   7   3    1.63    0.31
  -1   7   3    0.58    0.34
  -1   7   3    1.00    0.47
  -1   6   3    0.05    0.15
  -1   6   3    0.04    0.21
  -1   6   3    0.13    0.32
  -1   5   3   20.95    0.82
  -1   5   3   17.00    0.98
  -1   5   3   19.28    0.94
  -1   4   3   48.13    1.71
  -1   4   3   48.50    1.79
  -1   4   3   49.90    1.54
  -1   3   3    3.18    0.36
   1  -2  -3    6.05    0.47
   1  -2  -3    5.69    0.35
  -1   2   3    5.91    0.35
   1  -1  -3    6.77    0.40
   1  -1  -3    6.10    0.36
   1  -1  -3    6.24    0.31
  -1   1   3    6.37    0.30
   1   0  -3   -0.05    0.07
   1   0  -3   -0.03    0.17
  -1   0   3   -0.02    0.06
   1   1  -3    5.95    0.31
   1   1  -3    6.31    0.42
   1   1  -3    6.14    0.40
   1   1  -3    5.97    0.42
   1   1  -3    6.77    0.53
  -1  -1   3    6.14    0.33
  -1  -1   3    6.02    0.35
  -1  -1   3    6.36    0.33
   1   2  -3    5.99    0.36
   1   2  -3    7.10    0.47
   1   2  -3    7.18    0.46
   1   2  -3    6.75    0.60
  -1  -2   3    5.54    0.37
  -1  -2   3    5.93    0.38
  -1  -2   3    5.88    0.39
   1   3  -3    2.38    0.36
   1   3  -3    2.41    0.47
   1   3  -3    2.63    0.29
  -1  -3   3    2.82    0.35
  -1  -3   3    2.68    0.34
   1   4  -3   49.37    2.22
   1   4  -3   51.56    1.74
   1   4  -3   50.76    1.99
  -1  -4   3   51.44    1.76
   1   5  -3   18.85    1.29
   1   5  -3   21.68    0.97
   1   5  -3   19.10    1.15
   1   6  -3    0.08    0.25
   1   6  -3    0.63    0.44
   1   6  -3    0.30    0.24
   1   7  -3    0.78    0.35
   1   7  -3    0.39    0.37
   1   7  -3    1.34    0.35
   1   7  -3    1.61    0.68
   1   8  -3    2.79    0.53
   1   8  -3    3.25    0.50
   1   8  -3    2.83    0.66
   1   8  -3    2.65    0.86
   1   9  -3    5.36    0.73
   1   9  -3    4.63    1.16
   1   9  -3    3.61    0.80
   1   9  -3    3.29    0.52
   1  10  -3    0.47    0.39
   1  10  -3    1.43    0.89
   1  10  -3    0.36    0.45
   1  10  -3    0.11    0.35
   1  10  -3    0.93    0.39
   1  11  -3    3.50    0.58
   1  11  -3    4.11    0.71
   1  11  -3    4.47    0.77
   1  11  -3    2.13    0.71
   1  11  -3    3.09    1.29
   1  12  -3    0.64    0.48
   1  12  -3   -0.28    1.06
   1  12  -3    1.10    0.66
   1  13  -3   -1.26    1.15
   1  13  -3    0.16    0.43
   1  13  -3   -0.83    0.46
  -1  12   4    3.15    0.72
  -1  11   4    2.66    0.66
  -1  10   4    1.64    0.52
  -1   9   4    0.11    0.28
  -1   8   4   40.74    1.92
  -1   7   4    8.54    0.74
  -1   7   4   10.58    0.83
  -1   6   4   19.77    0.98
  -1   6   4   20.02    1.09
  -1   5   4   11.35    0.59
  -1   5   4   11.83    0.73
  -1   4   4    5.23    0.49
   1  -3  -4   79.57    2.40
  -1   3   4   76.45    2.39
   1  -2  -4    7.08    0.46
   1  -2  -4    6.84    0.37
   1  -1  -4   48.89    1.68
   1  -1  -4   47.09    1.46
   1  -1  -4   49.27    1.42
   1   0  -4  242.60    6.54
   1   0  -4  243.49    6.57
   1   1  -4   49.39    1.49
   1   1  -4   53.10    1.99
   1   1  -4   50.05    1.55
   1   1  -4   50.37    1.69
   1   1  -4   48.98    1.53
   1   2  -4    7.60    0.49
   1   2  -4    7.09    0.64
   1   2  -4    6.63    0.39
   1   2  -4    6.68    0.48
  -1  -2   4    6.99    0.37
  -1  -2   4    6.88    0.37
  -1  -2   4    7.49    0.38
   1   3  -4   76.55    2.38
   1   3  -4   79.40    3.02
   1   3  -4   74.15    2.34
   1   3  -4   76.44    2.61
  -1  -3   4   74.85    2.42
  -1  -3   4   75.42    2.39
   1   4  -4    5.33    0.52
   1   4  -4    6.24    0.69
   1   4  -4    5.95    0.82
  -1  -4   4    5.68    0.52
  -1  -4   4    4.60    0.49
  -1  -4   4    5.77    0.48
   1   5  -4   11.26    1.03
   1   5  -4   10.69    0.69
   1   5  -4   11.86    0.88
  -1  -5   4   14.19    0.81
  -1  -5   4   10.46    0.73
   1   6  -4   17.09    1.22
   1   6  -4   22.59    1.58
   1   6  -4   22.22    1.10
  -1  -6   4   20.92    1.12
   1   7  -4    9.84    1.34
   1   7  -4   10.18    0.82
   1   7  -4   10.29    1.16
  -1  -7   4   10.08    0.94
   1   8  -4   43.50    1.68
   1   8  -4   42.89    1.90
   1   8  -4   46.92    2.72
   1   8  -4   41.68    2.26
   1   9  -4   -0.44    0.29
   1   9  -4   -0.05    0.29
   1   9  -4   -0.23    0.59
   1   9  -4   -0.20    0.28
   1  10  -4    1.86    0.56
   1  10  -4    2.17    0.69
   1  10  -4    2.82    0.55
   1  10  -4    4.01    1.24
   1  11  -4    3.04    0.70
   1  11  -4    1.32    1.08
   1  11  -4    2.08    0.60
   1  11  -4    2.48    0.80
   1  12  -4    0.83    1.04
   1  12  -4    1.50    0.78
   1  12  -4    2.15    0.58
   1  13  -4   -0.31    0.42
   1  13  -4    0.21    1.11
   1  13  -4   -0.27    0.54
  -1  10   5    0.59    0.37
  -1   9   5   16.72    1.11
  -1   8   5    2.74    0.52
  -1   7   5   21.51    1.13
  -1   6   5    3.96    0.48
  -1   5   5    0.31    0.18
   1  -4  -5    5.78    0.56
  -1   4   5    6.38    0.34
   1  -3  -5   20.09    0.84
   1  -2  -5    1.15    0.18
   1  -2  -5    0.83    0.24
   1  -2  -5    0.76    0.16
   1  -1  -5    0.15    0.16
   1  -1  -5    0.29    0.09
   1  -1  -5    0.26    0.16
   1   0  -5   -0.07    0.13
   1   0  -5    0.22    0.21
   1   0  -5    0.03    0.07
   1   1  -5    0.25    0.10
   1   1  -5    0.21    0.25
   1   1  -5    0.69    0.19
   1   1  -5    0.03    0.15
   1   2  -5    1.18    0.38
   1   2  -5    0.78    0.23
   1   2  -5    0.95    0.23
   1   2  -5    0.85    0.22
   1   2  -5    0.72    0.17
   1   3  -5   20.92    0.88
   1   3  -5   20.71    0.98
   1   3  -5   20.30    1.05
   1   3  -5   19.72    1.27
  -1  -3   5   21.44    0.78
  -1  -3   5   19.96    0.74
  -1  -3   5   21.22    0.81
   1   4  -5    7.04    0.52
   1   4  -5    7.06    0.77
   1   4  -5    6.98    0.92
  -1  -4   5    6.37    0.56
  -1  -4   5    5.78    0.50
  -1  -4   5    6.74    0.47
   1   5  -5    0.41    0.23
   1   5  -5    0.43    0.29
   1   5  -5    0.71    0.46
  -1  -5   5   -0.02    0.24
  -1  -5   5    0.53    0.24
   1   6  -5    3.23    0.49
   1   6  -5    3.90    0.69
   1   6  -5    3.59    0.81
  -1  -6   5    3.64    0.52
  -1  -6   5    3.76    0.51
   1   7  -5   22.18    1.74
   1   7  -5   23.54    1.26
   1   7  -5   22.36    1.51
   1   8  -5    1.73    0.48
   1   8  -5    2.37    0.85
   1   8  -5    4.03    0.82
   1   9  -5   16.92    1.68
   1   9  -5   17.03    1.15
   1   9  -5   11.68    1.70
   1   9  -5   14.16    0.97
   1  10  -5    0.25    0.40
   1  10  -5    1.19    0.86
   1  10  -5    0.14    0.33
   1  10  -5    0.31    0.48
   1  11  -5    0.46    0.43
   1  11  -5    2.18    1.23
   1  11  -5    1.75    0.74
   1  12  -5    1.21    0.57
   1  12  -5    1.17    0.56
   1  12  -5    0.15    1.14
   1  12  -5    1.25    0.73
   1  13  -5   -0.81    1.20
   1  13  -5   -0.13    0.44
   1  13  -5   -0.02    0.66
   1  -4  -6    2.34    0.37
   1  -3  -6    0.82    0.21
   1  -3  -6    1.28    0.36
   1  -2  -6    0.51    0.26
   1  -2  -6    0.19    0.12
   1  -2  -6   -0.07    0.16
   1  -1  -6    1.40    0.23
   1  -1  -6    1.71    0.31
   1  -1  -6    1.44    0.17
   1   0  -6    0.59    0.20
   1   0  -6    0.42    0.26
   1   0  -6    0.55    0.12
   1   1  -6    1.35    0.26
   1   1  -6    1.83    0.45
   1   1  -6    1.54    0.20
   1   1  -6    1.50    0.26
   1   2  -6    0.28    0.15
   1   2  -6    0.45    0.21
   1   2  -6    0.31    0.22
   1   2  -6    0.37    0.24
   1   2  -6    0.52    0.35
   1   3  -6    0.38    0.42
   1   3  -6    1.08    0.24
   1   3  -6    1.23    0.31
   1   3  -6    1.16    0.33
   1   4  -6    2.46    0.37
   1   4  -6    2.57    0.48
   1   4  -6    2.23    0.45
   1   4  -6    2.48    0.64
  -1  -4   6    2.79    0.28
  -1  -4   6    2.54    0.25
  -1  -4   6    2.57    0.23
   1   5  -6   10.79    1.05
   1   5  -6    9.50    0.68
   1   5  -6   10.40    1.28
  -1  -5   6    8.10    0.56
  -1  -5   6    9.03    0.62
  -1  -5   6    8.06    0.53
   1   6  -6    0.19    0.32
   1   6  -6    0.01    0.49
   1   6  -6    0.28    0.27
  -1  -6   6   -0.05    0.23
   1   7  -6    0.60    0.44
   1   7  -6    0.23    0.32
   1   7  -6    0.30    0.60
  -1  -7   6    0.51    0.30
   1   8  -6    0.28    0.47
   1   8  -6    0.61    0.37
   1   8  -6    0.80    0.74
  -1  -8   6    0.47    0.32
   1   9  -6    0.56    0.46
   1   9  -6    0.84    0.41
   1   9  -6    0.64    0.78
  -1  -9   6    0.80    0.37
   1  10  -6    0.23    0.42
   1  10  -6    0.64    0.56
   1  10  -6    0.38    0.81
  -1 -10   6   -0.20    0.33
   1  11  -6    2.04    0.65
   1  11  -6    0.80    0.66
   1  11  -6    0.92    1.14
  -1 -11   6    2.24    0.56
   1  12  -6    0.41    0.69
   1  12  -6    1.16    0.59
   1  12  -6    0.51    1.05
  -1 -12   6    0.98    0.46
   1  -5  -7    5.29    0.60
   1  -4  -7    0.24    0.24
   1  -3  -7    2.80    0.47
   1  -3  -7    3.23    0.37
   1  -2  -7   37.89    1.26
   1  -2  -7   37.15    1.33
   1  -2  -7   36.37    1.44
   1  -1  -7    1.02    0.17
   1  -1  -7    1.57    0.36
   1  -1  -7    1.31    0.26
   1   0  -7   -0.17    0.23
   1   0  -7    0.03    0.10
   1   0  -7    0.27    0.22
   1   1  -7    1.31    0.20
   1   1  -7    1.10    0.27
   1   1  -7    1.52    0.44
   1   1  -7    1.19    0.29
   1   2  -7   36.02    1.41
   1   2  -7   38.30    1.91
   1   2  -7   37.29    1.39
   1   2  -7   35.48    1.53
   1   2  -7   37.45    1.29
   1   3  -7    3.77    0.42
   1   3  -7    3.09    0.50
   1   3  -7    3.48    0.53
   1   4  -7    0.62    0.31
   1   4  -7   -0.05    0.38
   1   4  -7    0.30    0.22
   1   4  -7    0.50    0.33
   1   5  -7    5.90    1.02
   1   5  -7    5.40    0.61
   1   5  -7    6.45    0.85
   1   6  -7    1.83    0.77
   1   6  -7    2.26    0.48
  -1  -6   7    1.80    0.24
  -1  -6   7    2.00    0.28
   1   7  -7    0.31    0.34
   1   7  -7    0.13    0.58
  -1  -7   7    0.27    0.20
   1   8  -7   10.52    1.02
   1   8  -7   11.16    1.67
  -1  -8   7    9.95    0.70
   1   9  -7    8.98    1.58
   1   9  -7    8.87    0.99
  -1  -9   7   10.35    0.77
   1  10  -7    4.91    1.44
   1  10  -7    9.49    1.13
  -1 -10   7    8.18    0.81
   1  11  -7    0.63    0.51
   1  11  -7    0.03    0.93
  -1 -11   7    0.63    0.37
   1  12  -7    0.53    0.50
   1  12  -7    0.18    1.19
  -1 -12   7   -0.22    0.33
   1  -5  -8    1.01    0.35
   1  -4  -8    2.80    0.43
   1  -3  -8    7.21    0.52
   1  -2  -8    0.31    0.18
   1  -2  -8   -0.16    0.26
   1  -1  -8    5.65    0.49
   1  -1  -8    5.30    0.37
   1  -1  -8    5.49    0.65
   1   0  -8    6.69    0.78
   1   0  -8    7.08    0.42
   1   0  -8    8.32    0.57
   1   1  -8    4.87    0.75
   1   1  -8    5.90    0.57
   1   1  -8    5.46    0.51
   1   1  -8    5.32    0.39
   1   2  -8    0.28    0.42
   1   2  -8    0.85    0.32
   1   2  -8    0.61    0.21
   1   3  -8    7.90    0.76
   1   3  -8    8.35    0.59
   1   3  -8    9.19    1.10
   1   4  -8    3.23    0.83
   1   4  -8    2.27    0.41
   1   5  -8   -0.20    0.46
   1   5  -8    0.98    0.35
   1   6  -8    5.61    0.69
   1   6  -8    5.26    1.05
   1   7  -8    1.24    0.77
   1   7  -8    0.64    0.37
   1   8  -8   -0.11    0.66
   1   8  -8    0.74    0.40
   1   9  -8    4.10    0.74
   1   9  -8    2.56    1.04
   1  10  -8    0.62    0.48
   1  10  -8    1.13    0.98
   1  11  -8    0.20    1.02
   1  11  -8    0.18    0.46
   1  -5  -9    0.27    0.29
   1  -4  -9    5.59    0.62
   1  -3  -9    5.85    0.54
   1  -2  -9    2.93    0.37
   1  -1  -9   13.64    0.96
   1  -1  -9   10.93    0.59
   1   0  -9   -0.05    0.38
   1   0  -9   -0.01    0.16
   1   1  -9   12.01    1.06
   1   1  -9   10.91    0.61
   1   2  -9    3.52    0.77
   1   2  -9    3.02    0.39
   1   3  -9    4.90    0.96
   1   3  -9    6.66    0.61
   1   4  -9    3.97    0.90
   1   4  -9    4.33    0.55
   1   5  -9    0.57    0.30
   1   5  -9    0.50    0.56
   1   6  -9    1.06    0.38
   1   6  -9    0.74    0.73
   1   7  -9    0.02    0.61
   1   7  -9    1.15    0.40
   1   8  -9    0.42    0.37
   1   8  -9   -0.40    0.73
   1   9  -9    0.40    0.42
   1   9  -9   -0.54    0.65
   1  10  -9    1.60    0.61
   1  10  -9    1.42    1.10
   1  11  -9    0.14    0.50
   1  11  -9    0.09    1.21
   1  -6 -10   -0.27    0.26
   1  -5 -10   16.27    1.02
   1  -4 -10   16.34    0.95
   1  -3 -10   15.92    0.86
   1  -2 -10    0.31    0.23
   1  -1 -10    0.35    0.42
   1  -1 -10    0.88    0.24
   1   0 -10   10.65    1.15
   1   0 -10   12.94    0.68
   1   1 -10    0.92    0.54
   1   1 -10    0.86    0.25
   1   2 -10    0.21    0.53
   1   2 -10    0.34    0.25
   1   3 -10   18.31    1.55
   1   3 -10   18.22    0.96
   1   4 -10   16.16    1.74
   1   4 -10   15.69    0.95
   1   5 -10   13.62    1.68
   1   5 -10   15.90    1.01
   1   6 -10    0.71    0.34
   1   6 -10   -0.07    0.65
   1   7 -10    0.49    0.38
   1   7 -10   -0.76    0.57
   1   8 -10    1.80    0.97
   1   8 -10    1.08    0.50
   1   9 -10    0.76    0.49
   1   9 -10    0.88    1.01
   1  10 -10    1.64    1.12
   1  10 -10    4.30    0.83
   1  -6 -11    8.53    0.93
   1  -5 -11    7.10    0.78
   1  -4 -11    0.48    0.30
   1  -3 -11    0.74    0.29
   1  -2 -11    4.81    0.52
   1  -1 -11    0.47    0.22
   1   0 -11    0.07    0.48
   1   0 -11    0.10    0.19
   1   1 -11    0.42    0.23
   1   1 -11    0.23    0.51
   1   2 -11    4.55    0.95
   1   2 -11    5.14    0.58
   1   3 -11    0.57    0.62
   1   3 -11    1.08    0.33
   1   4 -11   -0.12    0.24
   1   4 -11   -0.36    0.53
   1   5 -11    6.20    1.29
   1   5 -11    7.72    0.81
   1   6 -11    6.20    1.30
   1   6 -11    7.89    0.87
   1   7 -11   -0.24    0.78
   1   7 -11    0.75    0.44
   1   8 -11    1.22    0.98
   1   8 -11    1.47    0.53
   1   9 -11   -0.41    0.93
   1   9 -11   -0.25    0.39
   1  -6 -12    0.48    0.43
   1  -5 -12    3.02    0.58
   1  -4 -12    0.13    0.29
   1  -3 -12   -0.10    0.23
   1  -2 -12    4.89    0.58
   1  -1 -12    1.67    0.36
   1   0 -12   13.28    0.82
   1   1 -12    1.94    0.39
   1   2 -12    2.27    0.80
   1   2 -12    4.12    0.55
   1   3 -12   -0.16    0.23
   1   3 -12   -0.49    0.60
   1   4 -12   -0.35    0.67
   1   4 -12    0.14    0.28
   1   5 -12    1.42    0.93
   1   5 -12    2.25    0.53
   1   6 -12   -0.98    0.59
   1   6 -12    0.25    0.35
   1   7 -12   -1.00    0.77
   1   7 -12    0.30    0.38
   1   8 -12    0.04    0.43
   1   8 -12   -1.13    0.95
   1  -6 -13    0.47    0.43
   1  -5 -13    0.42    0.37
   1  -4 -13    0.21    0.35
   1  -3 -13    2.65    0.50
   1  -2 -13    0.07    0.28
   1  -1 -13    1.90    0.43
   1   0 -13   -0.01    0.24
   1   1 -13    3.03    0.50
   1   2 -13    0.18    0.28
   1   3 -13    1.25    0.80
   1   3 -13    2.70    0.52
   1   4 -13   -0.13    0.28
   1   4 -13   -1.25    0.57
   1   5 -13   -0.30    0.28
   1   5 -13   -1.62    0.61
   1   6 -13   -0.15    0.34
   1   6 -13   -1.34    0.79
   1   7 -13    0.04    0.37
   1   7 -13   -1.80    0.75
   1  -6 -14    0.05    0.42
   1  -5 -14    0.61    0.45
   1  -4 -14    1.72    0.52
   1  -3 -14    0.70    0.37
   1  -2 -14    0.18    0.31
   1  -1 -14    0.03    0.28
   1   0 -14    1.37    0.41
   1   1 -14    0.14    0.29
   1   2 -14   -0.06    0.27
   1   3 -14    0.09    0.32
   1   4 -14    0.45    0.39
   1   4 -14   -1.12    0.77
   1   5 -14   -1.76    0.69
   1   5 -14    0.09    0.36
   1   6 -14   -0.52    0.97
   1   6 -14    0.67    0.44
   1  -3 -15    0.63    0.41
   1  -2 -15   -0.09    0.31
   1  -1 -15    0.53    0.38
   1   0 -15    0.05    0.32
   1   1 -15    0.38    0.37
   1   2 -15   -0.03    0.31
   1   3 -15    0.48    0.39
  -2   3 -15    0.27    0.34
  -2   2 -15    0.45    0.31
  -2   1 -15    1.59    0.39
  -2   0 -15    0.00    0.25
  -2  -2 -15   -0.04    0.25
  -2  -3 -15    0.00    0.27
  -2   5 -14    0.56    0.83
  -2   5 -14    1.36    0.46
  -2   4 -14    0.69    0.79
  -2   4 -14    1.26    0.41
  -2   3 -14    0.98    0.34
  -2   2 -14    0.15    0.24
  -2   1 -14    0.84    0.29
  -2  -3 -14    0.92    0.31
  -2  -4 -14    0.53    0.33
  -2  -5 -14    1.28    0.46
  -2   7 -13    0.08    0.38
  -2   7 -13   -1.20    0.57
  -2   6 -13   -0.23    0.66
  -2   6 -13    0.39    0.39
  -2   5 -13   -0.24    0.27
  -2   5 -13    0.49    0.72
  -2   4 -13    0.42    0.32
  -2   4 -13   -0.31    0.62
  -2   3 -13    0.15    0.59
  -2   3 -13    0.37    0.27
  -2   2 -13    0.49    0.64
  -2   2 -13    0.25    0.22
  -2  -3 -13    0.27    0.20
  -2  -4 -13   -0.04    0.22
  -2  -5 -13    0.52    0.31
  -2  -6 -13   -0.03    0.32
  -2   8 -12   -0.09    0.39
  -2   8 -12   -0.46    0.69
  -2   7 -12   -0.04    0.33
  -2   7 -12    0.19    0.70
  -2   6 -12    0.82    0.84
  -2   6 -12    0.19    0.35
  -2   5 -12    2.16    0.45
  -2   5 -12    1.83    0.89
  -2   4 -12    1.34    0.68
  -2   4 -12    1.80    0.38
  -2   3 -12    1.03    0.69
  -2   3 -12    0.84    0.28
  -2   2 -12   -0.38    0.45
  -2   2 -12   -0.14    0.17
  -2   1 -12    0.67    0.55
  -2  -3 -12    0.75    0.20
  -2  -4 -12    1.30    0.30
  -2  -5 -12    2.15    0.44
  -2  -6 -12    0.35    0.35
  -2   9 -11    1.44    0.99
  -2   9 -11    2.68    0.64
  -2   8 -11   -0.64    0.62
  -2   8 -11    0.17    0.38
  -2   7 -11    0.51    0.77
  -2   7 -11    0.53    0.37
  -2   6 -11    0.55    0.62
  -2   6 -11    0.50    0.34
  -2   5 -11    3.71    1.00
  -2   5 -11    3.99    0.56
  -2   4 -11    1.17    0.70
  -2   4 -11    0.58    0.30
  -2   3 -11    2.76    0.38
  -2   3 -11    2.68    0.79
  -2   2 -11   -0.75    0.23
  -2   2 -11    0.40    0.50
  -2   1 -11    2.38    0.66
  -2   0 -11   -0.12    0.32
  -2  -4 -11    0.77    0.22
  -2  -5 -11    3.78    0.49
  -2  -6 -11    1.00    0.37
  -2  10 -10    1.31    0.61
  -2  10 -10   -0.66    0.73
  -2   9 -10    2.09    0.62
  -2   9 -10    0.75    0.84
  -2   8 -10   -0.53    0.46
  -2   8 -10    0.00    0.35
  -2   7 -10    0.54    0.69
  -2   7 -10   -0.22    0.26
  -2   6 -10    3.73    0.59
  -2   6 -10    4.99    1.14
  -2   5 -10    5.13    1.09
  -2   5 -10    3.84    0.53
  -2   4 -10   18.88    0.94
  -2   4 -10   18.27    1.88
  -2   3 -10    2.83    0.80
  -2   2 -10    8.86    1.17
  -2   1 -10    0.46    0.47
  -2   0 -10    1.78    0.61
  -2  -1 -10   -0.47    0.34
  -2  -4 -10   15.45    0.67
  -2  -5 -10    4.11    0.48
  -2  -6 -10    4.27    0.59
  -2  11  -9   -0.05    0.91
  -2  11  -9   -0.28    0.44
  -2  10  -9    4.37    0.79
  -2  10  -9    2.06    1.05
  -2   9  -9    0.47    0.71
  -2   9  -9    0.10    0.36
  -2   8  -9    0.57    0.38
  -2   8  -9   -0.06    0.58
  -2   7  -9    1.06    0.75
  -2   7  -9    0.86    0.38
  -2   6  -9    0.37    0.57
  -2   6  -9    0.19    0.29
  -2   5  -9   10.31    1.41
  -2   5  -9    9.37    0.72
  -2   4  -9    0.81    0.54
  -2   4  -9    2.23    0.47
  -2   3  -9    0.97    0.26
  -2   3  -9    1.31    0.65
  -2   2  -9    2.80    0.76
  -2   2  -9    2.10    0.33
  -2   1  -9    7.58    1.03
  -2   0  -9    0.08    0.37
  -2  -1  -9   11.26    0.98
  -2  -2  -9    1.81    0.45
  -2  -4  -9    1.89    0.23
  -2  -5  -9   10.82    0.65
  -2  -6  -9   -0.01    0.23
  -2  11  -8    0.21    0.49
  -2  11  -8   -0.22    0.75
  -2  10  -8    1.99    1.04
  -2  10  -8    2.71    0.66
  -2   9  -8    1.71    0.54
  -2   9  -8    1.35    0.83
  -2   8  -8    2.91    0.96
  -2   8  -8    1.95    0.47
  -2   7  -8    0.22    0.50
  -2   7  -8    0.63    0.35
  -2   6  -8   -0.10    0.26
  -2   6  -8    0.01    0.42
  -2   5  -8    3.95    0.55
  -2   5  -8    4.64    0.97
  -2   4  -8   66.49    3.07
  -2   4  -8   57.48    2.11
  -2   3  -8    0.91    0.60
  -2   3  -8    0.31    0.15
  -2   3  -8    0.35    0.26
  -2   2  -8    3.09    0.31
  -2   1  -8    1.57    0.55
  -2  -1  -8    0.87    0.35
  -2  -2  -8    3.35    0.50
  -2  -3  -8    0.24    0.23
  -2  -4  -8   57.92    1.70
  -2  -5  -8    2.73    0.38
  -2  12  -7    1.75    1.22
  -2  12  -7    0.97    0.62
  -2  11  -7    0.30    0.48
  -2  11  -7   -0.21    0.77
  -2  10  -7    3.25    0.70
  -2  10  -7    4.21    1.19
  -2   9  -7    0.68    0.66
  -2   9  -7    0.99    0.44
  -2   8  -7    0.87    0.64
  -2   8  -7    0.32    0.33
  -2   7  -7    6.73    0.75
  -2   7  -7    6.44    1.22
  -2   6  -7    7.44    1.20
  -2   6  -7    4.59    0.61
  -2   5  -7    1.30    0.64
  -2   5  -7    2.15    0.48
  -2   4  -7    0.55    0.56
  -2   4  -7    0.59    0.33
  -2   4  -7    0.30    0.27
  -2   3  -7    2.47    0.70
  -2   3  -7    1.86    0.32
  -2   2  -7    7.82    0.37
  -2   2  -7    7.86    0.99
  -2   0  -7   -0.01    0.23
   2   1   7    3.97    0.60
  -2  -1  -7    3.51    0.52
   2   2   7    8.45    0.68
  -2  -2  -7    7.85    0.60
   2   3   7    1.95    0.39
  -2  -3  -7    2.06    0.35
   2   4   7    0.56    0.24
  -2  -4  -7    0.77    0.22
  -2  -4  -7    0.73    0.13
  -2  -4  -7    0.85    0.15
  -2  -5  -7    1.69    0.31
   2 -12   6   -0.12    0.29
  -2  12  -6    0.15    0.48
  -2  12  -6    1.23    1.11
   2 -11   6    5.68    0.59
  -2  11  -6    3.52    1.16
  -2  11  -6    3.80    0.74
   2 -10   6   -0.05    0.22
  -2  10  -6    0.05    0.35
  -2  10  -6    0.58    0.69
   2  -9   6    5.06    0.44
  -2   9  -6    3.63    1.04
  -2   8  -6    7.07    0.85
  -2   8  -6    8.16    1.34
  -2   7  -6    2.59    0.51
  -2   7  -6    2.30    0.76
  -2   6  -6   20.31    1.11
  -2   5  -6   22.83    1.64
  -2   5  -6   20.89    1.18
  -2   4  -6    0.63    0.46
  -2   4  -6   -0.11    0.26
  -2   3  -6   21.64    0.84
  -2   3  -6   15.06    1.25
  -2   2  -6    0.43    0.35
  -2   2  -6    0.29    0.09
  -2   1  -6   10.72    0.83
   2   0   6  105.29    3.88
  -2   0  -6  103.21    3.73
   2   1   6   11.15    0.81
  -2  -1  -6   11.57    0.73
   2   2   6    0.39    0.23
  -2  -2  -6    0.14    0.17
   2   3   6   20.79    1.05
   2   4   6    0.14    0.16
  -2  -4  -6    0.07    0.09
  -2  -4  -6    0.20    0.11
   2   5   6   21.22    1.05
  -2  -5  -6   21.65    0.95
  -2  13  -5    0.44    1.04
  -2  13  -5    0.44    0.51
  -2  13  -5    0.28    0.68
  -2  13  -5   -0.47    0.45
  -2  12  -5   -0.07    0.45
  -2  12  -5   -0.07    0.41
  -2  12  -5    0.09    0.84
  -2  11  -5    2.25    0.66
  -2  11  -5    2.07    0.92
  -2  10  -5    5.51    0.83
  -2  10  -5    5.16    1.24
  -2  10  -5    4.15    0.63
  -2   9  -5    2.95    0.75
  -2   9  -5    3.84    0.66
  -2   9  -5    4.73    0.63
  -2   9  -5    2.42    0.93
   2  -8   5    4.93    0.54
  -2   8  -5    4.66    1.03
  -2   8  -5    5.67    0.94
  -2   8  -5    4.30    0.64
   2  -7   5   -0.03    0.19
  -2   7  -5   -0.37    0.27
  -2   7  -5   -0.39    0.46
  -2   7  -5    0.00    0.29
   2  -6   5    1.44    0.18
   2  -6   5    1.03    0.17
   2  -6   5    1.57    0.27
  -2   6  -5    1.68    0.46
  -2   6  -5    1.50    0.59
  -2   6  -5    1.35    0.38
  -2   5  -5    3.86    0.60
  -2   5  -5    5.34    0.65
  -2   5  -5    2.48    0.69
  -2   4  -5    3.85    0.44
  -2   4  -5    4.10    0.51
  -2   4  -5    4.91    0.84
  -2   3  -5   53.20    1.56
  -2   3  -5   52.82    1.66
  -2   3  -5   55.26    2.41
  -2   3  -5   52.19    1.55
  -2   2  -5   24.03    1.32
   2  -1   5   56.10    2.43
  -2   1  -5   59.64    2.34
   2   0   5   -0.04    0.15
  -2   0  -5   -0.05    0.15
   2   1   5   54.72    2.20
  -2  -1  -5   55.74    2.10
   2   2   5   25.12    1.20
   2   3   5   51.23    1.99
   2   4   5    3.85    0.47
  -2  -4  -5    4.11    0.29
  -2  -4  -5    3.97    0.26
   2   5   5    4.36    0.53
   2   6   5    0.64    0.29
   2   7   5   -0.21    0.22
  -2  13  -4    6.90    1.33
  -2  13  -4    5.32    0.93
  -2  13  -4    5.18    1.56
  -2  12  -4    2.55    0.91
  -2  12  -4    2.73    0.72
  -2  12  -4    2.56    0.67
  -2  12  -4    3.93    1.25
  -2  11  -4    0.09    0.38
  -2  11  -4    0.89    0.62
  -2  11  -4    0.39    0.77
  -2  11  -4    0.28    0.43
  -2  10  -4    1.07    0.38
  -2  10  -4    0.51    0.42
  -2  10  -4    0.87    0.67
  -2  10  -4    0.43    0.53
  -2   9  -4    4.61    0.89
  -2   9  -4    6.17    1.25
  -2   9  -4    6.29    0.69
  -2   9  -4    6.04    0.79
  -2   8  -4    0.95    0.64
  -2   8  -4    1.47    0.53
  -2   8  -4    1.93    0.43
  -2   8  -4    2.17    0.50
  -2   7  -4    5.39    0.82
  -2   7  -4    5.72    0.69
  -2   7  -4    6.23    1.02
   2  -6   4    1.38    0.32
   2  -6   4    1.16    0.32
  -2   6  -4    0.43    0.32
  -2   6  -4    0.33    0.40
  -2   6  -4    0.78    0.35
   2  -5   4    3.75    0.34
   2  -5   4    2.90    0.34
   2  -5   4    2.91    0.30
  -2   5  -4    2.29    0.44
  -2   5  -4    1.39    0.56
  -2   5  -4    2.64    0.51
  -2   4  -4    6.29    0.55
  -2   4  -4    6.94    0.57
  -2   4  -4    8.82    1.05
  -2   3  -4   10.20    0.51
   2  -2   4    2.37    0.48
  -2   2  -4    2.13    0.15
  -2   2  -4    2.63    0.46
   2  -1   4    5.62    0.69
  -2   1  -4    5.75    0.51
   2   0   4    5.59    0.64
  -2   0  -4    6.10    0.49
   2   1   4    5.77    0.51
   2   2   4    2.28    0.36
   2   3   4    9.35    0.62
   2   4   4    6.39    0.53
  -2  -4  -4    7.12    0.38
   2   5   4    2.57    0.44
   2   6   4    0.95    0.37
   2   7   4    7.43    0.88
   2   8   4    1.89    0.58
  -2  13  -3    1.57    0.80
  -2  13  -3    5.45    1.62
  -2  13  -3    0.97    0.55
  -2  12  -3    0.87    1.01
  -2  12  -3    0.44    0.53
  -2  12  -3   -0.70    0.32
  -2  12  -3    0.14    0.41
  -2  11  -3    2.58    0.82
  -2  11  -3    2.19    0.59
  -2  11  -3    2.03    1.00
  -2  11  -3    2.40    0.61
  -2  10  -3    2.16    0.46
  -2  10  -3    1.84    0.52
  -2  10  -3    1.75    0.66
  -2  10  -3    2.08    0.56
  -2  10  -3    2.11    0.86
  -2   9  -3    3.72    0.64
  -2   9  -3    4.98    0.92
  -2   9  -3    3.45    0.54
  -2   9  -3    3.28    0.92
  -2   8  -3    2.40    0.46
  -2   8  -3    2.18    0.78
  -2   8  -3    1.92    0.61
  -2   8  -3    1.77    0.45
  -2   7  -3    2.45    0.49
  -2   7  -3    2.49    0.43
  -2   7  -3    2.45    0.57
  -2   7  -3    0.81    0.52
  -2   6  -3   35.89    1.50
  -2   6  -3   35.13    1.91
  -2   6  -3   33.29    1.68
   2  -5   3   79.46    2.53
  -2   5  -3   78.51    2.76
  -2   5  -3   74.69    2.60
  -2   5  -3   65.21    3.11
   2  -4   3   12.93    0.62
   2  -4   3   12.30    0.59
  -2   4  -3   13.16    1.00
  -2   4  -3   11.49    0.75
  -2   4  -3   13.36    0.75
  -2   3  -3    0.85    0.21
  -2   3  -3    0.92    0.24
  -2   3  -3    0.96    0.33
   2  -2   3   32.36    1.61
  -2   2  -3   35.81    1.54
  -2   2  -3   34.68    1.00
   2  -1   3  102.00    3.64
  -2   1  -3   99.94    3.50
   2   0   3   -0.08    0.18
   2   1   3   96.68    3.35
   2   2   3   36.12    1.47
   2   3   3    0.64    0.23
  -2  -3  -3    1.34    0.14
  -2  -3  -3    1.15    0.12
   2   4   3   13.86    0.82
  -2  -4  -3   12.46    0.57
   2   5   3   76.59    2.92
   2   6   3   34.01    1.67
   2   7   3    2.03    0.56
   2   8   3    1.54    0.63
   2   9   3    3.86    0.83
  -2  13  -2    0.97    0.70
  -2  13  -2    0.58    0.46
  -2  13  -2    1.77    1.32
  -2  12  -2   -0.11    0.38
  -2  12  -2    0.33    0.51
  -2  12  -2    1.70    1.09
  -2  11  -2    8.72    0.99
  -2  11  -2    9.55    1.08
  -2  11  -2   10.27    1.48
  -2  11  -2    7.90    0.85
  -2  11  -2   10.09    1.62
  -2  10  -2    3.01    0.60
  -2  10  -2    3.55    0.66
  -2  10  -2    3.93    0.88
  -2  10  -2    2.25    0.87
  -2  10  -2    3.11    0.56
  -2   9  -2    1.48    0.56
  -2   9  -2    2.48    0.53
  -2   9  -2    1.56    0.48
  -2   9  -2    1.68    0.41
  -2   9  -2    2.61    0.82
  -2   8  -2   -0.04    0.32
  -2   8  -2    1.22    0.58
  -2   8  -2    0.46    0.32
  -2   8  -2    0.24    0.30
  -2   8  -2    1.05    0.41
  -2   7  -2    1.40    0.34
  -2   7  -2    1.16    0.40
  -2   7  -2    1.08    0.48
  -2   7  -2    1.48    0.47
  -2   6  -2    0.26    0.26
  -2   6  -2    0.15    0.37
  -2   6  -2    0.11    0.24
  -2   6  -2   -0.15    0.17
  -2   5  -2   79.74    3.21
  -2   5  -2   74.91    2.19
  -2   5  -2   79.37    2.81
  -2   5  -2   76.04    2.63
  -2   4  -2   11.51    0.71
  -2   4  -2   12.41    0.89
  -2   4  -2   12.13    0.76
   2  -3   2  244.29    7.89
  -2   3  -2  297.23    8.09
  -2   3  -2  291.50    9.07
  -2   3  -2  295.56    7.76
   2  -2   2   10.81    0.78
  -2   2  -2   12.06    0.73
  -2   2  -2   10.92    0.43
   2  -1   2  424.05   13.08
  -2   1  -2  410.47   12.94
   2   0   2   14.64    0.78
   2   1   2  417.19   12.94
   2   2   2   11.99    0.70
   2   3   2  289.71    9.43
  -2  -3  -2  306.19    8.08
   2   4   2   12.37    0.82
   2   5   2   77.30    3.01
  -2  -5  -2   80.24    2.18
   2   6   2    0.02    0.35
   2   6   2    0.16    0.14
   2   6   2    0.11    0.12
   2   7   2    0.50    0.50
   2   7   2    1.21    0.24
   2   7   2    0.98    0.24
   2   8   2    0.33    0.50
   2   8   2    0.42    0.22
   2   9   2    2.25    0.35
   2   9   2    3.12    0.83
   2  10   2    3.31    0.90
   2  10   2    2.96    0.39
   2  11   2    9.19    1.45
  -2  13  -1    1.99    0.59
  -2  13  -1    2.92    0.97
  -2  13  -1    1.97    1.37
  -2  12  -1    3.32    0.66
  -2  12  -1    5.05    1.37
  -2  12  -1    5.51    1.08
  -2  11  -1    2.91    1.00
  -2  11  -1    2.22    0.75
  -2  11  -1    2.52    0.57
  -2  11  -1    3.33    0.66
  -2  10  -1    0.83    0.42
  -2  10  -1    0.32    0.35
  -2  10  -1    1.99    0.83
  -2  10  -1    1.57    0.58
  -2   9  -1   16.33    1.07
  -2   9  -1   15.09    0.95
  -2   9  -1   17.06    1.39
  -2   9  -1   14.39    1.07
  -2   9  -1   16.25    1.46
  -2   8  -1   -0.16    0.25
  -2   8  -1   -0.07    0.29
  -2   8  -1    0.13    0.44
  -2   8  -1    0.01    0.34
  -2   8  -1    0.03    0.26
  -2   7  -1    0.28    0.27
  -2   7  -1   -0.08    0.26
  -2   7  -1    0.28    0.43
  -2   7  -1   -0.07    0.24
  -2   7  -1    0.03    0.22
  -2   6  -1   19.58    1.21
  -2   6  -1   20.31    0.98
  -2   6  -1   20.11    1.03
  -2   5  -1    6.63    0.85
  -2   5  -1    5.50    0.47
  -2   5  -1    5.75    0.66
  -2   5  -1    5.99    0.62
  -2   4  -1    6.91    0.63
  -2   4  -1    6.09    0.39
  -2   4  -1    5.32    0.66
  -2   4  -1    5.93    0.62
  -2   3  -1   21.06    1.05
  -2   3  -1   21.51    0.97
  -2   3  -1   21.83    0.90
   2  -2   1  128.93    4.38
   2  -2   1  132.60    3.69
  -2   2  -1  127.66    3.62
  -2   2  -1  128.04    3.78
  -2   2  -1  123.79    4.24
   2  -1   1   24.12    1.09
  -2   1  -1   24.45    0.68
   2   0   1   -0.07    0.09
   2   1   1   25.72    1.08
   2   2   1  124.93    4.25
  -2  -2  -1  130.78    3.52
   2   3   1   21.10    1.06
   2   3   1   20.54    0.70
   2   3   1   20.35    0.62
  -2  -3  -1   20.87    0.66
   2   4   1    6.57    0.38
   2   4   1    7.30    0.77
   2   4   1    6.63    0.35
  -2  -4  -1    5.96    0.37
   2   5   1    5.10    0.57
   2   5   1    4.80    0.38
   2   5   1    5.20    0.36
   2   5   1    5.05    0.73
  -2  -5  -1    4.69    0.40
   2   6   1   18.80    0.85
   2   6   1   16.68    1.20
   2   6   1   17.17    1.05
   2   6   1   19.33    0.79
   2   7   1    0.25    0.21
   2   7   1    0.16    0.28
   2   7   1    0.10    0.19
   2   7   1   -0.20    0.42
   2   8   1    0.30    0.36
   2   8   1    0.05    0.24
   2   8   1    0.38    0.27
   2   8   1   -0.01    0.53
   2   9   1   16.27    0.89
   2   9   1   14.12    1.58
   2   9   1   14.90    1.20
   2  10   1   -0.24    0.69
   2  10   1    0.94    0.31
   2  11   1    1.45    0.83
   2  11   1    2.26    0.42
   2  12   1    2.72    0.45
   2  12   1    3.59    1.18
   2  13   1    3.13    0.51
  -2  13   0    0.37    0.41
  -2  13   0   -0.46    0.39
  -2  12   0    0.85    0.44
  -2  12   0   -0.72    0.93
  -2  12   0    0.31    0.51
  -2  11   0    1.72    0.91
  -2  11   0   -0.08    0.44
  -2  11   0    0.86    0.41
  -2  10   0    5.04    0.71
  -2  10   0    2.99    0.75
  -2  10   0    5.94    1.20
  -2  10   0    3.64    0.61
  -2   9   0   31.83    1.59
  -2   9   0   34.56    2.05
  -2   9   0   30.66    1.47
  -2   9   0   36.12    2.02
  -2   8   0   12.25    0.88
  -2   8   0   12.29    1.23
  -2   8   0   13.51    0.92
  -2   7   0   39.20    1.66
  -2   7   0   41.73    2.03
  -2   7   0   39.97    1.57
  -2   7   0   41.61    2.00
  -2   6   0   13.00    0.71
  -2   6   0   15.55    1.03
  -2   6   0   14.03    0.99
  -2   6   0   14.07    0.79
  -2   6   0   15.13    0.86
  -2   5   0   18.09    1.10
  -2   5   0   18.79    0.85
  -2   5   0   18.04    1.05
  -2   5   0   18.11    0.77
  -2   5   0   17.35    0.91
   2  -4   0    7.84    0.42
  -2   4   0    7.97    0.69
  -2   4   0    8.47    0.64
  -2   4   0    7.07    0.43
  -2   4   0    6.87    0.47
  -2   4   0    8.80    0.63
   2  -3   0    1.64    0.20
   2  -3   0    1.42    0.31
  -2   3   0    1.32    0.30
  -2   3   0    0.97    0.29
  -2   3   0    1.07    0.18
  -2   3   0    1.70    0.24
  -2   3   0    1.88    0.33
   2  -2   0   75.77    1.94
   2  -2   0   77.72    2.71
  -2   2   0   77.26    2.62
  -2   2   0   77.18    2.42
  -2   2   0   75.70    2.31
  -2   2   0   78.70    1.98
  -2   2   0   76.90    2.04
   2  -1   0    2.07    0.12
   2  -1   0    1.83    0.19
   2  -1   0    2.05    0.30
  -2   1   0    2.33    0.21
  -2   1   0    1.98    0.21
  -2   1   0    1.91    0.20
  -2   1   0    2.29    0.15
  -2   1   0    2.03    0.13
   2   0   0   15.29    0.70
  -2   0   0   14.22    0.48
  -2   0   0   14.11    0.41
   2   1   0    2.16    0.15
   2   1   0    1.96    0.32
  -2  -1   0    2.13    0.13
  -2  -1   0    2.54    0.17
   2   2   0   78.81    2.22
   2   2   0   76.74    1.92
   2   2   0   77.82    2.74
  -2  -2   0   75.57    1.96
   2   3   0    1.45    0.18
   2   3   0    1.31    0.20
   2   3   0    1.10    0.19
   2   3   0    1.77    0.39
  -2  -3   0    1.39    0.20
   2   4   0    8.33    0.83
   2   4   0    6.45    0.62
   2   4   0    7.47    0.44
   2   4   0    7.09    0.44
   2   4   0    7.58    0.39
  -2  -4   0    8.12    0.44
   2   5   0   16.74    0.76
   2   5   0   17.57    0.80
   2   5   0   15.30    1.12
   2   5   0   18.15    0.70
   2   5   0   18.14    1.01
   2   6   0   15.87    0.81
   2   6   0   15.53    0.78
   2   6   0   15.14    1.00
   2   6   0   13.69    1.19
   2   7   0   41.48    2.20
   2   7   0   40.92    1.51
   2   7   0   39.59    1.92
   2   7   0   41.77    1.61
   2   8   0   11.86    0.80
   2   8   0   14.08    1.51
   2   8   0   11.42    1.17
   2   8   0   12.42    0.83
   2   9   0   32.98    1.39
   2   9   0   31.02    1.83
   2   9   0   28.93    2.08
   2  10   0    2.78    0.70
   2  10   0    1.94    0.94
   2  10   0    3.95    0.54
   2  11   0    0.88    0.51
   2  11   0   -0.12    0.69
   2  11   0    0.86    0.35
   2  12   0    0.90    0.38
   2  12   0   -0.08    0.74
   2  13   0   -0.09    0.30
  -2  13   1    0.04    0.35
  -2  13   1   -0.11    0.43
  -2  12   1   -0.17    0.35
  -2  12   1    0.92    0.42
  -2  11   1    4.63    1.18
  -2  11   1    2.22    0.71
  -2  11   1    3.37    0.58
  -2  10   1   25.19    1.32
  -2  10   1   23.37    1.73
  -2  10   1   29.23    2.09
  -2   9   1    0.32    0.31
  -2   9   1    0.74    0.47
  -2   9   1    0.66    0.34
  -2   9   1    1.28    0.68
  -2   8   1   29.29    1.30
  -2   8   1   25.29    1.61
  -2   8   1   29.13    1.39
  -2   8   1   28.42    1.67
  -2   7   1    0.56    0.30
  -2   7   1   -0.01    0.26
  -2   7   1    0.38    0.42
  -2   7   1    0.85    0.30
  -2   6   1   88.08    2.87
  -2   6   1   84.95    3.26
  -2   6   1   87.55    2.62
  -2   6   1   90.66    3.23
  -2   5   1   20.31    0.94
  -2   5   1   19.65    1.04
  -2   5   1   17.74    1.07
  -2   5   1   20.19    0.86
   2  -4  -1   16.15    0.67
  -2   4   1   15.93    0.71
  -2   4   1   15.73    0.90
  -2   4   1   18.08    0.92
  -2   4   1   18.37    0.85
   2  -3  -1   11.59    0.50
   2  -3  -1   11.44    0.65
  -2   3   1   11.75    0.69
  -2   3   1   12.59    0.71
  -2   3   1   11.63    0.54
  -2   3   1   11.76    0.62
   2  -2  -1   16.97    0.79
  -2   2   1   17.69    0.76
  -2   2   1   16.88    0.63
  -2   2   1   19.10    0.86
  -2   2   1   18.35    0.88
   2  -1  -1    6.38    0.34
   2  -1  -1    6.56    0.39
  -2   1   1    6.49    0.30
  -2   1   1    6.98    0.40
  -2   1   1    7.12    0.41
   2   0  -1   -0.44    0.14
   2   0  -1   -0.64    0.15
   2   0  -1   -0.47    0.09
  -2   0   1   -0.68    0.13
  -2   0   1   -0.43    0.13
  -2   0   1   -0.44    0.12
   2   1  -1    6.52    0.47
   2   1  -1    6.53    0.32
  -2  -1   1    6.44    0.37
   2   2  -1   17.13    0.69
   2   2  -1   18.00    0.97
   2   3  -1   11.76    0.69
   2   3  -1   11.36    0.56
   2   3  -1   12.06    0.82
   2   4  -1   15.74    0.89
   2   4  -1   15.23    0.73
   2   4  -1   15.84    0.65
   2   4  -1   16.77    1.08
   2   5  -1   20.13    0.80
   2   5  -1   17.07    1.06
   2   5  -1   20.09    0.91
   2   5  -1   20.29    1.34
   2   6  -1   93.54    3.36
   2   6  -1   90.58    2.95
   2   6  -1   95.16    2.62
   2   6  -1   88.50    3.69
   2   7  -1    0.26    0.35
   2   7  -1    0.91    0.31
   2   7  -1    0.45    0.26
   2   7  -1    0.73    0.25
   2   7  -1    0.57    0.61
   2   8  -1   25.52    1.59
   2   8  -1   28.52    1.32
   2   8  -1   24.27    1.20
   2   8  -1   24.81    1.87
   2   8  -1   24.44    1.10
   2   9  -1   -0.17    0.33
   2   9  -1    0.11    0.30
   2   9  -1   -0.52    0.67
   2   9  -1   -0.14    0.28
   2  10  -1   24.72    1.30
   2  10  -1   26.08    1.76
   2  10  -1   22.61    2.06
   2  11  -1    3.58    1.16
   2  11  -1    2.63    0.54
   2  11  -1    4.89    0.98
   2  12  -1   -0.01    0.82
   2  12  -1    0.04    0.32
   2  12  -1   -0.02    0.44
   2  13  -1   -0.34    0.84
   2  13  -1    0.29    0.38
  -2  13   2    0.23    0.46
  -2  13   2    0.58    0.37
  -2  12   2    4.77    0.98
  -2  12   2    4.34    0.61
  -2  11   2    8.67    0.83
  -2  11   2    7.09    1.11
  -2  10   2   -0.24    0.24
  -2  10   2    0.78    0.46
  -2  10   2    0.02    0.74
  -2   9   2    0.64    0.33
  -2   9   2    0.54    0.43
  -2   9   2    2.01    0.73
  -2   8   2    1.63    0.39
  -2   8   2    2.29    0.59
  -2   8   2    2.18    0.67
  -2   8   2    1.93    0.41
  -2   7   2   14.40    1.09
  -2   7   2   14.38    0.82
  -2   7   2   15.18    0.89
  -2   7   2   16.42    1.08
  -2   6   2   19.68    1.19
  -2   6   2   28.04    1.14
  -2   6   2   27.37    1.40
  -2   6   2   26.12    1.05
  -2   5   2   -0.18    0.18
  -2   5   2   -0.02    0.17
  -2   5   2   -0.02    0.15
  -2   5   2    0.23    0.22
  -2   4   2    4.51    0.54
  -2   4   2    4.77    0.40
  -2   4   2    4.71    0.47
  -2   4   2    4.31    0.43
  -2   3   2    5.82    0.55
  -2   3   2    6.95    0.49
  -2   3   2    6.47    0.38
  -2   3   2    6.19    0.37
   2  -2  -2   48.18    1.67
  -2   2   2   48.55    1.72
  -2   2   2   49.17    1.61
   2  -1  -2  243.85    6.66
   2  -1  -2  244.61    7.53
  -2   1   2  240.26    6.92
  -2   1   2  243.09    6.66
   2   0  -2   -0.03    0.09
   2   0  -2    0.14    0.19
   2   0  -2    0.11    0.13
  -2   0   2    0.11    0.17
  -2   0   2    0.26    0.13
  -2   0   2   -0.07    0.10
   2   1  -2  238.59    7.52
   2   1  -2  232.77    6.14
   2   1  -2  239.16    6.47
  -2  -1   2  235.86    6.13
  -2  -1   2  242.23    6.71
  -2  -1   2  231.38    6.52
   2   2  -2   45.08    1.64
   2   2  -2   47.07    1.89
   2   2  -2   45.14    1.47
  -2  -2   2   45.21    1.50
   2   3  -2    5.49    0.40
   2   3  -2    7.49    0.66
   2   3  -2    7.24    0.76
   2   4  -2    4.48    0.55
   2   4  -2    4.12    0.42
   2   4  -2    5.57    0.77
   2   5  -2    0.23    0.19
   2   5  -2    0.05    0.21
   2   5  -2    0.09    0.17
   2   5  -2    0.49    0.43
   2   6  -2   25.99    1.20
   2   6  -2   26.25    1.70
   2   6  -2   26.48    1.45
   2   7  -2   15.37    1.17
   2   7  -2   14.38    1.53
   2   7  -2   15.22    0.82
   2   7  -2   15.62    0.94
   2   8  -2    2.40    0.94
   2   8  -2    1.89    0.40
   2   8  -2    2.81    0.67
   2   8  -2    2.98    0.53
   2   9  -2    1.32    0.38
   2   9  -2    1.45    0.45
   2   9  -2    1.19    0.81
   2   9  -2    1.89    0.45
   2   9  -2    1.46    0.56
   2  10  -2   -1.14    0.65
   2  10  -2    0.41    0.36
   2  10  -2   -0.13    0.26
   2  10  -2    0.14    0.40
   2  10  -2    0.49    0.33
   2  11  -2    6.78    1.52
   2  11  -2    5.54    1.02
   2  11  -2    8.33    0.92
   2  12  -2    4.54    1.32
   2  12  -2    4.50    0.72
   2  12  -2    5.31    1.06
   2  13  -2   -0.16    0.39
   2  13  -2   -1.67    0.80
  -2  13   3    6.72    1.13
  -2  12   3    0.30    0.44
  -2  11   3    0.92    0.48
  -2  10   3    0.15    0.37
  -2   9   3   -0.42    0.54
  -2   9   3   -0.17    0.32
  -2   9   3   -0.32    0.20
  -2   8   3   13.28    1.16
  -2   8   3   12.16    1.20
  -2   8   3   11.52    0.75
  -2   7   3   12.73    0.77
  -2   7   3   13.11    1.01
  -2   7   3   12.63    0.96
  -2   6   3   13.13    0.83
  -2   6   3   11.48    0.69
  -2   6   3   12.69    0.91
  -2   5   3    3.30    0.40
  -2   5   3    2.63    0.45
  -2   5   3    3.19    0.37
  -2   4   3    6.35    0.40
  -2   4   3    7.11    0.44
  -2   4   3    6.73    0.56
  -2   3   3    5.88    0.48
  -2   3   3    6.73    0.33
  -2   3   3    7.31    0.41
  -2   3   3    6.72    0.37
   2  -2  -3    1.34    0.24
   2  -2  -3    0.92    0.14
  -2   2   3    0.98    0.15
  -2   2   3    0.97    0.23
  -2   2   3    1.00    0.20
   2  -1  -3   97.60    3.15
   2  -1  -3   97.16    2.81
  -2   1   3   94.11    2.94
  -2   1   3   98.60    2.77
   2   0  -3   -0.32    0.14
   2   0  -3   -0.25    0.26
   2   0  -3   -0.44    0.19
  -2   0   3    0.38    0.30
  -2   0   3   -1.00    0.20
   2   1  -3   95.49    2.70
   2   1  -3   93.76    2.75
   2   1  -3   98.80    3.33
  -2  -1   3   95.34    2.76
  -2  -1   3   90.95    2.87
  -2  -1   3   96.11    2.64
   2   2  -3    1.03    0.35
   2   2  -3    0.95    0.26
   2   2  -3    0.94    0.19
   2   2  -3    1.13    0.26
  -2  -2   3    1.13    0.25
  -2  -2   3    1.02    0.23
  -2  -2   3    1.10    0.22
   2   3  -3    6.01    0.43
   2   3  -3    6.71    0.64
   2   3  -3    6.19    0.75
  -2  -3   3    7.07    0.59
   2   4  -3    7.94    0.53
   2   4  -3    5.84    0.65
   2   4  -3    7.98    0.94
  -2  -4   3    7.19    0.66
   2   5  -3    2.48    0.47
   2   5  -3    3.07    0.69
   2   5  -3    2.38    0.37
  -2  -5   3    3.02    0.49
   2   6  -3   12.02    1.34
   2   6  -3   10.29    1.03
   2   6  -3   12.59    0.79
   2   7  -3   12.66    0.79
   2   7  -3   12.34    0.88
   2   7  -3   14.68    1.62
   2   7  -3   14.00    1.33
   2   8  -3    9.19    0.89
   2   8  -3   13.43    1.64
   2   8  -3   11.31    1.23
   2   8  -3   10.50    0.82
   2   9  -3    0.20    0.29
   2   9  -3    0.32    0.73
   2   9  -3   -0.05    0.29
   2   9  -3   -0.07    0.38
   2  10  -3   -0.26    0.29
   2  10  -3    0.15    0.41
   2  10  -3    0.01    0.77
   2  10  -3    0.26    0.31
   2  10  -3    0.66    0.41
   2  11  -3    0.19    0.85
   2  11  -3    0.53    0.36
   2  11  -3    1.16    0.46
   2  11  -3    0.32    0.52
   2  12  -3    0.07    0.36
   2  12  -3   -0.22    0.30
   2  12  -3   -1.48    0.81
   2  12  -3    0.11    0.51
   2  13  -3    7.00    0.93
   2  13  -3    4.10    1.49
  -2  13   4   -0.24    0.39
  -2  12   4    0.30    0.41
  -2  11   4    9.04    1.17
  -2  10   4    1.21    0.50
  -2   9   4    0.86    0.42
  -2   8   4   15.10    1.14
  -2   7   4   35.55    1.58
  -2   7   4   37.98    1.79
  -2   6   4   54.19    1.75
  -2   6   4   48.92    2.08
  -2   6   4   51.00    1.92
  -2   5   4    0.71    0.28
  -2   5   4    0.26    0.20
  -2   5   4    0.41    0.16
  -2   4   4    8.15    0.60
  -2   4   4    8.84    0.44
   2  -3  -4    5.56    0.45
  -2   3   4    5.30    0.43
   2  -2  -4   31.10    1.06
   2  -2  -4   29.75    1.11
  -2   2   4   30.93    1.15
   2  -1  -4   31.93    1.22
   2  -1  -4   30.35    1.07
  -2   1   4   31.50    1.12
   2   0  -4  195.01    5.42
   2   0  -4  190.77    6.29
   2   0  -4  195.93    5.19
  -2   0   4  196.94    5.59
  -2   0   4  200.63    5.60
   2   1  -4   32.00    1.15
   2   1  -4   32.34    1.43
   2   1  -4   30.51    1.08
  -2  -1   4   31.45    1.13
  -2  -1   4   31.95    1.15
   2   2  -4   29.25    1.49
   2   2  -4   30.95    1.30
   2   2  -4   29.97    1.10
   2   2  -4   32.47    1.20
  -2  -2   4   30.60    1.09
  -2  -2   4   30.33    1.15
  -2  -2   4   30.79    1.18
   2   3  -4    5.07    0.60
   2   3  -4    5.12    0.41
   2   3  -4    5.39    0.54
   2   3  -4    5.80    0.79
  -2  -3   4    6.06    0.52
  -2  -3   4    6.04    0.46
  -2  -3   4    6.29    0.45
   2   4  -4    8.25    0.97
   2   4  -4    8.94    0.72
   2   4  -4    7.81    0.56
  -2  -4   4    8.78    0.65
  -2  -4   4    9.68    0.64
  -2  -4   4    8.36    0.63
   2   5  -4    0.50    0.23
   2   5  -4    0.40    0.31
   2   5  -4    0.06    0.44
  -2  -5   4    0.16    0.26
   2   6  -4   54.60    2.04
   2   6  -4   54.11    2.39
   2   6  -4   55.01    2.72
  -2  -6   4   52.43    2.06
   2   7  -4   39.46    2.39
   2   7  -4   38.31    1.69
   2   7  -4   39.95    2.06
  -2  -7   4   38.86    1.78
   2   8  -4   13.21    1.70
   2   8  -4   15.51    0.95
   2   8  -4   15.23    1.06
   2   8  -4   16.96    1.61
   2   9  -4    0.57    0.46
   2   9  -4    0.49    0.36
   2   9  -4    0.45    0.34
   2   9  -4    0.47    0.80
   2  10  -4    1.66    0.98
   2  10  -4    0.53    0.34
   2  10  -4    0.38    0.40
   2  10  -4    0.79    0.54
   2  11  -4   10.66    0.97
   2  11  -4   11.20    1.13
   2  11  -4    7.89    1.29
   2  11  -4    9.33    1.05
   2  11  -4    6.25    1.51
   2  12  -4    0.04    0.37
   2  12  -4   -0.75    1.04
   2  12  -4    0.53    0.60
   2  13  -4   -1.46    0.80
   2  13  -4    0.29    0.48
   2  13  -4    0.12    0.59
  -2  12   5    0.10    0.38
  -2  11   5    5.20    0.84
  -2  10   5    0.92    0.45
  -2   9   5    4.22    0.69
  -2   8   5    7.34    0.85
  -2   7   5    2.60    0.52
  -2   6   5    0.57    0.30
  -2   5   5    1.20    0.29
  -2   4   5    0.69    0.21
   2  -3  -5    5.84    0.52
  -2   3   5    5.05    0.37
   2  -2  -5    9.40    0.47
   2  -2  -5    9.73    0.52
  -2   2   5    8.67    0.42
   2  -1  -5    0.00    0.10
   2  -1  -5    0.41    0.21
  -2   1   5    0.11    0.07
  -2   1   5    0.20    0.08
   2   0  -5   -0.03    0.09
   2   0  -5    0.01    0.15
   2   0  -5   -0.07    0.19
   2   0  -5    0.04    0.20
  -2   0   5   -0.06    0.05
  -2   0   5    0.02    0.07
   2   1  -5   -0.03    0.16
   2   1  -5    0.40    0.26
   2   1  -5    0.18    0.13
  -2  -1   5    0.20    0.10
  -2  -1   5    0.11    0.13
   2   2  -5    9.24    0.66
   2   2  -5    9.88    0.54
   2   2  -5   11.24    0.88
   2   2  -5    9.68    0.64
  -2  -2   5    8.81    0.50
  -2  -2   5    9.30    0.48
  -2  -2   5    9.54    0.51
   2   3  -5    4.42    0.53
   2   3  -5    5.29    0.81
   2   3  -5    4.10    0.42
   2   3  -5    5.20    0.62
  -2  -3   5    4.98    0.46
  -2  -3   5    5.65    0.43
   2   4  -5    0.39    0.21
   2   4  -5    1.03    0.49
   2   4  -5    0.52    0.29
  -2  -4   5    0.31    0.19
  -2  -4   5    0.38    0.26
  -2  -4   5    0.47    0.21
   2   5  -5    0.93    0.31
   2   5  -5    1.38    0.62
   2   5  -5    1.90    0.49
  -2  -5   5    0.95    0.29
  -2  -5   5    0.65    0.29
  -2  -5   5    0.70    0.32
   2   6  -5    0.61    0.56
   2   6  -5    0.55    0.30
   2   6  -5    0.47    0.38
  -2  -6   5    0.53    0.32
  -2  -6   5    0.47    0.33
   2   7  -5    3.34    0.56
   2   7  -5    3.77    0.96
   2   7  -5    2.20    0.60
   2   8  -5    9.55    1.19
   2   8  -5    9.43    0.99
   2   8  -5    8.40    1.38
   2   9  -5    3.85    0.59
   2   9  -5    3.86    1.19
   2   9  -5    3.77    0.85
   2   9  -5    4.51    0.71
   2  10  -5    0.91    0.46
   2  10  -5    0.96    0.42
   2  10  -5    1.08    0.63
   2  10  -5    0.10    0.85
   2  11  -5    2.81    0.67
   2  11  -5    2.26    1.23
   2  11  -5    2.96    0.92
   2  12  -5    1.00    0.55
   2  12  -5   -0.71    0.97
   2  12  -5    0.37    0.62
   2  13  -5   -1.40    0.82
   2  13  -5    0.07    0.58
   2  13  -5   -0.06    0.45
  -2  10   6    0.27    0.33
  -2   9   6    0.11    0.26
  -2   8   6   19.35    1.10
  -2   7   6   -0.21    0.17
  -2   6   6    0.36    0.22
  -2   5   6    5.35    0.42
   2  -4  -6    2.39    0.40
  -2   4   6    3.03    0.23
   2  -3  -6   10.26    0.62
   2  -2  -6   23.14    0.93
   2  -2  -6   22.35    0.94
   2  -1  -6    0.86    0.30
   2  -1  -6    0.94    0.20
   2  -1  -6    0.78    0.28
   2   0  -6   18.86    0.87
   2   0  -6   18.85    1.04
   2   0  -6   17.21    0.83
   2   0  -6   18.26    0.75
   2   1  -6    1.04    0.28
   2   1  -6    0.86    0.36
   2   1  -6    0.92    0.20
   2   2  -6   22.82    1.14
   2   2  -6   23.00    0.94
   2   2  -6   21.92    1.35
   2   2  -6   22.51    1.05
   2   3  -6   10.72    0.79
   2   3  -6    9.68    0.61
   2   3  -6    8.94    0.77
   2   3  -6   10.19    1.13
  -2  -3   6   10.29    0.52
  -2  -3   6    9.62    0.50
  -2  -3   6    9.75    0.52
   2   4  -6    2.05    0.65
   2   4  -6    2.21    0.48
   2   4  -6    2.31    0.48
   2   4  -6    3.18    0.44
  -2  -4   6    3.01    0.40
  -2  -4   6    3.11    0.39
  -2  -4   6    3.26    0.39
   2   5  -6    5.29    0.76
   2   5  -6    4.98    0.58
   2   5  -6    5.98    1.03
  -2  -5   6    6.16    0.60
  -2  -5   6    5.30    0.56
  -2  -5   6    5.51    0.60
   2   6  -6    0.53    0.31
   2   6  -6    0.64    0.41
   2   6  -6    0.18    0.55
  -2  -6   6    0.78    0.32
   2   7  -6   -0.21    0.51
   2   7  -6    0.08    0.37
   2   7  -6    0.41    0.33
  -2  -7   6    0.04    0.29
   2   8  -6   13.95    1.80
   2   8  -6   19.01    1.78
   2   8  -6   18.77    1.19
  -2  -8   6   16.64    1.09
   2   9  -6    0.91    0.84
   2   9  -6   -0.07    0.33
   2   9  -6   -0.25    0.39
  -2  -9   6    0.00    0.32
   2  10  -6    0.39    0.43
   2  10  -6    0.97    0.91
   2  10  -6    0.55    0.59
  -2 -10   6    0.46    0.40
   2  11  -6    1.75    0.59
   2  11  -6    0.20    0.58
   2  11  -6    2.72    1.24
  -2 -11   6    1.47    0.53
   2  12  -6    0.64    1.12
   2  12  -6    0.38    0.67
   2  12  -6    0.60    0.51
  -2 -12   6    1.15    0.55
   2  -4  -7   -0.03    0.22
   2  -3  -7    4.55    0.50
   2  -2  -7   43.57    1.53
   2  -2  -7   43.73    1.65
   2  -1  -7    2.18    0.43
   2  -1  -7    2.53    0.42
   2  -1  -7    1.80    0.28
   2   0  -7   -0.34    0.26
   2   0  -7   -0.05    0.25
   2   0  -7   -0.08    0.19
   2   0  -7   -0.20    0.11
   2   1  -7    2.29    0.31
   2   1  -7    2.16    0.38
   2   1  -7    1.74    0.50
   2   2  -7   45.67    1.83
   2   2  -7   43.48    1.54
   2   2  -7   40.43    2.08
   2   2  -7   42.67    1.65
   2   3  -7    4.20    0.80
   2   3  -7    4.71    0.50
   2   3  -7    4.12    0.62
   2   3  -7    4.81    0.62
   2   4  -7    0.12    0.23
   2   4  -7   -0.30    0.44
   2   4  -7   -0.08    0.25
   2   4  -7   -0.06    0.28
   2   5  -7    7.43    0.75
   2   5  -7    6.29    0.84
   2   5  -7    5.74    1.10
  -2  -5   7    6.56    0.54
  -2  -5   7    6.85    0.48
   2   6  -7   34.25    1.88
   2   6  -7   30.58    2.14
   2   6  -7   32.03    1.50
  -2  -6   7   29.96    1.29
   2   7  -7   -0.21    0.34
   2   7  -7    0.04    0.28
   2   7  -7   -0.23    0.65
  -2  -7   7   -0.04    0.24
   2   8  -7    0.50    0.45
   2   8  -7    1.19    0.45
   2   8  -7    1.16    0.85
  -2  -8   7    0.32    0.30
   2   9  -7    0.80    0.45
   2   9  -7   -0.16    0.47
   2   9  -7    1.86    0.97
  -2  -9   7    0.84    0.36
   2  10  -7    0.91    0.66
   2  10  -7    1.78    1.11
   2  10  -7    1.32    0.54
  -2 -10   7    1.13    0.45
   2  11  -7    0.72    1.21
   2  11  -7    1.49    0.78
   2  11  -7    2.09    0.68
  -2 -11   7    0.56    0.42
   2  12  -7    6.55    1.35
   2  12  -7    2.61    1.44
   2  12  -7    2.87    0.75
  -2 -12   7    5.01    0.78
   2  -5  -8   11.76    0.87
   2  -4  -8   19.10    1.03
   2  -3  -8   38.65    1.50
   2  -2  -8    0.76    0.30
   2  -2  -8    0.14    0.20
   2  -1  -8    1.86    0.31
   2  -1  -8    2.52    0.50
   2   0  -8    5.33    0.59
   2   0  -8    4.42    0.70
   2   0  -8    4.72    0.45
   2   1  -8    1.61    0.39
   2   1  -8    2.06    0.58
   2   1  -8    1.94    0.31
   2   2  -8    0.26    0.31
   2   2  -8    0.04    0.49
   2   2  -8    0.26    0.23
   2   3  -8   36.56    1.47
   2   3  -8   36.37    2.08
   2   3  -8   36.59    1.73
   2   4  -8   18.66    1.01
   2   4  -8   19.38    1.60
   2   5  -8   12.61    0.87
   2   5  -8   11.25    1.50
   2   6  -8    3.83    1.06
   2   6  -8    5.72    0.70
   2   7  -8    2.00    0.86
   2   7  -8    3.51    0.60
  -2  -7   8    3.64    0.34
   2   8  -8   -0.33    0.63
   2   8  -8    0.38    0.37
  -2  -8   8    0.32    0.22
   2   9  -8    0.11    0.36
   2   9  -8   -0.88    0.66
  -2  -9   8    0.29    0.25
   2  10  -8   -0.94    0.89
   2  10  -8    0.06    0.39
  -2 -10   8    0.45    0.30
   2  11  -8    3.80    1.36
   2  11  -8    4.90    0.90
  -2 -11   8    3.61    0.56
   2  -5  -9   -0.27    0.22
   2  -4  -9    2.09    0.44
   2  -3  -9    0.11    0.23
   2  -2  -9    0.23    0.22
   2  -1  -9    1.32    0.48
   2  -1  -9    1.49    0.32
   2   0  -9   -0.13    0.16
   2   0  -9   -0.64    0.35
   2   1  -9    0.74    0.26
   2   1  -9    0.34    0.47
   2   2  -9    0.11    0.23
   2   2  -9    0.43    0.54
   2   3  -9    0.37    0.27
   2   3  -9   -0.63    0.48
   2   4  -9    1.17    0.67
   2   4  -9    1.90    0.42
   2   5  -9    0.34    0.29
   2   5  -9   -0.82    0.43
   2   6  -9    4.95    1.13
   2   6  -9    4.61    0.65
   2   7  -9    9.82    1.60
   2   7  -9   11.44    1.08
   2   8  -9    0.18    0.88
   2   8  -9    1.12    0.49
   2   9  -9   -0.62    0.89
   2   9  -9   -0.20    0.34
   2  10  -9    0.33    1.00
   2  10  -9    0.31    0.45
   2  11  -9    1.35    0.62
   2  11  -9    1.84    1.38
   2  -5 -10    1.26    0.40
   2  -4 -10    0.33    0.29
   2  -3 -10    0.21    0.24
   2  -2 -10    2.67    0.44
   2  -1 -10    4.83    0.54
   2   0 -10    6.78    0.63
   2   0 -10    6.63    0.94
   2   1 -10    4.13    0.83
   2   1 -10    5.99    0.58
   2   2 -10    2.73    0.44
   2   2 -10    1.84    0.71
   2   3 -10    0.51    0.30
   2   3 -10   -0.39    0.53
   2   4 -10    0.37    0.28
   2   4 -10   -0.23    0.57
   2   5 -10    1.03    0.38
   2   5 -10    0.23    0.58
   2   6 -10   -0.81    0.63
   2   6 -10    0.37    0.34
   2   7 -10    1.94    1.05
   2   7 -10    4.06    0.71
   2   8 -10    1.19    0.48
   2   8 -10    0.13    0.84
   2   9 -10    0.43    0.46
   2   9 -10    0.65    0.96
   2  10 -10    1.09    0.56
   2  10 -10    2.00    1.26
   2  -6 -11    1.21    0.46
   2  -5 -11    0.53    0.39
   2  -4 -11   -0.07    0.28
   2  -3 -11    2.03    0.45
   2  -2 -11    7.09    0.71
   2  -1 -11    0.46    0.26
   2   0 -11   -0.02    0.21
   2   1 -11    0.27    0.25
   2   1 -11   -0.97    0.46
   2   2 -11    5.86    0.64
   2   2 -11    5.46    1.01
   2   3 -11    0.73    0.63
   2   3 -11    1.44    0.38
   2   4 -11    0.71    0.34
   2   4 -11   -0.62    0.52
   2   5 -11    0.53    0.34
   2   5 -11   -1.28    0.59
   2   6 -11    0.20    0.81
   2   6 -11    0.69    0.39
   2   7 -11   -0.34    0.88
   2   7 -11    0.53    0.40
   2   8 -11   -0.26    0.78
   2   8 -11    1.40    0.55
   2   9 -11    0.63    0.48
   2   9 -11    0.26    1.10
   2  -6 -12    0.21    0.41
   2  -5 -12   -0.10    0.33
   2  -4 -12    1.21    0.42
   2  -3 -12    0.23    0.31
   2  -2 -12   -0.03    0.26
   2  -1 -12   12.42    0.85
   2   0 -12   13.55    0.88
   2   1 -12   13.06    0.88
   2   2 -12    0.32    0.29
   2   2 -12   -0.96    0.56
   2   3 -12   -0.84    0.58
   2   3 -12    0.18    0.29
   2   4 -12   -0.10    0.72
   2   4 -12    0.32    0.31
   2   5 -12   -0.94    0.69
   2   5 -12   -0.07    0.30
   2   6 -12   -0.72    0.80
   2   6 -12    0.53    0.40
   2   7 -12    0.54    0.92
   2   7 -12    1.50    0.52
   2   8 -12   -0.86    0.83
   2   8 -12   -0.10    0.40
   2  -6 -13    0.46    0.45
   2  -5 -13    0.99    0.48
   2  -4 -13    0.77    0.40
   2  -3 -13    0.59    0.36
   2  -2 -13    0.22    0.31
   2  -1 -13    3.18    0.54
   2   0 -13    0.55    0.32
   2   1 -13    3.83    0.59
   2   2 -13   -0.27    0.25
   2   3 -13   -1.25    0.64
   2   3 -13    0.60    0.37
   2   4 -13   -0.08    0.78
   2   4 -13    0.82    0.39
   2   5 -13   -1.08    0.82
   2   5 -13    1.64    0.51
   2   6 -13   -1.91    0.76
   2   6 -13    0.08    0.36
   2   7 -13    1.99    1.26
   2   7 -13    3.69    0.76
   2  -6 -14    0.24    0.49
   2  -5 -14    2.04    0.63
   2  -4 -14    2.67    0.64
   2  -3 -14    3.07    0.61
   2  -2 -14   -0.12    0.27
   2  -1 -14    4.07    0.64
   2   0 -14    2.96    0.56
   2   1 -14    3.87    0.63
   2   2 -14    0.26    0.37
   2   3 -14    2.46    0.57
   2   4 -14    3.43    0.68
   2   5 -14    1.77    0.56
   2   5 -14   -0.89    0.90
   2   6 -14    0.38    0.44
   2   6 -14   -1.81    0.86
   2  -3 -15    0.41    0.42
   2  -2 -15    2.61    0.62
   2  -1 -15   -0.33    0.31
   2   0 -15    0.00    0.34
   2   1 -15    0.23    0.37
   2   2 -15    2.80    0.62
   2   3 -15    0.06    0.35
  -3   5 -14    0.02    0.32
  -3   5 -14   -0.19    0.65
  -3   4 -14    1.15    0.38
  -3   4 -14   -0.22    0.68
  -3   3 -14   -0.03    0.24
  -3  -5 -14    0.38    0.33
  -3   7 -13    1.96    1.05
  -3   7 -13    0.73    0.45
  -3   6 -13   -0.05    0.32
  -3   6 -13    0.23    0.71
  -3   5 -13   -0.21    0.72
  -3   5 -13    0.02    0.29
  -3   4 -13    0.35    0.29
  -3   4 -13    0.11    0.63
  -3   3 -13    0.10    0.24
  -3   3 -13   -0.14    0.56
  -3   2 -13   -0.82    0.46
  -3  -5 -13    0.48    0.28
  -3  -6 -13    0.00    0.31
  -3   8 -12    1.43    1.01
  -3   8 -12    1.23    0.53
  -3   7 -12    1.09    0.93
  -3   7 -12    0.62    0.41
  -3   6 -12    0.10    0.31
  -3   6 -12   -0.30    0.71
  -3   5 -12    3.77    0.58
  -3   5 -12    4.04    1.09
  -3   4 -12    1.98    0.39
  -3   4 -12    1.58    0.76
  -3   3 -12   16.95    1.82
  -3   3 -12   10.19    0.70
  -3   2 -12   -0.31    0.40
  -3   1 -12    2.04    0.68
  -3  -5 -12    3.56    0.48
  -3  -6 -12    0.24    0.31
  -3   9 -11    0.99    0.51
  -3   9 -11   -0.09    0.78
  -3   8 -11    0.92    0.44
  -3   8 -11    0.08    0.71
  -3   7 -11    0.12    0.33
  -3   7 -11    1.08    0.87
  -3   6 -11   10.25    0.93
  -3   6 -11    9.99    1.61
  -3   5 -11    1.42    0.76
  -3   5 -11    1.50    0.41
  -3   4 -11    4.92    0.59
  -3   4 -11    1.42    0.73
  -3   3 -11    2.31    0.32
  -3   3 -11    0.58    0.50
  -3   2 -11    7.92    1.19
  -3   1 -11    3.08    0.79
  -3   0 -11   -0.12    0.39
  -3  -5 -11    0.86    0.26
  -3  -6 -11   10.09    0.78
  -3  10 -10    0.15    0.91
  -3  10 -10   -0.20    0.41
  -3   9 -10    0.38    0.82
  -3   9 -10   -0.03    0.36
  -3   8 -10   -1.04    0.39
  -3   8 -10    0.03    0.34
  -3   7 -10    0.63    0.67
  -3   7 -10    1.51    0.46
  -3   6 -10    0.78    0.69
  -3   6 -10    0.24    0.31
  -3   5 -10    1.12    0.62
  -3   5 -10    3.97    0.59
  -3   4 -10   -0.08    0.36
  -3   4 -10   -0.18    0.46
  -3   3 -10    2.72    0.82
  -3   2 -10   -0.11    0.48
  -3   1 -10   -0.12    0.44
  -3   0 -10   -0.22    0.41
  -3  -1 -10   -0.05    0.40
  -3  -5 -10    4.67    0.45
  -3  -6 -10    0.79    0.30
  -3  11  -9    5.71    0.95
  -3  11  -9    4.01    1.30
  -3  10  -9   -0.09    0.39
  -3  10  -9   -0.56    0.72
  -3   9  -9    8.52    1.62
  -3   9  -9    5.53    0.82
  -3   8  -9    3.08    0.60
  -3   8  -9    5.36    1.24
  -3   7  -9    0.19    0.33
  -3   7  -9   -0.19    0.50
  -3   6  -9    1.27    0.40
  -3   6  -9    1.29    0.74
  -3   5  -9    0.39    0.59
  -3   5  -9   -0.29    0.44
  -3   4  -9    0.26    0.31
  -3   4  -9   -0.05    0.52
  -3   3  -9    1.07    0.67
  -3   2  -9   -0.32    0.43
  -3   2  -9   -0.13    0.14
  -3   1  -9    2.15    0.63
  -3   0  -9   -0.15    0.34
  -3  -1  -9    2.13    0.53
  -3  -2  -9    0.20    0.32
   3   3   9    2.00    0.52
  -3  -5  -9    0.08    0.17
  -3  -6  -9    0.92    0.30
  -3  11  -8    0.49    0.87
  -3  11  -8    0.60    0.51
  -3  10  -8    0.11    0.39
  -3  10  -8    0.54    0.68
  -3   9  -8    0.15    0.59
  -3   9  -8    0.26    0.37
  -3   8  -8   13.04    1.77
  -3   8  -8   11.93    1.11
  -3   7  -8    0.38    0.57
  -3   7  -8    0.94    0.38
  -3   6  -8    5.09    1.08
  -3   6  -8    5.79    0.71
  -3   5  -8    2.39    0.57
  -3   5  -8    2.68    0.89
  -3   4  -8    1.95    0.71
  -3   4  -8    2.30    0.39
  -3   3  -8   11.61    1.46
  -3   3  -8   17.04    0.76
  -3   1  -8    1.65    0.53
  -3   0  -8   15.51    1.10
   3   1   8    1.63    0.47
  -3  -1  -8    1.63    0.42
   3   2   8    4.64    0.69
  -3  -2  -8    4.66    0.62
   3   3   8   19.67    1.19
  -3  -3  -8   21.22    1.11
   3   4   8    2.82    0.53
  -3  -5  -8    2.66    0.33
  -3  12  -7    1.19    1.05
  -3  12  -7    0.55    0.50
  -3  11  -7    0.26    0.46
  -3  11  -7    0.39    0.85
  -3  10  -7    7.40    0.96
  -3  10  -7    3.97    1.19
  -3   9  -7    4.36    0.72
  -3   9  -7    3.05    0.98
  -3   8  -7    2.71    0.56
  -3   8  -7    2.59    0.84
  -3   7  -7    0.53    0.53
  -3   7  -7    0.18    0.32
  -3   6  -7   -0.37    0.44
  -3   6  -7    1.10    0.54
  -3   5  -7    1.15    0.47
  -3   5  -7    1.46    0.74
  -3   4  -7    2.15    0.74
  -3   4  -7    1.91    0.36
  -3   4  -7    1.96    0.37
  -3   3  -7   -0.22    0.36
  -3   3  -7   -0.13    0.17
  -3   2  -7    7.16    0.93
   3  -1   7    1.53    0.49
  -3   1  -7    1.37    0.42
   3   0   7    0.31    0.29
  -3   0  -7    0.23    0.26
   3   1   7    1.75    0.46
  -3  -1  -7    1.20    0.36
   3   2   7    8.22    0.88
  -3  -2  -7    7.09    0.62
   3   3   7    0.03    0.22
  -3  -3  -7    0.00    0.18
   3   4   7    1.13    0.35
   3   5   7    2.26    0.42
  -3  -5  -7    1.71    0.28
  -3  12  -6    2.13    1.05
  -3  12  -6    3.81    0.81
  -3  11  -6    0.90    0.54
  -3  11  -6    0.62    0.78
  -3  10  -6    0.10    0.36
  -3  10  -6    0.49    0.76
  -3   9  -6    2.46    0.90
  -3   9  -6    1.78    0.52
  -3   8  -6    5.63    0.76
  -3   8  -6    5.16    1.11
  -3   7  -6   -0.01    0.34
  -3   7  -6    0.28    0.53
  -3   6  -6    0.90    0.64
  -3   6  -6    1.44    0.57
  -3   5  -6   -0.12    0.45
  -3   5  -6   -0.01    0.35
  -3   4  -6    8.40    1.13
  -3   4  -6    8.95    0.59
  -3   3  -6   45.26    1.41
   3  -2   6   17.55    1.28
  -3   2  -6   18.05    1.18
   3  -1   6    6.89    0.89
  -3   1  -6    6.16    0.76
   3   0   6   31.50    1.71
  -3   0  -6   34.69    1.62
   3   1   6    6.19    0.76
  -3  -1  -6    7.17    0.75
   3   2   6   18.96    1.13
   3   3   6   52.08    2.17
   3   4   6    9.00    0.71
   3   5   6    0.37    0.25
  -3  -5  -6    0.39    0.19
   3   6   6    1.35    0.39
  -3  12  -5    0.69    0.53
  -3  12  -5    0.98    0.52
  -3  12  -5   -0.55    0.72
  -3  11  -5    0.13    0.43
  -3  11  -5   -0.19    0.67
  -3  10  -5    0.34    0.65
  -3  10  -5    0.64    0.44
   3  -9   5    5.83    0.56
  -3   9  -5    3.33    0.91
  -3   9  -5    3.36    0.64
  -3   9  -5    4.74    0.62
   3  -8   5   11.46    0.63
  -3   8  -5   12.21    1.51
  -3   8  -5   10.32    0.97
  -3   7  -5   12.81    1.54
  -3   7  -5   13.17    0.98
  -3   6  -5    0.59    0.54
  -3   6  -5    1.12    0.53
  -3   6  -5    0.84    0.38
  -3   5  -5   60.44    3.02
  -3   5  -5   64.80    2.45
  -3   5  -5   67.37    2.27
  -3   4  -5    1.71    0.55
  -3   4  -5    1.24    0.32
  -3   3  -5   16.58    1.13
  -3   3  -5   15.58    0.67
   3  -2   5    3.42    0.67
  -3   2  -5    4.93    0.70
   3  -1   5    0.16    0.23
  -3   1  -5   -0.27    0.19
   3   0   5   -0.17    0.14
  -3   0  -5    0.29    0.20
   3   1   5    0.19    0.22
   3   2   5    4.01    0.57
   3   3   5   15.26    0.93
   3   4   5    1.41    0.36
   3   5   5   62.92    2.52
  -3  -5  -5   62.40    1.97
   3   7   5   13.50    1.02
  -3  13  -4   -0.93    0.50
  -3  13  -4    1.73    1.21
  -3  13  -4    0.97    0.62
  -3  13  -4   -0.21    0.47
  -3  12  -4    2.19    0.67
  -3  12  -4    2.54    0.68
  -3  12  -4    2.35    1.04
  -3  12  -4    2.69    0.87
  -3  11  -4    6.59    0.93
  -3  11  -4    7.43    1.02
  -3  11  -4    7.35    1.27
  -3  11  -4    3.55    1.10
  -3  10  -4    9.25    1.50
  -3  10  -4   13.29    1.05
  -3  10  -4   13.46    1.59
  -3  10  -4    9.47    1.04
  -3   9  -4    1.52    0.48
  -3   9  -4    1.44    0.42
  -3   9  -4    1.11    0.56
  -3   9  -4    1.47    0.70
  -3   8  -4    4.09    0.66
  -3   8  -4    5.21    0.61
  -3   8  -4    4.17    0.96
  -3   8  -4    4.13    0.79
  -3   7  -4    9.47    0.91
  -3   7  -4   10.84    1.11
  -3   7  -4    9.39    1.30
   3  -6   4    0.54    0.20
   3  -6   4    0.53    0.23
  -3   6  -4    0.64    0.53
  -3   6  -4   -0.02    0.27
  -3   6  -4    0.87    0.50
   3  -5   4    7.60    0.35
  -3   5  -4    8.02    0.71
  -3   5  -4    7.29    0.76
  -3   5  -4    9.16    1.15
  -3   4  -4  151.32    4.51
  -3   4  -4  161.90    4.82
   3  -3   4   18.04    1.24
  -3   3  -4   16.24    1.09
   3  -2   4   38.61    1.93
  -3   2  -4   39.03    1.79
   3  -1   4   15.26    1.04
  -3   1  -4   16.36    0.96
   3   0   4    1.99    0.42
   3   1   4   16.37    0.98
   3   2   4   36.93    1.65
   3   3   4   16.84    0.98
   3   4   4  145.13    5.13
  -3  -4  -4  149.99    4.18
  -3  -4  -4  154.05    4.15
   3   5   4    7.85    0.83
   3   6   4    0.61    0.34
   3   7   4   10.12    1.09
   3   8   4    4.79    0.80
  -3  13  -3    1.03    0.57
  -3  13  -3    2.43    1.28
  -3  13  -3   -0.73    0.46
  -3  12  -3    3.62    0.75
  -3  12  -3    3.60    1.00
  -3  12  -3    3.15    0.72
  -3  12  -3    3.13    1.20
  -3  11  -3    3.50    1.07
  -3  11  -3    3.85    0.71
  -3  11  -3    4.93    0.83
  -3  11  -3    3.83    0.93
  -3  10  -3   10.62    1.52
  -3  10  -3   13.41    1.24
  -3  10  -3   15.87    1.68
  -3  10  -3   14.41    0.99
  -3  10  -3   15.85    1.31
  -3   9  -3    1.18    0.38
  -3   9  -3    0.69    0.62
  -3   9  -3    0.67    0.41
  -3   9  -3    0.57    0.47
  -3   8  -3    0.53    0.41
  -3   8  -3    0.47    0.65
  -3   8  -3    1.12    0.37
  -3   8  -3    1.21    0.44
  -3   7  -3    0.32    0.29
  -3   7  -3    0.86    0.41
  -3   7  -3    0.71    0.39
  -3   7  -3    0.46    0.54
   3  -6   3    8.89    0.64
  -3   6  -3    7.77    0.86
  -3   6  -3    6.60    1.04
  -3   6  -3    8.24    0.88
   3  -5   3    0.23    0.16
  -3   5  -3   -0.09    0.32
  -3   5  -3    0.23    0.32
  -3   5  -3   -0.02    0.24
   3  -4   3   45.92    1.32
   3  -4   3   42.80    1.26
   3  -4   3   43.43    1.28
   3  -4   3   41.50    1.30
  -3   4  -3   45.15    1.58
  -3   4  -3   42.78    1.70
  -3   4  -3   41.77    2.01
   3  -3   3   17.28    1.18
  -3   3  -3   19.07    0.72
  -3   3  -3   19.23    1.13
   3  -2   3   11.04    0.88
  -3   2  -3   10.45    0.76
  -3   2  -3   11.77    0.36
  -3   2  -3   11.09    0.37
   3  -1   3   40.47    1.79
  -3   1  -3   36.89    1.64
   3   0   3   -0.10    0.14
   3   1   3   38.83    1.69
   3   2   3   11.15    0.74
   3   3   3   17.65    0.99
   3   4   3   44.14    1.92
  -3  -4  -3   42.89    1.38
   3   5   3   -0.09    0.21
   3   6   3    8.97    0.99
   3   7   3    0.06    0.44
   3   8   3    0.59    0.50
   3   9   3    1.11    0.58
   3  10   3   13.01    1.50
  -3  13  -2    4.85    1.49
  -3  13  -2    1.37    0.77
  -3  13  -2    0.99    0.53
  -3  12  -2    4.63    1.29
  -3  12  -2    3.69    0.73
  -3  12  -2    2.52    0.87
  -3  12  -2    3.43    0.74
  -3  11  -2    0.89    0.58
  -3  11  -2    1.19    0.47
  -3  11  -2    0.94    0.48
  -3  11  -2    1.67    0.85
  -3  10  -2    0.93    0.46
  -3  10  -2    0.40    0.34
  -3  10  -2    0.95    0.43
  -3  10  -2   -0.23    0.53
  -3  10  -2    0.34    0.52
  -3   9  -2    9.71    0.85
  -3   9  -2    9.79    1.37
  -3   9  -2   10.28    1.23
  -3   9  -2    9.02    0.97
  -3   9  -2    9.14    0.91
  -3   8  -2   62.34    2.98
  -3   8  -2   60.38    2.11
  -3   8  -2   60.81    2.25
  -3   8  -2   63.28    2.44
  -3   8  -2   64.78    2.82
  -3   7  -2    0.24    0.34
  -3   7  -2    0.06    0.29
  -3   7  -2    0.00    0.25
  -3   7  -2    0.02    0.43
  -3   6  -2   22.93    1.33
  -3   6  -2   24.64    1.38
  -3   6  -2   25.18    1.03
  -3   5  -2    8.94    0.82
  -3   5  -2    7.54    0.71
  -3   5  -2    8.37    0.52
   3  -4   2   12.54    0.63
  -3   4  -2   10.22    0.82
  -3   4  -2   11.13    0.78
  -3   4  -2   12.42    0.75
   3  -3   2   15.78    1.06
   3  -3   2   16.13    0.58
   3  -3   2   15.47    0.56
  -3   3  -2   15.84    0.95
  -3   3  -2   15.94    0.79
  -3   3  -2   15.16    0.71
   3  -2   2    2.51    0.48
  -3   2  -2    2.31    0.22
  -3   2  -2    2.69    0.42
   3  -1   2   16.18    0.97
   3   0   2    1.02    0.29
   3   1   2   16.88    0.94
   3   2   2    2.48    0.42
   3   3   2   16.12    0.96
  -3  -3  -2   16.24    0.58
   3   4   2   12.07    0.87
   3   5   2   10.18    1.01
  -3  -5  -2    8.39    0.47
   3   6   2   25.41    1.52
   3   7   2    0.35    0.50
   3   8   2   59.83    2.89
   3   9   2    9.77    1.33
   3  10   2    0.44    0.56
   3  11   2    2.00    0.80
  -3  13  -1    0.66    0.47
  -3  13  -1   -0.10    0.52
  -3  13  -1    1.81    1.26
  -3  12  -1    0.24    0.52
  -3  12  -1    1.00    1.04
  -3  12  -1   -0.02    0.38
  -3  11  -1    0.36    0.40
  -3  11  -1    1.85    0.85
  -3  11  -1    1.54    0.53
  -3  11  -1   -0.07    0.44
  -3  10  -1   -0.27    0.38
  -3  10  -1    0.02    0.35
  -3  10  -1    0.21    0.35
  -3  10  -1   -0.37    0.49
  -3   9  -1   30.13    1.94
  -3   9  -1   28.97    1.47
  -3   9  -1   29.96    1.87
  -3   9  -1   30.53    1.38
  -3   9  -1   28.69    1.51
  -3   8  -1    7.08    0.71
  -3   8  -1    8.99    0.86
  -3   8  -1    7.78    0.87
  -3   8  -1    5.64    0.90
  -3   8  -1    6.62    1.03
  -3   7  -1    0.35    0.35
  -3   7  -1   -0.20    0.32
  -3   7  -1    0.21    0.25
  -3   7  -1    0.64    0.30
  -3   7  -1    0.75    0.39
  -3   6  -1   14.98    0.82
  -3   6  -1   14.05    0.97
  -3   6  -1   13.54    0.73
  -3   6  -1   11.35    0.94
  -3   5  -1   18.97    1.08
  -3   5  -1   19.89    1.13
  -3   5  -1   19.48    0.82
   3  -4   1    2.66    0.51
  -3   4  -1    2.55    0.47
  -3   4  -1    2.21    0.44
  -3   4  -1    2.33    0.27
  -3   4  -1    2.44    0.41
   3  -3   1   12.65    0.87
  -3   3  -1   12.26    0.50
  -3   3  -1   13.10    0.72
  -3   3  -1   12.11    0.67
  -3   3  -1   11.85    0.77
   3  -2   1    0.03    0.19
   3  -2   1    0.01    0.14
   3  -2   1    0.15    0.13
  -3   2  -1    0.08    0.22
  -3   2  -1   -0.55    0.20
  -3   2  -1   -0.04    0.19
   3  -1   1   70.90    2.73
  -3   1  -1   76.76    1.97
   3   0   1   -0.02    0.13
   3   1   1   71.56    2.62
   3   2   1    0.17    0.28
  -3  -2  -1    0.03    0.10
   3   3   1   11.03    0.80
  -3  -3  -1   11.09    0.42
   3   4   1    2.24    0.49
   3   4   1    2.17    0.19
   3   4   1    1.53    0.20
  -3  -4  -1    2.29    0.24
   3   5   1   20.26    0.74
   3   5   1   19.82    0.81
   3   5   1   21.44    1.31
  -3  -5  -1   22.34    0.83
   3   6   1   12.99    0.66
   3   6   1   12.89    1.06
   3   6   1   12.72    0.61
   3   7   1    0.40    0.22
   3   7   1   -0.25    0.49
   3   7   1    0.76    0.26
   3   8   1    6.01    0.55
   3   8   1    6.19    1.05
   3   9   1   28.25    2.00
   3   9   1   30.18    1.20
   3  10   1    0.01    0.20
   3  10   1   -0.32    0.58
   3  11   1    1.39    0.76
   3  11   1    1.37    0.35
   3  12   1    0.25    0.26
   3  12   1    0.08    0.67
  -3  13   0    5.52    0.80
  -3  13   0    2.01    0.82
  -3  12   0   -0.11    0.35
  -3  12   0    1.93    1.07
  -3  12   0    0.70    0.56
  -3  11   0    9.42    1.00
  -3  11   0    7.83    1.25
  -3  11   0   10.42    1.54
  -3  10   0    7.93    0.92
  -3  10   0    8.85    1.29
  -3  10   0    8.78    1.22
  -3  10   0    9.18    0.89
  -3   9   0    1.33    0.45
  -3   9   0    0.27    0.50
  -3   9   0    1.34    0.55
  -3   9   0    0.80    0.39
  -3   8   0    5.12    0.68
  -3   8   0    6.67    0.99
  -3   8   0    5.27    0.66
  -3   8   0    4.86    0.83
  -3   7   0    9.49    1.04
  -3   7   0   11.42    0.79
  -3   7   0   10.47    0.81
  -3   6   0    0.71    0.40
  -3   6   0    0.29    0.27
  -3   6   0    0.57    0.33
  -3   6   0    0.24    0.22
  -3   6   0    0.54    0.25
  -3   5   0   64.26    2.58
  -3   5   0   59.82    2.33
  -3   5   0   67.76    1.94
  -3   5   0   65.82    2.03
  -3   5   0   64.17    2.47
   3  -4   0    6.06    0.69
  -3   4   0    5.05    0.54
  -3   4   0    5.08    0.44
  -3   4   0    6.13    0.66
  -3   4   0    6.09    0.67
  -3   4   0    5.03    0.41
   3  -3   0    1.43    0.18
   3  -3   0    2.08    0.40
  -3   3   0    1.55    0.33
  -3   3   0    1.17    0.21
  -3   3   0    1.68    0.22
  -3   3   0    1.55    0.32
  -3   3   0    2.06    0.35
   3  -2   0    6.03    0.28
   3  -2   0    5.08    0.39
   3  -2   0    5.31    0.59
  -3   2   0    5.52    0.35
  -3   2   0    5.52    0.49
  -3   2   0    5.40    0.32
  -3   2   0    5.90    0.48
   3  -1   0  111.46    3.82
   3  -1   0  110.04    2.97
  -3   1   0  112.08    3.27
  -3   1   0  112.19    2.81
  -3   1   0  113.17    3.18
  -3   1   0  112.84    3.00
  -3   1   0  111.60    2.72
   3   0   0   18.15    0.93
  -3   0   0   18.67    0.56
  -3   0   0   20.12    0.67
   3   1   0  113.73    3.95
  -3  -1   0  117.91    3.23
   3   2   0    6.43    0.71
   3   2   0    6.14    0.33
   3   2   0    5.64    0.24
  -3  -2   0    6.26    0.32
   3   3   0    1.68    0.22
   3   3   0    1.95    0.45
   3   3   0    1.63    0.20
   3   3   0    1.49    0.16
  -3  -3   0    1.60    0.21
   3   4   0    5.43    0.38
   3   4   0    5.42    0.36
   3   4   0    4.93    0.69
   3   4   0    4.93    0.30
   3   5   0   65.91    2.76
   3   5   0   63.46    1.92
   3   5   0   64.49    2.09
   3   6   0    0.61    0.45
   3   6   0    0.58    0.23
   3   6   0    0.57    0.23
   3   7   0   11.46    0.73
   3   7   0   12.50    1.36
   3   7   0   10.91    0.69
   3   8   0    5.03    0.59
   3   8   0    5.71    1.06
   3   8   0    6.25    0.60
   3   9   0    0.65    0.30
   3   9   0   -0.28    0.65
   3  10   0    6.87    1.33
   3  10   0    8.31    0.76
   3  11   0    8.64    0.82
   3  11   0    7.02    1.42
   3  12   0    0.24    0.29
   3  12   0    0.47    0.86
   3  13   0    4.64    0.62
   3  13   0    4.67    1.30
  -3  13   1    0.17    0.53
  -3  13   1    0.42    0.40
  -3  12   1    0.45    0.49
  -3  12   1    0.36    0.39
  -3  11   1    1.85    0.50
  -3  11   1    2.37    0.91
  -3  11   1    1.58    0.66
  -3  10   1    3.41    0.78
  -3  10   1    2.50    0.52
  -3  10   1    5.34    1.08
  -3  10   1    4.04    0.72
  -3   9   1   36.93    2.10
  -3   9   1   37.91    2.08
  -3   9   1   37.84    1.73
  -3   9   1   36.17    1.62
  -3   8   1   12.01    0.89
  -3   8   1   12.03    1.06
  -3   8   1   11.88    0.84
  -3   8   1    9.80    1.10
  -3   7   1    4.21    0.59
  -3   7   1    2.60    0.56
  -3   7   1    3.89    0.67
  -3   7   1    2.23    0.42
  -3   6   1   10.76    0.89
  -3   6   1   11.54    0.90
  -3   6   1   10.08    0.67
  -3   6   1    9.46    0.73
  -3   5   1   56.09    2.16
  -3   5   1   49.58    2.10
  -3   5   1   49.50    1.97
  -3   5   1   54.23    1.73
   3  -4  -1   39.47    1.21
   3  -4  -1   40.13    1.69
  -3   4   1   38.15    1.51
  -3   4   1   37.08    1.57
  -3   4   1   37.84    1.63
  -3   4   1   38.79    1.30
   3  -3  -1   71.42    2.64
   3  -3  -1   71.70    1.94
  -3   3   1   72.06    2.04
  -3   3   1   73.71    2.54
  -3   3   1   71.64    2.32
  -3   3   1   71.27    2.47
   3  -2  -1  101.62    3.47
  -3   2   1   99.40    3.19
  -3   2   1  102.00    2.67
  -3   2   1  101.69    3.08
   3  -1  -1   -0.19    0.09
   3  -1  -1    0.03    0.14
   3  -1  -1   -0.03    0.14
  -3   1   1   -0.05    0.14
  -3   1   1    0.15    0.17
  -3   1   1    0.14    0.11
  -3   1   1   -0.09    0.21
   3   0  -1   -0.04    0.12
   3   0  -1    0.07    0.11
   3   0  -1   -0.10    0.15
  -3   0   1    0.12    0.18
  -3   0   1    0.03    0.14
  -3   0   1   -0.11    0.09
   3   1  -1    0.17    0.29
   3   1  -1    0.10    0.13
  -3  -1   1   -0.06    0.17
   3   2  -1   96.40    3.59
   3   2  -1  105.11    2.95
   3   3  -1   72.23    1.96
   3   3  -1   73.33    2.83
   3   3  -1   74.14    2.25
   3   4  -1   41.29    1.95
   3   4  -1   42.05    1.28
   3   4  -1   40.79    1.45
   3   5  -1   51.48    1.74
   3   5  -1   44.75    2.23
   3   5  -1   48.88    1.50
   3   6  -1   10.66    0.69
   3   6  -1   10.19    0.60
   3   6  -1   12.22    1.31
   3   6  -1   11.34    1.06
   3   7  -1    3.24    0.40
   3   7  -1    2.93    0.46
   3   7  -1    3.30    0.65
   3   7  -1    3.38    0.49
   3   7  -1    3.58    0.85
   3   8  -1   13.66    0.77
   3   8  -1   12.21    0.87
   3   8  -1   12.67    0.85
   3   8  -1   12.27    1.23
   3   8  -1   13.34    1.61
   3   9  -1   34.78    1.53
   3   9  -1   36.35    2.38
   3   9  -1   36.09    1.68
   3  10  -1    2.48    0.52
   3  10  -1    3.38    1.04
   3  11  -1    0.70    0.85
   3  11  -1    1.78    0.47
   3  12  -1    0.72    0.36
   3  12  -1    0.11    0.81
   3  13  -1   -0.22    0.32
   3  13  -1   -0.16    0.88
  -3  13   2    0.09    0.35
  -3  13   2   -0.08    0.45
  -3  12   2    0.93    0.42
  -3  12   2    1.01    0.56
  -3  11   2    0.31    0.47
  -3  11   2    0.18    0.33
  -3  10   2    4.77    0.65
  -3  10   2    6.79    1.13
  -3  10   2    3.67    0.81
  -3   9   2   10.48    1.18
  -3   9   2    7.79    0.78
  -3   9   2    8.51    0.88
  -3   9   2    7.61    1.03
  -3   8   2   16.52    1.01
  -3   8   2   14.95    0.93
  -3   8   2   16.94    1.21
  -3   8   2   16.39    1.25
  -3   7   2   19.60    1.29
  -3   7   2   20.45    1.08
  -3   7   2   19.46    1.20
  -3   7   2   21.48    1.03
  -3   6   2   17.98    1.20
  -3   6   2   25.47    1.19
  -3   6   2   20.23    0.96
  -3   6   2   21.08    1.05
  -3   5   2   17.06    0.92
  -3   5   2   14.66    0.97
  -3   5   2   13.40    0.82
  -3   5   2   14.70    0.74
   3  -4  -2    0.36    0.16
  -3   4   2    0.54    0.19
  -3   4   2    0.30    0.33
  -3   4   2    0.28    0.25
  -3   4   2    0.31    0.16
   3  -3  -2   65.35    2.33
  -3   3   2   64.86    2.25
  -3   3   2   65.30    2.30
  -3   3   2   63.51    2.12
  -3   3   2   65.18    1.86
   3  -2  -2    7.80    0.51
  -3   2   2    8.48    0.60
  -3   2   2    8.00    0.56
   3  -1  -2   78.36    2.56
   3  -1  -2   74.63    2.22
   3  -1  -2   75.08    2.15
  -3   1   2   60.54    2.32
  -3   1   2   74.48    2.29
   3   0  -2  100.82    3.50
   3   0  -2  100.69    2.98
   3   0  -2  106.62    2.89
  -3   0   2  103.58    3.05
  -3   0   2   99.52    3.12
  -3   0   2  103.71    2.86
   3   1  -2   73.84    2.73
   3   1  -2   75.37    2.24
   3   1  -2   75.61    2.21
  -3  -1   2   75.00    2.35
  -3  -1   2   71.82    2.19
  -3  -1   2   72.55    2.33
   3   2  -2    8.52    0.47
   3   2  -2    7.28    0.67
  -3  -2   2    7.11    0.53
   3   3  -2   66.07    2.10
   3   3  -2   65.31    2.65
  -3  -3   2   66.04    2.13
   3   4  -2    0.70    0.40
   3   4  -2    0.38    0.18
   3   5  -2   14.60    0.78
   3   5  -2   13.87    1.14
   3   5  -2   13.32    0.94
   3   5  -2   14.07    0.70
   3   6  -2   19.61    0.99
   3   6  -2   20.30    1.25
   3   6  -2   18.34    0.87
   3   6  -2   20.50    1.48
   3   7  -2   20.88    0.98
   3   7  -2   21.02    1.11
   3   7  -2   21.20    1.39
   3   7  -2   22.67    1.67
   3   8  -2   16.75    1.04
   3   8  -2   17.20    1.32
   3   8  -2   16.70    0.93
   3   8  -2   17.99    1.89
   3   9  -2    9.32    1.19
   3   9  -2    8.17    0.86
   3   9  -2    7.83    1.35
   3   9  -2    7.62    0.71
   3   9  -2    5.67    0.70
   3  10  -2    5.22    0.72
   3  10  -2    4.85    1.22
   3  10  -2    4.84    0.58
   3  10  -2    4.65    0.91
   3  11  -2    0.66    0.87
   3  11  -2    0.68    0.41
   3  12  -2    1.56    0.50
   3  12  -2    1.51    0.98
   3  13  -2   -0.18    0.34
   3  13  -2   -0.61    0.82
  -3  13   3    0.78    0.52
  -3  12   3    0.17    0.44
  -3  11   3    0.73    0.49
  -3  10   3   18.94    1.06
  -3  10   3   17.93    1.46
  -3   9   3    1.98    0.42
  -3   9   3    1.78    0.59
  -3   8   3    2.11    0.58
  -3   8   3    4.65    0.78
  -3   8   3    1.89    0.40
  -3   8   3    2.20    0.46
  -3   7   3    1.14    0.42
  -3   7   3    1.96    0.39
  -3   7   3    1.52    0.46
  -3   7   3    2.03    0.38
  -3   6   3   10.92    0.90
  -3   6   3   12.49    0.78
  -3   6   3   13.32    0.77
  -3   5   3   -0.07    0.17
  -3   5   3   -0.02    0.18
  -3   5   3   -0.01    0.18
  -3   4   3   31.66    1.25
  -3   4   3   31.42    1.21
  -3   4   3   31.23    1.42
   3  -3  -3   24.93    1.01
  -3   3   3   23.55    1.15
  -3   3   3   24.62    1.09
   3  -2  -3   47.63    1.64
   3  -2  -3   48.53    1.75
  -3   2   3   47.01    1.76
  -3   2   3   50.07    1.63
   3  -1  -3    4.88    0.43
   3  -1  -3    4.71    0.48
   3  -1  -3    4.95    0.45
  -3   1   3    4.23    0.42
  -3   1   3    5.37    0.52
   3   0  -3   -0.12    0.12
   3   0  -3   -0.16    0.16
   3   0  -3    0.06    0.24
  -3   0   3   -0.14    0.14
  -3   0   3   -0.24    0.18
  -3   0   3   -0.03    0.16
   3   1  -3    3.43    0.40
   3   1  -3    4.39    0.55
   3   1  -3    4.39    0.35
  -3  -1   3    3.73    0.38
  -3  -1   3    3.97    0.39
  -3  -1   3    3.59    0.38
   3   2  -3   47.43    2.06
   3   2  -3   50.93    1.69
   3   2  -3   50.17    1.63
  -3  -2   3   49.51    1.71
  -3  -2   3   46.60    1.71
  -3  -2   3   49.41    1.65
   3   3  -3   23.38    1.37
   3   3  -3   25.33    1.02
  -3  -3   3   24.50    1.07
   3   4  -3   30.31    1.46
   3   4  -3   30.29    1.23
   3   4  -3   30.08    1.70
  -3  -4   3   33.25    1.36
   3   5  -3    0.02    0.17
   3   5  -3    0.18    0.25
   3   5  -3   -0.04    0.39
  -3  -5   3   -0.15    0.24
   3   6  -3   11.36    0.78
   3   6  -3   11.21    1.08
   3   6  -3   13.27    1.44
   3   7  -3    1.65    0.41
   3   7  -3    1.86    0.38
   3   7  -3    2.45    0.63
   3   7  -3    1.80    0.78
   3   8  -3    2.99    0.49
   3   8  -3    3.55    1.03
   3   8  -3    2.30    0.65
   3   8  -3    3.08    0.55
   3   9  -3    1.59    0.40
   3   9  -3    1.61    0.61
   3   9  -3    2.25    0.52
   3   9  -3    1.79    0.86
   3  10  -3   17.56    1.18
   3  10  -3   17.26    1.19
   3  10  -3   16.49    2.06
   3  10  -3   18.93    1.81
   3  10  -3   15.87    1.00
   3  11  -3    0.54    0.33
   3  11  -3   -0.39    0.79
   3  11  -3    0.40    0.39
   3  12  -3    0.87    0.44
   3  12  -3    0.48    0.87
   3  13  -3    0.36    0.45
   3  13  -3   -0.48    0.84
  -3  13   4   -0.43    0.37
  -3  12   4    0.77    0.51
  -3  11   4    0.89    0.50
  -3  10   4    2.27    0.64
  -3   9   4   10.90    1.19
  -3   8   4   11.34    1.19
  -3   7   4    0.54    0.38
  -3   7   4    0.46    0.34
  -3   6   4   -0.13    0.17
  -3   6   4    0.11    0.25
  -3   6   4    0.10    0.25
  -3   5   4    0.51    0.19
  -3   5   4    0.19    0.22
  -3   5   4    0.45    0.20
  -3   4   4   38.99    1.35
  -3   4   4   36.70    1.58
   3  -3  -4   36.61    1.38
   3  -3  -4   33.09    1.23
  -3   3   4   33.16    1.43
  -3   3   4   38.37    1.26
   3  -2  -4    1.25    0.26
   3  -2  -4    1.42    0.23
  -3   2   4    1.22    0.29
  -3   2   4    1.47    0.32
   3  -1  -4   31.12    1.31
   3  -1  -4   31.68    1.16
   3  -1  -4   31.40    1.18
  -3   1   4   31.77    1.26
  -3   1   4   33.57    1.12
   3   0  -4   22.42    1.11
   3   0  -4   21.76    0.88
   3   0  -4   22.43    0.94
  -3   0   4   22.81    0.87
  -3   0   4   22.27    0.96
   3   1  -4   30.83    1.14
   3   1  -4   31.79    1.23
   3   1  -4   32.75    1.49
  -3  -1   4   31.31    1.14
  -3  -1   4   31.56    1.22
  -3  -1   4   31.76    1.14
   3   2  -4    0.78    0.27
   3   2  -4    0.97    0.22
   3   2  -4    1.33    0.41
  -3  -2   4    1.13    0.25
  -3  -2   4    1.08    0.26
  -3  -2   4    1.12    0.27
   3   3  -4   36.51    1.36
   3   3  -4   34.36    1.43
   3   3  -4   35.01    1.82
  -3  -3   4   36.26    1.39
  -3  -3   4   37.67    1.41
  -3  -3   4   38.04    1.47
   3   4  -4   37.00    1.96
   3   4  -4   36.19    1.41
   3   4  -4   36.45    1.67
  -3  -4   4   36.13    1.51
  -3  -4   4   35.88    1.46
  -3  -4   4   34.49    1.48
   3   5  -4    0.09    0.26
   3   5  -4    0.18    0.46
   3   5  -4    0.19    0.21
  -3  -5   4    0.33    0.29
   3   6  -4    0.58    0.29
   3   6  -4    0.37    0.35
   3   6  -4    0.48    0.56
  -3  -6   4    0.13    0.35
   3   7  -4    0.28    0.30
   3   7  -4    0.53    0.73
   3   7  -4    0.14    0.37
  -3  -7   4    0.40    0.38
   3   8  -4   10.04    0.98
   3   8  -4   10.78    1.27
   3   8  -4   10.85    0.89
   3   8  -4    9.25    1.45
   3   9  -4   13.83    1.04
   3   9  -4   11.52    1.38
   3   9  -4   14.63    0.93
   3   9  -4   12.00    1.76
   3  10  -4    2.19    0.73
   3  10  -4    2.05    0.47
   3  10  -4    1.91    1.01
   3  10  -4    2.01    0.55
   3  11  -4    0.75    0.40
   3  11  -4    0.28    0.42
   3  11  -4    0.51    1.01
   3  12  -4    0.00    0.86
   3  12  -4    1.20    0.52
   3  13  -4   -1.78    0.80
   3  13  -4    0.19    0.48
  -3  13   5    2.63    0.71
  -3  12   5    0.07    0.40
  -3  11   5    0.28    0.40
  -3  10   5    0.25    0.38
  -3   9   5    3.55    0.69
  -3   8   5    0.64    0.38
  -3   7   5   13.33    1.01
  -3   6   5    7.48    0.81
  -3   5   5   50.93    2.02
  -3   4   5   -0.02    0.05
  -3   4   5    0.07    0.16
   3  -3  -5   23.75    1.06
  -3   3   5   22.14    1.03
   3  -2  -5   46.65    1.68
   3  -2  -5   47.33    1.74
  -3   2   5   51.29    1.74
   3  -1  -5   20.57    0.88
   3  -1  -5   20.71    0.92
   3  -1  -5   21.28    1.02
  -3   1   5   20.67    0.93
   3   0  -5    0.19    0.19
   3   0  -5   -0.04    0.12
   3   0  -5    0.26    0.25
  -3   0   5   -0.61    0.20
  -3   0   5    0.26    0.15
   3   1  -5   20.52    0.96
   3   1  -5   21.33    1.19
   3   1  -5   19.14    0.85
  -3  -1   5   20.94    0.92
   3   2  -5   49.21    2.18
   3   2  -5   47.99    1.74
   3   2  -5   46.42    1.66
  -3  -2   5   46.26    1.71
  -3  -2   5   50.22    1.60
  -3  -2   5   49.48    1.77
   3   3  -5   23.03    1.14
   3   3  -5   22.11    1.46
   3   3  -5   22.80    1.02
  -3  -3   5   25.07    1.05
  -3  -3   5   23.32    1.07
  -3  -3   5   23.60    0.98
   3   4  -5   -0.06    0.18
   3   4  -5   -0.17    0.40
   3   4  -5   -0.21    0.19
  -3  -4   5    0.38    0.23
  -3  -4   5   -0.02    0.22
  -3  -4   5   -0.06    0.24
   3   5  -5   53.95    2.33
   3   5  -5   53.59    1.98
   3   5  -5   49.43    2.60
  -3  -5   5   52.66    1.95
  -3  -5   5   50.15    1.95
  -3  -5   5   54.06    2.06
   3   6  -5    8.35    0.99
   3   6  -5    6.87    0.70
   3   6  -5    6.32    1.14
  -3  -6   5    6.80    0.78
  -3  -6   5    6.63    0.78
  -3  -6   5    6.56    0.73
   3   7  -5   11.68    1.25
   3   7  -5   12.25    0.91
   3   7  -5   10.36    1.44
   3   8  -5   -0.27    0.71
   3   8  -5    0.47    0.35
   3   8  -5    0.04    0.39
   3   9  -5    4.21    0.60
   3   9  -5    2.96    1.18
   3   9  -5    3.22    0.63
   3   9  -5    3.92    0.87
   3  10  -5    0.40    0.38
   3  10  -5    0.48    0.54
   3  10  -5    0.44    0.92
   3  10  -5    0.50    0.34
   3  11  -5    0.46    0.43
   3  11  -5   -0.46    0.81
   3  12  -5   -1.25    0.68
   3  12  -5   -0.13    0.43
   3  13  -5    3.02    0.73
   3  13  -5    2.00    1.26
  -3  12   6    0.33    0.42
  -3  11   6   -0.29    0.28
  -3  10   6    1.53    0.45
  -3   9   6   10.89    1.07
  -3   8   6    0.38    0.31
  -3   7   6    0.46    0.32
  -3   6   6   13.24    0.88
  -3   5   6    6.72    0.66
   3  -4  -6   41.22    1.65
  -3   4   6   39.96    1.54
   3  -3  -6   16.80    0.89
  -3   3   6   16.44    0.78
   3  -2  -6   40.75    1.49
   3  -2  -6   39.63    1.53
  -3   2   6   39.90    1.39
   3  -1  -6    1.62    0.29
   3  -1  -6    1.60    0.37
   3  -1  -6    1.50    0.32
  -3   1   6    1.50    0.22
  -3   1   6    1.61    0.23
   3   0  -6    2.25    0.39
   3   0  -6    2.20    0.46
   3   0  -6    1.73    0.29
  -3   0   6    1.84    0.24
  -3   0   6    1.87    0.27
   3   1  -6    1.13    0.25
   3   1  -6    1.76    0.36
   3   1  -6    1.98    0.53
  -3  -1   6    1.76    0.25
  -3  -1   6    1.63    0.29
   3   2  -6   38.95    1.54
   3   2  -6   38.70    1.43
   3   2  -6   36.82    1.90
  -3  -2   6   36.65    1.40
  -3  -2   6   37.71    1.40
   3   3  -6   17.88    1.03
   3   3  -6   18.02    0.89
   3   3  -6   17.91    1.34
  -3  -3   6   17.48    0.87
  -3  -3   6   15.96    0.84
  -3  -3   6   17.64    0.82
   3   4  -6   40.42    1.61
   3   4  -6   41.11    1.92
   3   4  -6   42.42    1.76
   3   4  -6   40.03    2.24
  -3  -4   6   42.47    1.62
  -3  -4   6   40.23    1.65
   3   5  -6    7.03    0.71
   3   5  -6    6.11    1.07
   3   5  -6    7.15    0.92
  -3  -5   6    6.53    0.68
  -3  -5   6    7.47    0.71
   3   6  -6   11.68    1.52
   3   6  -6   14.11    0.95
   3   6  -6   13.75    1.38
  -3  -6   6   14.41    0.96
   3   7  -6    0.93    0.50
   3   7  -6    2.29    0.89
   3   7  -6    0.88    0.40
  -3  -7   6    0.66    0.36
   3   8  -6    0.64    0.40
   3   8  -6    0.30    0.43
   3   8  -6   -0.52    0.60
  -3  -8   6    0.60    0.38
   3   9  -6    8.71    1.00
   3   9  -6    9.63    1.32
   3   9  -6    9.32    1.61
  -3  -9   6   10.06    1.03
   3  10  -6    1.51    0.51
   3  10  -6    2.03    0.73
   3  10  -6    2.31    1.12
  -3 -10   6    1.22    0.51
   3  11  -6    0.79    1.12
   3  11  -6    0.49    0.43
  -3 -11   6   -0.19    0.37
   3  12  -6    0.19    1.09
  -3 -12   6    0.98    0.56
  -3  10   7    0.84    0.35
  -3   9   7    4.67    0.61
  -3   8   7    4.35    0.56
  -3   7   7    0.16    0.20
  -3   6   7    2.43    0.37
  -3   5   7    0.33    0.16
   3  -4  -7   -0.17    0.25
   3  -3  -7    1.09    0.32
   3  -2  -7    2.54    0.37
   3  -2  -7    1.65    0.33
   3  -1  -7    1.39    0.28
   3  -1  -7    1.63    0.36
   3  -1  -7    1.53    0.39
   3   0  -7   -0.06    0.16
   3   0  -7    0.13    0.24
   3   0  -7    0.09    0.29
   3   1  -7    1.57    0.53
   3   1  -7    1.33    0.28
   3   1  -7    1.42    0.36
   3   2  -7    1.52    0.61
   3   2  -7    1.22    0.39
   3   2  -7    1.47    0.30
  -3  -2   7    2.06    0.21
  -3  -2   7    1.80    0.23
   3   3  -7    1.07    0.29
   3   3  -7    1.01    0.54
   3   3  -7    0.71    0.34
  -3  -3   7    1.77    0.27
  -3  -3   7    1.37    0.27
   3   4  -7    0.33    0.26
   3   4  -7   -0.03    0.31
   3   4  -7   -0.20    0.45
  -3  -4   7    0.05    0.21
  -3  -4   7   -0.48    0.17
  -3  -4   7    0.05    0.19
   3   5  -7    0.30    0.61
   3   5  -7    0.16    0.27
   3   5  -7    0.40    0.39
  -3  -5   7    0.48    0.28
   3   6  -7    1.89    0.83
   3   6  -7    1.97    0.63
   3   6  -7    3.16    0.55
  -3  -6   7    2.64    0.47
   3   7  -7    0.00    0.37
   3   7  -7    0.02    0.66
   3   7  -7    0.39    0.33
  -3  -7   7    0.44    0.30
   3   8  -7    4.94    0.95
   3   8  -7    5.92    0.82
   3   8  -7    5.35    1.30
  -3  -8   7    6.53    0.75
   3   9  -7    5.85    1.38
   3   9  -7    7.77    1.24
   3   9  -7    4.54    0.81
  -3  -9   7    5.03    0.74
   3  10  -7   -0.04    0.87
   3  10  -7    0.81    0.49
   3  10  -7    1.63    0.77
  -3 -10   7    0.52    0.40
   3  11  -7   -0.52    1.03
   3  11  -7   -0.82    0.33
  -3 -11   7    0.02    0.37
   3  12  -7   -0.34    1.13
  -3 -12   7    0.71    0.49
   3  -5  -8    1.42    0.43
   3  -4  -8    4.23    0.60
   3  -3  -8    0.83    0.30
   3  -2  -8   11.08    0.73
   3  -2  -8   10.41    0.71
   3  -1  -8   18.40    1.09
   3  -1  -8   18.61    1.03
   3  -1  -8   18.43    0.93
   3   0  -8   44.19    1.64
   3   0  -8   44.36    1.75
   3   0  -8   45.35    2.06
   3   1  -8   18.65    0.93
   3   1  -8   19.16    1.35
   3   1  -8   19.33    1.08
   3   2  -8   10.31    0.92
   3   2  -8   11.42    1.28
   3   2  -8   11.59    0.74
   3   3  -8   -0.02    0.50
   3   3  -8    0.55    0.27
   3   4  -8    3.52    0.87
   3   4  -8    4.04    0.55
   3   5  -8   -0.06    0.68
   3   5  -8    0.46    0.31
  -3  -5   8    1.02    0.26
   3   6  -8    7.88    1.39
   3   6  -8    8.09    0.84
  -3  -6   8    8.04    0.57
   3   7  -8    0.30    0.75
   3   7  -8   -0.07    0.28
  -3  -7   8    0.05    0.24
   3   8  -8   11.82    1.13
   3   8  -8    9.53    1.65
  -3  -8   8   12.94    0.85
   3   9  -8    1.71    0.57
   3   9  -8    1.42    0.96
  -3  -9   8    1.48    0.43
   3  10  -8    0.49    0.45
   3  10  -8   -0.37    0.77
  -3 -10   8    0.13    0.32
   3  11  -8    1.93    0.61
   3  11  -8    0.89    1.16
  -3 -11   8    1.48    0.47
   3  -5  -9    0.57    0.35
   3  -4  -9    0.29    0.30
   3  -3  -9    9.72    0.76
   3  -2  -9   26.38    1.22
   3  -1  -9    9.59    0.84
   3  -1  -9    9.08    0.69
   3   0  -9    0.50    0.46
   3   0  -9    0.28    0.25
   3   1  -9    8.67    1.10
   3   1  -9    9.86    0.69
   3   2  -9   26.61    1.75
   3   2  -9   24.58    1.19
   3   3  -9    8.52    1.19
   3   3  -9   10.32    0.76
   3   4  -9    0.22    0.28
   3   4  -9    0.42    0.65
   3   5  -9    0.69    0.34
   3   5  -9    0.16    0.70
   3   6  -9    3.50    1.03
   3   6  -9    3.04    0.58
   3   7  -9    0.20    0.34
   3   7  -9    0.68    0.79
   3   8  -9    2.25    0.59
   3   8  -9    1.06    0.92
   3   9  -9    4.94    1.47
   3   9  -9    5.66    0.93
   3  10  -9   -0.77    0.95
   3  10  -9    0.02    0.41
   3  11  -9   -0.45    0.42
   3  11  -9   -0.30    1.14
   3  -5 -10   10.54    1.00
   3  -4 -10    0.61    0.34
   3  -3 -10   20.98    1.16
   3  -2 -10    1.41    0.37
   3  -1 -10    3.17    0.51
   3   0 -10   19.30    1.37
   3   0 -10   19.55    1.04
   3   1 -10    2.63    0.47
   3   1 -10    3.43    0.84
   3   2 -10    1.27    0.71
   3   2 -10    1.03    0.35
   3   3 -10   20.62    1.74
   3   3 -10   23.57    1.21
   3   4 -10    0.28    0.72
   3   4 -10    0.54    0.31
   3   5 -10   10.25    1.51
   3   5 -10   11.81    0.92
   3   6 -10    3.49    0.63
   3   6 -10    2.11    1.05
   3   7 -10    0.07    0.36
   3   7 -10    0.35    0.78
   3   8 -10    0.59    0.40
   3   8 -10   -0.13    0.82
   3   9 -10    0.74    0.48
   3   9 -10    0.59    1.01
   3  10 -10    3.60    1.33
   3  10 -10    3.91    0.82
   3  -5 -11    3.06    0.59
   3  -4 -11    0.92    0.39
   3  -3 -11    1.99    0.46
   3  -2 -11    9.66    0.78
   3  -1 -11    8.03    0.77
   3   0 -11    0.01    0.24
   3   1 -11    8.18    0.78
   3   1 -11    9.55    1.23
   3   2 -11    7.70    1.20
   3   2 -11    9.67    0.77
   3   3 -11    1.80    0.43
   3   3 -11    1.37    0.78
   3   4 -11    0.00    0.62
   3   4 -11    0.20    0.30
   3   5 -11    1.83    0.46
   3   5 -11    0.80    0.78
   3   6 -11    3.21    0.61
   3   6 -11    2.93    1.11
   3   7 -11    1.12    0.47
   3   7 -11    0.78    1.05
   3   8 -11    0.80    0.54
   3   8 -11    1.23    1.13
   3   9 -11    0.39    0.47
   3   9 -11   -0.09    1.09
   3  -6 -12   -0.40    0.32
   3  -5 -12    0.28    0.35
   3  -4 -12    4.45    0.72
   3  -3 -12    2.99    0.58
   3  -2 -12    1.12    0.40
   3  -1 -12    8.19    0.84
   3   0 -12    5.86    0.70
   3   1 -12   10.60    0.85
   3   2 -12    0.64    0.74
   3   2 -12    1.73    0.45
   3   3 -12    2.25    0.91
   3   3 -12    3.01    0.55
   3   4 -12    3.28    0.58
   3   4 -12    1.64    1.00
   3   5 -12    1.20    0.44
   3   5 -12   -1.01    0.80
   3   6 -12    0.05    0.34
   3   6 -12   -1.21    0.80
   3   7 -12   -0.02    0.37
   3   7 -12   -0.62    0.78
   3   8 -12    0.43    0.47
   3   8 -12    0.12    1.12
   3  -6 -13    0.02    0.41
   3  -5 -13   -0.09    0.34
   3  -4 -13    0.44    0.39
   3  -3 -13    0.51    0.39
   3  -2 -13    1.07    0.40
   3  -1 -13    2.63    0.54
   3   0 -13   -0.07    0.28
   3   1 -13    1.44    0.46
   3   2 -13    1.27    0.43
   3   3 -13    0.99    0.40
   3   3 -13   -0.13    0.75
   3   4 -13   -0.08    0.28
   3   4 -13   -0.91    0.71
   3   5 -13   -0.02    0.91
   3   5 -13    0.20    0.36
   3   6 -13   -0.99    0.88
   3   6 -13    0.02    0.36
   3   7 -13    0.89    0.51
   3   7 -13    1.22    1.21
   3  -5 -14    0.02    0.42
   3  -4 -14    2.12    0.62
   3  -3 -14   -0.31    0.31
   3  -2 -14    0.39    0.37
   3  -1 -14    2.67    0.57
   3   0 -14    2.02    0.52
   3   1 -14    1.96    0.54
   3   2 -14    0.25    0.37
   3   3 -14    0.60    0.38
   3   4 -14    2.49    0.61
   3   5 -14    0.65    0.98
   3   5 -14    0.36    0.39
   3  -3 -15    0.21    0.44
   3  -2 -15    1.81    0.56
   3  -1 -15   -0.36    0.34
   3   0 -15    0.06    0.37
   3   1 -15    0.28    0.39
   3   2 -15    0.93    0.46
   3   3 -15   -0.12    0.38
  -4   5 -14   -0.08    0.72
  -4   5 -14   -0.23    0.31
  -4   4 -14    5.50    1.31
  -4   4 -14    5.58    0.65
  -4   3 -14    0.15    0.64
  -4   7 -13   -0.15    0.74
  -4   7 -13    0.34    0.40
  -4   6 -13    0.28    0.81
  -4   6 -13    1.02    0.43
  -4   5 -13    1.37    0.81
  -4   5 -13    0.57    0.37
  -4   4 -13   -0.28    0.62
  -4   4 -13    0.24    0.32
  -4   3 -13    0.69    0.69
  -4   2 -13   -0.34    0.44
  -4  -6 -13    1.66    0.45
  -4   8 -12    1.65    0.55
  -4   8 -12    0.40    0.81
  -4   7 -12    1.38    0.51
  -4   7 -12    2.32    0.99
  -4   6 -12    0.08    0.34
  -4   6 -12   -0.10    0.68
  -4   5 -12    0.08    0.34
  -4   5 -12    0.57    0.71
  -4   4 -12    0.04    0.51
  -4   4 -12    1.20    0.67
  -4   3 -12    0.86    0.67
  -4   2 -12    0.54    0.57
  -4   1 -12    1.75    0.73
  -4  -5 -12    0.55    0.23
  -4  -6 -12    0.09    0.28
  -4   9 -11   -0.15    0.86
  -4   9 -11    0.31    0.43
  -4   8 -11    0.90    0.47
  -4   8 -11    0.54    0.86
  -4   7 -11    0.05    0.58
  -4   7 -11    0.24    0.40
  -4   6 -11   -0.76    0.54
  -4   6 -11    1.05    0.44
  -4   5 -11   -0.03    0.50
  -4   5 -11   -0.28    0.41
  -4   4 -11    0.23    0.34
  -4   4 -11    0.32    0.59
  -4   3 -11    0.74    0.68
  -4   2 -11   -0.71    0.45
  -4   1 -11    0.88    0.65
  -4   0 -11   -0.45    0.40
  -4  -5 -11    0.86    0.22
  -4  -6 -11    0.69    0.30
  -4  10 -10   -0.11    0.81
  -4  10 -10    0.35    0.50
  -4   9 -10    1.54    0.54
  -4   9 -10    2.11    1.02
  -4   8 -10    0.20    0.36
  -4   8 -10   -0.84    0.49
  -4   7 -10    9.09    0.95
  -4   7 -10   11.68    1.72
  -4   6 -10   -0.42    0.42
  -4   6 -10   -0.23    0.42
  -4   5 -10   -0.38    0.43
  -4   5 -10   -0.01    0.48
  -4   4 -10    1.28    0.73
  -4   4 -10    2.95    0.41
  -4   3 -10    0.09    0.51
  -4   2 -10   -0.18    0.51
  -4   0 -10    0.47    0.44
  -4  -1 -10    8.04    0.99
  -4  -5 -10    0.06    0.14
  -4  -6 -10    0.01    0.23
  -4  10  -9   -0.06    0.80
  -4  10  -9    0.37    0.44
  -4   9  -9    2.09    1.02
  -4   9  -9    3.07    0.70
  -4   8  -9    0.83    0.73
  -4   8  -9    1.47    0.49
  -4   7  -9    1.04    0.74
  -4   7  -9    0.88    0.45
  -4   6  -9    0.30    0.57
  -4   6  -9    0.41    0.59
  -4   5  -9    0.51    0.66
  -4   5  -9    0.12    0.37
  -4   4  -9    0.34    0.26
  -4   4  -9   -0.03    0.48
  -4   3  -9   -0.05    0.51
  -4   2  -9    0.63    0.54
  -4   1  -9    2.36    0.67
   4   0   9   -0.08    0.34
  -4   0  -9    0.07    0.31
   4   1   9    3.30    0.69
  -4  -1  -9    2.57    0.58
   4   2   9    0.30    0.34
  -4  -2  -9    0.41    0.32
   4   3   9    0.89    0.40
  -4  -3  -9    0.58    0.33
  -4  -5  -9    0.17    0.14
  -4  -6  -9    1.59    0.34
  -4  11  -8    4.84    1.35
  -4  11  -8    7.02    1.04
  -4  10  -8    3.55    1.14
  -4  10  -8    3.47    0.73
  -4   9  -8    0.18    0.38
  -4   9  -8    0.43    0.69
  -4   8  -8    5.43    0.77
  -4   8  -8    3.94    1.05
  -4   7  -8    3.93    1.02
  -4   7  -8    2.46    0.60
  -4   6  -8    0.94    0.55
  -4   6  -8   -0.14    0.54
  -4   5  -8    6.43    1.14
  -4   5  -8    5.76    0.65
  -4   4  -8    2.14    0.85
  -4   4  -8    2.76    0.34
  -4   3  -8   22.12    0.84
  -4   2  -8    0.24    0.39
   4  -1   8   20.17    1.51
  -4   1  -8   23.76    1.48
   4   0   8    1.20    0.49
  -4   0  -8    0.75    0.40
   4   1   8   23.10    1.50
  -4  -1  -8   22.20    1.33
   4   2   8    0.07    0.27
  -4  -2  -8    0.10    0.24
   4   3   8   21.16    1.31
  -4  -3  -8   21.51    1.20
   4   4   8    2.64    0.53
  -4  -5  -8    6.18    0.37
  -4  12  -7    2.48    0.77
  -4  12  -7    2.23    1.12
  -4  11  -7    0.61    0.79
  -4  11  -7    0.59    0.49
  -4  10  -7    3.60    0.73
  -4  10  -7    5.57    1.33
  -4   9  -7    1.96    0.80
  -4   9  -7    1.23    0.51
  -4   8  -7    0.19    0.47
  -4   8  -7    0.51    0.39
  -4   7  -7    1.06    0.54
  -4   7  -7    2.29    0.88
  -4   6  -7   32.71    2.40
  -4   6  -7   39.54    1.76
  -4   5  -7    0.97    0.61
  -4   5  -7   -0.18    0.36
  -4   4  -7   21.68    0.82
  -4   4  -7   20.21    0.81
  -4   4  -7   21.05    0.98
  -4   3  -7    1.38    0.23
  -4   3  -7    2.00    0.58
   4  -2   7   17.15    1.39
  -4   2  -7   18.56    1.31
   4  -1   7    3.25    0.70
  -4   1  -7    2.18    0.53
   4   0   7    0.16    0.29
  -4   0  -7    0.35    0.32
   4   1   7    1.91    0.51
  -4  -1  -7    2.51    0.51
   4   2   7   16.57    1.14
  -4  -2  -7   16.00    1.03
   4   3   7    1.46    0.43
   4   4   7   20.85    1.26
   4   5   7    0.55    0.29
  -4  -5  -7    0.59    0.17
  -4  12  -6    0.32    0.50
  -4  12  -6    1.38    0.61
  -4  12  -6    0.24    0.86
  -4  11  -6    0.06    0.67
  -4  11  -6   -0.13    0.37
  -4  10  -6   -0.30    0.66
  -4  10  -6   -0.20    0.35
  -4   9  -6    0.36    0.37
  -4   9  -6   -0.20    0.30
  -4   9  -6    0.31    0.62
  -4   8  -6    1.59    0.68
  -4   8  -6    3.60    0.61
  -4   7  -6    7.47    1.33
  -4   7  -6    7.99    0.97
  -4   6  -6   -0.74    0.41
  -4   6  -6    0.31    0.47
  -4   5  -6    5.38    0.62
  -4   5  -6    5.30    1.02
  -4   4  -6    8.92    1.15
  -4   4  -6    8.79    0.53
   4  -3   6   10.85    1.30
  -4   3  -6   11.27    1.21
  -4   3  -6    8.74    0.45
   4  -2   6    2.87    0.66
  -4   2  -6    4.11    0.68
   4  -1   6   12.95    1.10
  -4   1  -6   14.31    1.04
   4   0   6   29.87    1.67
  -4   0  -6   28.47    1.50
   4   1   6   12.30    0.97
   4   2   6    4.96    0.71
   4   3   6   10.39    0.85
   4   4   6    8.72    0.77
   4   5   6    6.78    0.83
  -4  -5  -6    5.72    0.41
   4   6   6    0.40    0.32
   4 -12   5    0.65    0.33
  -4  12  -5    0.45    0.50
  -4  12  -5    1.26    0.54
  -4  12  -5    0.25    0.83
   4 -11   5   11.45    0.74
  -4  11  -5   12.61    1.23
  -4  11  -5   10.38    1.17
  -4  11  -5   11.21    1.83
   4 -10   5    6.20    0.55
  -4  10  -5    7.20    1.37
  -4  10  -5    5.99    0.87
   4  -9   5    5.20    0.38
  -4   9  -5    5.60    0.68
  -4   9  -5    6.66    0.86
  -4   9  -5    6.29    1.24
  -4   8  -5    5.84    1.13
  -4   8  -5    5.64    0.78
  -4   7  -5    6.55    1.23
  -4   7  -5    6.08    0.90
  -4   6  -5   15.52    1.70
  -4   6  -5   10.38    0.94
  -4   5  -5   -0.15    0.42
  -4   5  -5   -0.11    0.33
  -4   5  -5    0.27    0.38
  -4   4  -5    0.23    0.23
  -4   4  -5    0.10    0.31
   4  -3   5   37.13    2.05
  -4   3  -5   34.92    1.13
  -4   3  -5   36.16    1.87
   4  -2   5    2.29    0.57
  -4   2  -5    2.48    0.53
   4  -1   5   22.13    1.38
  -4   1  -5   19.81    1.20
   4   0   5   -0.25    0.16
   4   1   5   20.28    1.25
   4   2   5    0.90    0.33
   4   3   5   34.55    1.70
   4   4   5    0.32    0.26
   4   5   5    0.72    0.33
  -4  -5  -5    0.22    0.15
   4   6   5   11.78    0.96
   4   7   5    5.87    0.83
  -4  13  -4    1.50    1.09
  -4  13  -4    0.44    0.53
  -4  13  -4    0.28    0.49
  -4  12  -4   -0.40    0.71
  -4  12  -4    0.55    0.51
  -4  12  -4    0.43    0.51
  -4  11  -4    4.05    1.10
  -4  11  -4    5.91    0.92
  -4  11  -4    5.11    0.84
  -4  10  -4    0.43    0.63
  -4  10  -4    0.19    0.35
  -4  10  -4    0.57    0.42
  -4   9  -4    5.01    0.99
  -4   9  -4    3.03    0.62
  -4   9  -4    2.13    0.46
  -4   9  -4    3.90    0.98
  -4   8  -4    0.09    0.38
  -4   8  -4    0.44    0.33
  -4   8  -4    0.21    0.40
  -4   8  -4    0.06    0.45
   4  -7   4   26.60    1.06
  -4   7  -4   23.83    1.91
  -4   7  -4   27.37    1.60
  -4   7  -4   29.48    1.64
   4  -6   4   16.08    0.62
  -4   6  -4   11.51    1.43
  -4   6  -4   17.61    1.16
  -4   6  -4   14.49    1.05
  -4   5  -4    1.33    0.41
  -4   5  -4    1.06    0.47
  -4   5  -4    1.81    0.47
   4  -4   4   42.61    2.29
  -4   4  -4   46.97    1.59
  -4   4  -4   45.35    2.20
   4  -3   4   52.37    2.55
  -4   3  -4   55.18    2.41
   4  -2   4   50.94    2.45
  -4   2  -4   55.44    2.33
   4  -1   4    1.50    0.43
  -4   1  -4    1.41    0.38
   4   0   4    0.80    0.30
   4   1   4    1.59    0.41
   4   2   4   53.06    2.28
   4   3   4   54.57    2.32
   4   4   4   47.88    2.11
  -4  -4  -4   45.87    1.35
  -4  -4  -4   45.40    1.36
   4   5   4    1.36    0.40
  -4  -5  -4    1.33    0.24
   4   6   4   13.36    1.07
   4   7   4   26.98    1.65
   4   8   4    0.34    0.41
   4   9   4    2.32    0.67
  -4  13  -3    2.29    0.93
  -4  13  -3    2.99    0.74
  -4  13  -3    3.12    1.26
  -4  12  -3   -0.46    0.45
  -4  12  -3   -0.34    0.40
  -4  12  -3    0.07    0.44
  -4  12  -3   -0.10    0.72
  -4  11  -3   -0.02    0.45
  -4  11  -3   -0.40    0.34
  -4  11  -3    0.17    0.67
  -4  11  -3   -0.58    0.34
  -4  10  -3    0.73    0.38
  -4  10  -3   -0.39    0.33
  -4  10  -3    0.35    0.39
  -4  10  -3   -0.11    0.40
  -4  10  -3    0.14    0.50
  -4   9  -3   -0.11    0.32
  -4   9  -3    0.19    0.34
  -4   9  -3    0.16    0.28
  -4   9  -3   -0.20    0.48
  -4   9  -3    0.23    0.40
  -4   8  -3    0.33    0.42
  -4   8  -3    0.92    0.37
  -4   8  -3    0.56    0.58
  -4   8  -3    0.87    0.46
  -4   7  -3   14.60    0.83
  -4   7  -3   13.78    1.26
  -4   7  -3   14.85    1.16
   4  -6   3    3.54    0.42
  -4   6  -3    3.32    0.58
  -4   6  -3    2.91    0.76
  -4   6  -3    2.72    0.57
   4  -5   3    0.16    0.13
   4  -5   3    0.08    0.15
  -4   5  -3    0.57    0.37
  -4   5  -3    0.01    0.32
  -4   5  -3   -0.31    0.24
   4  -4   3    0.16    0.28
  -4   4  -3    0.00    0.23
  -4   4  -3    0.00    0.25
  -4   4  -3    0.11    0.28
   4  -3   3    3.50    0.66
  -4   3  -3    2.46    0.50
  -4   3  -3    2.91    0.27
   4  -2   3   11.41    0.92
  -4   2  -3   11.80    0.84
   4  -1   3   38.60    1.87
   4   0   3   -0.02    0.16
   4   1   3   36.63    1.72
   4   2   3   11.46    0.83
   4   3   3    3.34    0.54
   4   4   3    0.06    0.20
  -4  -4  -3    0.01    0.10
   4   5   3    0.37    0.30
   4   6   3    4.12    0.75
   4   7   3   14.31    1.21
   4   8   3    1.11    0.55
   4   9   3   -0.67    0.41
   4  10   3    0.57    0.50
  -4  13  -2    0.24    0.48
  -4  13  -2    1.72    1.12
  -4  13  -2   -0.33    0.52
  -4  12  -2    7.70    1.32
  -4  12  -2    7.52    1.01
  -4  12  -2    9.58    1.07
  -4  12  -2    4.86    1.24
  -4  11  -2    0.91    0.45
  -4  11  -2    0.96    0.63
  -4  11  -2    1.33    0.56
  -4  11  -2    1.83    0.84
  -4  10  -2    1.06    0.54
  -4  10  -2    0.23    0.38
  -4  10  -2    1.24    0.49
  -4  10  -2    0.68    0.38
  -4  10  -2    0.92    0.62
  -4   9  -2   19.95    1.51
  -4   9  -2   19.83    1.22
  -4   9  -2   19.14    1.59
  -4   9  -2   19.53    1.27
  -4   9  -2   20.16    1.11
  -4   8  -2    2.88    0.56
  -4   8  -2    1.98    0.45
  -4   8  -2    3.05    0.69
  -4   8  -2    1.10    0.65
  -4   8  -2    2.46    0.57
  -4   7  -2   45.42    2.12
  -4   7  -2   38.75    1.95
  -4   7  -2   42.10    1.54
   4  -6   2   47.20    1.90
  -4   6  -2   47.45    2.35
  -4   6  -2   47.29    2.13
  -4   6  -2   50.12    1.63
  -4   6  -2   51.38    2.03
   4  -5   2   20.69    0.95
  -4   5  -2   19.38    1.17
  -4   5  -2   20.66    0.83
  -4   5  -2   19.64    1.07
  -4   5  -2   20.18    1.27
   4  -4   2    3.45    0.34
   4  -4   2    3.15    0.61
  -4   4  -2    3.26    0.48
  -4   4  -2    3.70    0.52
  -4   4  -2    3.62    0.60
   4  -3   2   46.48    2.14
   4  -3   2   45.32    1.22
   4  -3   2   44.37    1.21
  -4   3  -2   42.42    1.94
  -4   3  -2   44.95    1.60
  -4   3  -2   45.75    1.51
   4  -2   2    1.02    0.36
  -4   2  -2    1.23    0.18
   4  -1   2   39.49    1.83
   4   0   2    2.50    0.48
   4   1   2   35.23    1.63
   4   3   2   47.81    2.08
  -4  -3  -2   45.99    1.39
   4   4   2    4.13    0.67
   4   5   2   21.14    1.36
  -4  -5  -2   21.61    0.80
   4   6   2   52.07    2.48
   4   7   2   45.20    2.35
   4   8   2    2.30    0.79
   4   9   2   21.69    1.70
   4  10   2    0.65    0.62
   4  11   2    1.15    0.71
  -4  13  -1    0.48    0.47
  -4  13  -1    0.62    0.64
  -4  12  -1   -0.18    0.35
  -4  12  -1    0.18    0.79
  -4  12  -1    0.40    0.58
  -4  11  -1    1.38    0.53
  -4  11  -1    1.34    0.53
  -4  11  -1    0.73    0.59
  -4  11  -1    2.93    0.91
  -4  10  -1   15.20    1.71
  -4  10  -1   14.38    1.28
  -4  10  -1   18.25    1.78
  -4  10  -1   14.03    1.20
  -4   9  -1    5.24    0.73
  -4   9  -1    6.43    1.04
  -4   9  -1    5.30    0.79
  -4   9  -1    4.58    0.60
  -4   9  -1    4.85    0.87
  -4   8  -1   47.46    2.43
  -4   8  -1   48.89    2.37
  -4   8  -1   47.48    1.88
  -4   8  -1   43.89    1.99
  -4   8  -1   45.98    1.73
  -4   7  -1    1.66    0.51
  -4   7  -1    0.78    0.52
  -4   7  -1    1.39    0.51
  -4   7  -1    1.15    0.31
  -4   7  -1    1.78    0.43
  -4   6  -1   18.04    0.88
  -4   6  -1   19.61    1.23
  -4   6  -1   19.28    0.96
  -4   6  -1   20.55    1.26
  -4   5  -1    1.00    0.40
  -4   5  -1    0.99    0.35
  -4   5  -1    0.79    0.23
  -4   5  -1    1.36    0.45
  -4   5  -1    1.40    0.31
   4  -4   1    6.83    0.84
  -4   4  -1    7.95    0.72
  -4   4  -1    7.63    0.73
  -4   4  -1    7.51    0.44
  -4   4  -1    7.41    0.66
   4  -3   1    0.09    0.12
   4  -3   1   -0.03    0.12
   4  -3   1   -0.16    0.16
  -4   3  -1    0.11    0.17
  -4   3  -1    0.23    0.11
  -4   3  -1    0.03    0.20
  -4   3  -1    0.03    0.19
   4  -2   1    4.21    0.28
   4  -2   1    6.55    0.77
   4  -2   1    4.49    0.25
  -4   2  -1    5.51    0.37
  -4   2  -1    4.48    0.35
  -4   2  -1    4.49    0.38
   4  -1   1    0.67    0.29
  -4   1  -1    0.21    0.15
   4   0   1   -0.25    0.20
   4   1   1    0.51    0.27
   4   2   1    4.36    0.63
  -4  -2  -1    4.88    0.27
   4   3   1    0.06    0.24
  -4  -3  -1    0.20    0.09
   4   4   1    9.86    1.01
  -4  -4  -1    7.39    0.41
   4   5   1    1.25    0.17
   4   5   1    1.30    0.50
  -4  -5  -1    0.90    0.21
   4   6   1   18.93    1.37
   4   6   1   19.85    0.73
   4   6   1   19.29    0.81
   4   7   1    1.41    0.26
   4   7   1    2.07    0.73
   4   8   1   47.49    2.57
   4   8   1   45.33    1.49
   4   9   1    6.48    1.16
   4   9   1    5.59    0.50
   4  10   1   13.78    0.74
   4  10   1   14.94    1.77
   4  11   1    1.81    0.33
   4  11   1    1.43    0.86
   4  12   1    2.02    0.85
  -4  13   0   -0.32    0.50
  -4  13   0    0.00    0.40
  -4  12   0    6.87    1.48
  -4  12   0    4.56    1.05
  -4  12   0    6.37    0.87
  -4  11   0    2.25    0.85
  -4  11   0    0.84    0.51
  -4  11   0    1.23    0.59
  -4  11   0    0.93    0.43
  -4  10   0    0.64    0.41
  -4  10   0    2.02    0.62
  -4  10   0    0.78    0.40
  -4  10   0   -0.24    0.46
  -4   9   0    2.71    0.55
  -4   9   0    3.79    0.82
  -4   9   0    3.05    0.74
  -4   9   0    4.04    0.68
  -4   8   0   11.94    1.07
  -4   8   0    8.55    1.07
  -4   8   0   10.36    0.90
  -4   8   0   13.09    1.31
  -4   7   0   13.11    1.16
  -4   7   0   13.23    1.08
  -4   7   0   11.34    0.82
  -4   7   0   12.03    1.04
  -4   6   0    2.21    0.51
  -4   6   0    1.94    0.34
  -4   6   0    2.27    0.55
  -4   6   0    1.54    0.57
  -4   6   0    2.28    0.40
   4  -5   0   10.87    0.90
  -4   5   0   11.58    0.68
  -4   5   0   11.64    0.85
  -4   5   0   10.84    0.61
  -4   5   0   10.82    0.83
  -4   5   0   11.94    0.93
   4  -4   0    0.57    0.29
  -4   4   0    0.35    0.36
  -4   4   0    1.02    0.38
  -4   4   0    0.46    0.19
  -4   4   0   -0.06    0.13
  -4   4   0    0.53    0.25
   4  -3   0   60.15    2.44
   4  -3   0   59.32    1.84
  -4   3   0   59.94    2.31
  -4   3   0   58.68    1.74
  -4   3   0   60.58    1.67
  -4   3   0   59.76    2.13
  -4   3   0   57.44    2.02
   4  -2   0   55.29    1.68
   4  -2   0   56.19    2.27
  -4   2   0   54.59    1.87
  -4   2   0   56.70    1.58
  -4   2   0   57.57    1.51
  -4   2   0   53.79    1.81
   4  -1   0  155.78    4.47
   4  -1   0  157.42    4.12
   4  -1   0  159.46    5.33
  -4   1   0  157.86    4.44
  -4   1   0  160.06    4.56
  -4   1   0  153.75    3.90
  -4   1   0  153.80    4.17
  -4   1   0  156.82    3.79
   4   0   0   39.53    1.70
  -4   0   0   40.12    1.08
  -4   0   0   37.39    1.22
   4   1   0  148.93    3.66
   4   1   0  156.62    5.24
  -4  -1   0  153.53    4.24
   4   2   0   56.31    1.48
   4   2   0   56.20    1.66
   4   2   0   57.71    2.34
   4   3   0   59.09    2.51
   4   3   0   60.16    1.66
   4   3   0   62.70    1.85
   4   4   0    0.47    0.16
   4   4   0    0.07    0.28
   4   4   0    0.42    0.14
   4   5   0   11.23    0.57
   4   5   0   11.03    0.61
   4   5   0   11.98    1.07
   4   6   0    2.38    0.36
   4   6   0    2.53    0.34
   4   6   0    1.68    0.64
   4   7   0   11.67    0.73
   4   7   0   11.58    0.69
   4   7   0   12.94    1.49
   4   8   0    9.09    0.65
   4   8   0    9.43    1.33
   4   9   0    3.22    0.99
   4   9   0    3.29    0.47
   4  10   0    0.50    0.28
   4  10   0   -0.12    0.59
   4  11   0    1.33    0.85
   4  11   0    1.48    0.37
   4  12   0    4.90    1.30
   4  12   0    5.04    0.60
   4  13   0    0.06    0.26
   4  13   0    1.26    0.94
  -4  13   1    0.75    0.62
  -4  13   1    0.32    0.39
  -4  12   1    3.32    0.63
  -4  12   1    3.48    0.90
  -4  11   1    4.79    1.01
  -4  11   1    6.19    0.77
  -4  11   1    9.11    1.51
  -4  10   1    0.44    0.38
  -4  10   1    0.82    0.58
  -4  10   1   -0.02    0.30
  -4  10   1    0.66    0.50
  -4   9   1    0.05    0.37
  -4   9   1    0.04    0.31
  -4   9   1   -0.18    0.40
  -4   9   1    0.07    0.30
  -4   8   1    1.63    0.45
  -4   8   1    2.80    0.65
  -4   8   1    1.31    0.56
  -4   8   1    2.61    0.52
  -4   7   1    1.55    0.55
  -4   7   1    1.47    0.37
  -4   7   1    1.46    0.49
  -4   7   1    1.83    0.48
  -4   6   1   35.86    1.72
  -4   6   1   37.59    1.79
  -4   6   1   34.35    1.37
  -4   6   1   32.93    1.65
  -4   5   1   22.35    1.28
  -4   5   1   19.62    0.92
  -4   5   1   22.12    1.18
  -4   5   1   21.85    1.15
   4  -4  -1    8.23    0.71
   4  -4  -1    9.60    0.49
  -4   4   1   10.04    0.69
  -4   4   1    9.31    0.80
  -4   4   1    8.91    0.85
  -4   4   1    9.54    0.56
   4  -3  -1    3.32    0.51
   4  -3  -1    3.23    0.29
  -4   3   1    3.60    0.47
  -4   3   1    3.77    0.51
  -4   3   1    3.45    0.34
   4  -2  -1    0.66    0.24
   4  -2  -1    0.83    0.21
   4  -2  -1    0.67    0.15
  -4   2   1    1.07    0.31
  -4   2   1    0.64    0.25
  -4   2   1    0.50    0.17
   4  -1  -1   24.41    0.96
   4  -1  -1   25.18    1.21
   4  -1  -1   24.20    0.81
  -4   1   1   26.10    1.04
  -4   1   1   24.33    0.83
  -4   1   1   24.36    0.96
  -4   1   1   25.22    1.03
   4   0  -1   -0.10    0.22
   4   0  -1   -0.02    0.11
   4   0  -1    0.16    0.19
  -4   0   1    0.26    0.23
  -4   0   1    0.09    0.26
  -4   0   1    0.14    0.17
   4   1  -1   26.20    0.93
   4   1  -1   26.61    1.34
  -4  -1   1   23.24    0.99
   4   2  -1    0.55    0.35
   4   2  -1    0.48    0.16
   4   3  -1    4.74    0.69
   4   3  -1    3.11    0.27
   4   3  -1    4.19    0.38
   4   4  -1    8.55    0.53
   4   4  -1    9.26    1.06
   4   4  -1    9.47    0.47
   4   5  -1   20.89    0.95
   4   5  -1   21.24    1.45
   4   5  -1   21.10    0.81
   4   6  -1   38.41    1.46
   4   6  -1   35.97    1.23
   4   6  -1   32.78    1.97
   4   7  -1    1.15    0.31
   4   7  -1    1.49    0.31
   4   7  -1    1.51    0.36
   4   7  -1    1.59    0.70
   4   8  -1    2.78    0.49
   4   8  -1    1.34    0.79
   4   8  -1    1.75    0.34
   4   8  -1    2.26    0.43
   4   9  -1    0.31    0.30
   4   9  -1    0.07    0.66
   4  10  -1   -0.29    0.25
   4  10  -1    1.52    0.88
   4  11  -1    6.44    0.72
   4  11  -1    7.31    1.40
   4  12  -1    3.40    0.55
   4  12  -1    3.09    1.16
   4  13  -1   -1.94    0.56
   4  13  -1    0.04    0.33
  -4  13   2   -0.50    0.38
  -4  13   2    0.01    0.37
  -4  12   2   -0.10    0.32
  -4  12   2   -0.37    0.37
  -4  11   2    5.82    1.01
  -4  11   2    5.64    0.73
  -4  10   2    7.69    0.83
  -4  10   2    5.75    0.97
  -4   9   2    0.82    0.36
  -4   9   2    1.27    0.52
  -4   9   2    0.85    0.46
  -4   9   2    0.98    0.37
  -4   8   2   17.71    1.01
  -4   8   2   15.68    1.03
  -4   8   2   15.16    1.24
  -4   8   2   15.11    1.15
  -4   7   2    4.01    0.53
  -4   7   2    4.03    0.58
  -4   7   2    4.20    0.66
  -4   7   2    6.95    0.93
  -4   6   2    0.67    0.32
  -4   6   2    0.69    0.35
  -4   6   2    0.10    0.31
  -4   6   2    0.23    0.23
  -4   5   2    5.76    0.52
  -4   5   2    7.74    0.83
  -4   5   2    6.58    0.56
  -4   5   2    7.66    0.84
   4  -4  -2   86.98    3.24
  -4   4   2   90.38    3.13
  -4   4   2   91.20    2.56
  -4   4   2   88.01    2.91
  -4   4   2   88.66    3.13
   4  -3  -2   60.95    2.33
  -4   3   2   60.00    2.10
  -4   3   2   62.67    1.81
  -4   3   2   59.19    2.23
   4  -2  -2    9.47    0.64
   4  -2  -2   10.90    0.61
  -4   2   2    9.28    0.67
  -4   2   2    8.91    0.67
   4  -1  -2   20.17    1.03
   4  -1  -2   20.70    0.88
   4  -1  -2   20.06    0.85
  -4   1   2   22.24    0.88
  -4   1   2   20.77    0.93
  -4   1   2   19.90    0.93
   4   0  -2  342.65    9.61
   4   0  -2  347.72   11.12
  -4   0   2  358.57    9.69
  -4   0   2  352.48    9.08
  -4   0   2  353.39    9.95
   4   1  -2   22.20    0.86
   4   1  -2   21.77    1.19
   4   1  -2   21.40    0.91
  -4  -1   2   19.39    0.89
  -4  -1   2   20.69    0.97
  -4  -1   2   22.13    0.94
   4   2  -2    9.96    0.55
   4   2  -2   10.38    0.85
  -4  -2   2   10.46    0.65
   4   3  -2   63.83    2.06
   4   3  -2   62.95    2.66
  -4  -3   2   62.87    2.12
   4   4  -2   94.46    3.64
   4   4  -2   88.60    2.84
   4   5  -2    7.02    0.55
   4   5  -2    7.06    0.56
   4   5  -2    7.14    0.99
   4   6  -2    0.76    0.28
   4   6  -2    0.00    0.52
   4   6  -2    0.19    0.21
   4   7  -2    4.58    0.49
   4   7  -2    4.20    0.57
   4   7  -2    3.34    0.94
   4   8  -2   16.20    0.89
   4   8  -2   17.50    1.05
   4   8  -2   15.00    1.75
   4   9  -2    1.07    0.38
   4   9  -2    0.32    0.33
   4   9  -2    1.25    0.73
   4   9  -2    0.43    0.27
   4  10  -2    4.13    0.54
   4  10  -2    5.69    0.69
   4  10  -2    3.40    1.06
   4  11  -2    4.80    0.67
   4  11  -2    6.11    1.43
   4  12  -2    0.00    0.32
   4  12  -2   -0.10    0.70
   4  13  -2   -1.64    0.76
   4  13  -2    0.19    0.35
  -4  13   3    0.22    0.49
  -4  12   3    0.48    0.51
  -4  11   3    6.71    1.11
  -4  10   3    0.42    0.44
  -4  10   3    0.27    0.32
  -4   9   3    2.75    0.67
  -4   9   3    2.55    0.47
  -4   8   3    0.16    0.30
  -4   8   3    0.20    0.41
  -4   8   3    1.20    0.46
  -4   8   3    0.68    0.34
  -4   7   3    3.25    0.47
  -4   7   3    3.49    0.52
  -4   7   3    3.00    0.61
  -4   7   3    3.10    0.55
  -4   6   3   30.98    1.65
  -4   6   3   32.21    1.29
  -4   6   3   34.35    1.44
  -4   6   3   32.65    1.52
  -4   5   3    3.62    0.45
  -4   5   3    3.88    0.58
  -4   5   3    3.23    0.53
   4  -4  -3    1.62    0.33
  -4   4   3    0.91    0.40
  -4   4   3    1.38    0.40
  -4   4   3    0.82    0.22
   4  -3  -3   21.93    1.07
  -4   3   3   24.18    1.08
  -4   3   3   24.77    1.23
   4  -2  -3   58.24    2.21
   4  -2  -3   59.68    1.93
  -4   2   3   60.26    2.01
  -4   2   3   58.67    2.17
   4  -1  -3   19.17    0.99
   4  -1  -3   18.31    0.86
   4  -1  -3   16.99    0.82
  -4   1   3   19.96    0.92
  -4   1   3   19.63    0.96
   4   0  -3   -0.02    0.14
   4   0  -3   -0.20    0.20
   4   0  -3   -0.15    0.19
  -4   0   3   -0.42    0.18
  -4   0   3   -0.08    0.16
  -4   0   3   -0.12    0.14
   4   1  -3   16.76    1.03
   4   1  -3   17.69    0.85
   4   1  -3   16.86    0.77
  -4  -1   3   18.31    0.84
  -4  -1   3   16.49    0.84
  -4  -1   3   15.67    0.82
   4   2  -3   56.33    1.86
   4   2  -3   56.04    2.39
   4   2  -3   56.37    1.91
  -4  -2   3   55.99    1.99
  -4  -2   3   55.44    1.88
  -4  -2   3   56.06    1.98
   4   3  -3   21.93    0.97
   4   3  -3   24.39    1.40
  -4  -3   3   22.61    1.08
   4   4  -3    0.69    0.45
   4   4  -3    0.92    0.27
  -4  -4   3    1.12    0.37
   4   5  -3    2.72    0.43
   4   5  -3    3.97    0.79
  -4  -5   3    3.31    0.57
   4   6  -3   32.25    1.99
   4   6  -3   31.97    1.42
  -4  -6   3   32.02    1.56
   4   7  -3    3.58    0.94
   4   7  -3    3.64    0.56
   4   7  -3    3.66    0.47
   4   8  -3    0.52    0.35
   4   8  -3   -0.07    0.28
   4   8  -3    0.67    0.79
   4   9  -3    2.68    0.57
   4   9  -3    2.84    0.48
   4   9  -3    2.39    0.95
   4  10  -3    0.24    0.34
   4  10  -3    0.02    0.78
   4  10  -3   -0.14    0.25
   4  11  -3    6.88    0.73
   4  11  -3    5.47    1.45
   4  11  -3    7.66    0.87
   4  12  -3    0.00    0.75
   4  12  -3   -0.12    0.34
   4  13  -3    0.45    0.45
   4  13  -3   -1.28    0.79
  -4  13   4    1.52    0.65
  -4  12   4    0.42    0.47
  -4  11   4    0.27    0.41
  -4  10   4    7.68    1.12
  -4   9   4    0.29    0.38
  -4   8   4    6.96    0.92
  -4   7   4   20.66    1.06
  -4   7   4   20.07    1.10
  -4   7   4   22.43    1.38
  -4   6   4    0.36    0.25
  -4   6   4    1.38    0.44
  -4   6   4    0.89    0.30
  -4   5   4    6.72    0.77
  -4   5   4    7.54    0.66
   4  -4  -4   28.20    1.21
  -4   4   4   31.13    1.17
  -4   4   4   30.57    1.29
  -4   4   4   28.84    1.42
   4  -3  -4   30.78    1.28
  -4   3   4   31.54    1.44
  -4   3   4   31.62    1.31
   4  -2  -4    1.51    0.31
   4  -2  -4    0.99    0.25
   4  -2  -4    0.93    0.25
  -4   2   4    1.33    0.33
  -4   2   4    1.26    0.36
   4  -1  -4   21.47    1.11
   4  -1  -4   23.01    1.01
   4  -1  -4   22.69    0.98
  -4   1   4   24.07    1.02
  -4   1   4   23.50    1.11
   4   0  -4   35.70    1.37
   4   0  -4   38.50    1.66
   4   0  -4   37.04    1.34
  -4   0   4   36.14    1.37
  -4   0   4   36.99    1.44
  -4   0   4   34.45    1.28
   4   1  -4   20.28    0.99
   4   1  -4   20.10    0.91
   4   1  -4   20.33    1.21
  -4  -1   4   22.49    0.98
  -4  -1   4   22.60    1.02
  -4  -1   4   21.23    0.94
   4   2  -4    1.07    0.43
   4   2  -4    1.50    0.34
   4   2  -4    1.39    0.27
  -4  -2   4    0.46    0.25
  -4  -2   4    1.17    0.28
  -4  -2   4    0.80    0.28
   4   3  -4   31.08    1.74
   4   3  -4   31.30    1.27
  -4  -3   4   32.01    1.38
  -4  -3   4   32.49    1.38
  -4  -3   4   30.95    1.32
   4   4  -4   28.03    1.70
   4   4  -4   29.11    1.24
  -4  -4   4   27.95    1.38
  -4  -4   4   28.38    1.31
  -4  -4   4   28.81    1.34
   4   5  -4    7.35    1.07
   4   5  -4    6.04    0.62
  -4  -5   4    6.25    0.75
   4   6  -4    0.93    0.66
   4   6  -4    1.19    0.38
  -4  -6   4    1.18    0.48
   4   7  -4   23.45    1.92
   4   7  -4   22.93    1.25
  -4  -7   4   22.15    1.38
   4   8  -4    9.66    1.51
   4   8  -4    8.76    0.88
   4   8  -4    8.67    0.77
   4   9  -4    0.67    0.33
   4   9  -4   -0.28    0.63
   4   9  -4    0.18    0.32
   4  10  -4    7.26    0.76
   4  10  -4    4.91    1.33
   4  10  -4    6.80    0.87
   4  11  -4   -0.52    0.85
   4  11  -4    0.45    0.35
   4  11  -4   -0.23    0.35
   4  12  -4    0.42    1.00
   4  12  -4    1.07    0.49
   4  13  -4    1.74    0.59
   4  13  -4    0.16    1.02
  -4  12   5    0.46    0.46
  -4  11   5    5.50    0.96
  -4  10   5    4.93    0.88
  -4   9   5    0.97    0.43
  -4   8   5    5.20    0.78
  -4   7   5    3.08    0.59
  -4   6   5   11.66    0.92
  -4   5   5   12.21    0.67
  -4   5   5   11.42    0.87
   4  -4  -5    5.13    0.32
  -4   4   5    5.41    0.43
  -4   4   5    5.15    0.31
  -4   4   5    5.18    0.62
   4  -3  -5   43.10    1.71
   4  -3  -5   45.97    1.66
  -4   3   5   46.15    1.56
  -4   3   5   44.31    1.81
   4  -2  -5   37.71    1.52
   4  -2  -5   38.99    1.47
   4  -2  -5   38.14    1.45
  -4   2   5   36.02    1.37
  -4   2   5   36.47    1.55
   4  -1  -5   12.80    0.84
   4  -1  -5   13.88    0.80
   4  -1  -5   14.56    0.76
  -4   1   5   13.55    0.84
  -4   1   5   14.48    0.71
   4   0  -5   -0.34    0.26
   4   0  -5   -0.04    0.17
   4   0  -5   -0.17    0.21
  -4   0   5    0.24    0.24
  -4   0   5    0.18    0.26
   4   1  -5   12.09    0.96
   4   1  -5   13.93    0.84
   4   1  -5   13.96    0.73
  -4  -1   5   13.90    0.73
  -4  -1   5   14.35    0.75
  -4  -1   5   13.31    0.78
   4   2  -5   37.06    1.42
   4   2  -5   37.34    1.89
  -4  -2   5   38.48    1.53
  -4  -2   5   37.38    1.41
  -4  -2   5   38.07    1.42
   4   3  -5   42.76    1.73
   4   3  -5   42.78    1.62
   4   3  -5   42.16    2.15
  -4  -3   5   45.08    1.64
  -4  -3   5   43.85    1.62
  -4  -3   5   42.33    1.71
   4   4  -5    4.40    0.53
   4   4  -5    5.36    0.92
  -4  -4   5    5.37    0.61
  -4  -4   5    5.93    0.67
  -4  -4   5    6.10    0.64
   4   5  -5   11.17    0.79
   4   5  -5   11.25    1.38
  -4  -5   5   11.30    0.96
  -4  -5   5    9.94    0.82
  -4  -5   5   13.59    0.95
   4   6  -5   12.33    0.90
   4   6  -5   14.34    1.66
  -4  -6   5   13.08    0.98
  -4  -6   5   13.04    1.11
  -4  -6   5   13.37    1.13
   4   7  -5    3.80    0.62
   4   7  -5    4.06    1.10
   4   8  -5    5.50    0.75
   4   8  -5    4.86    1.16
   4   9  -5    0.46    0.35
   4   9  -5    1.48    0.46
   4   9  -5   -0.21    0.75
   4  10  -5    5.06    0.79
   4  10  -5    7.02    1.49
   4  10  -5    6.85    0.76
   4  11  -5    4.19    1.31
   4  12  -5   -0.17    0.41
   4  12  -5   -0.32    0.92
  -4  12   6   -0.44    0.32
  -4  11   6    1.11    0.51
  -4  10   6   -0.32    0.27
  -4   9   6    4.96    0.77
  -4   8   6    0.19    0.30
  -4   7   6   49.15    2.16
  -4   6   6    9.86    0.81
  -4   5   6    5.95    0.68
  -4   4   6    2.19    0.40
   4  -3  -6    0.52    0.26
   4  -3  -6    0.32    0.14
  -4   3   6    0.08    0.19
   4  -2  -6    7.59    0.70
   4  -2  -6    6.77    0.63
   4  -2  -6    7.77    0.57
  -4   2   6    7.45    0.60
   4  -1  -6   68.55    2.53
   4  -1  -6   62.46    2.20
   4  -1  -6   65.75    2.20
  -4   1   6   63.66    2.26
   4   0  -6  234.43    7.80
   4   0  -6  232.78    6.48
   4   0  -6  238.57    6.74
  -4   0   6  236.28    6.93
  -4   0   6  237.04    6.93
   4   1  -6   67.30    2.32
   4   1  -6   68.66    2.39
   4   1  -6   69.10    2.85
  -4  -1   6   70.91    2.42
  -4  -1   6   73.46    2.41
   4   2  -6    7.79    0.58
   4   2  -6    5.91    0.65
   4   2  -6    9.39    1.04
  -4  -2   6    7.50    0.56
  -4  -2   6    8.32    0.62
  -4  -2   6    7.06    0.66
   4   3  -6    0.23    0.32
   4   3  -6    0.17    0.45
   4   3  -6    0.35    0.23
  -4  -3   6    0.01    0.13
  -4  -3   6    0.00    0.23
  -4  -3   6    0.19    0.23
  -4  -3   6    0.49    0.24
   4   4  -6    3.05    0.83
   4   4  -6    1.78    0.37
  -4  -4   6    1.80    0.40
  -4  -4   6    2.76    0.48
  -4  -4   6    2.40    0.41
   4   5  -6    6.21    1.15
   4   5  -6    5.17    0.64
  -4  -5   6    4.56    0.63
  -4  -5   6    6.24    0.73
   4   6  -6    9.27    0.89
   4   6  -6    7.68    1.27
  -4  -6   6    8.74    0.88
   4   7  -6   52.31    2.95
   4   7  -6   49.39    2.09
  -4  -7   6   46.18    2.11
   4   8  -6    1.01    0.42
   4   8  -6    0.33    0.76
  -4  -8   6   -0.09    0.30
   4   9  -6    3.75    0.70
   4   9  -6    4.15    1.27
   4   9  -6    5.46    0.70
  -4  -9   6    4.27    0.74
   4  10  -6    0.85    0.48
   4  10  -6   -0.44    0.72
  -4 -10   6   -0.19    0.35
   4  11  -6    0.56    0.47
   4  11  -6   -0.57    0.69
  -4 -11   6    0.57    0.49
   4  12  -6   -1.42    0.83
  -4 -12   6    0.15    0.46
  -4  12   7    1.68    0.49
  -4  11   7   -0.21    0.32
  -4  10   7    7.11    0.85
  -4   9   7    0.14    0.29
  -4   8   7    1.24    0.38
  -4   7   7    6.34    0.73
  -4   6   7    4.79    0.60
  -4   5   7    7.81    0.62
   4  -4  -7    2.50    0.49
  -4   4   7    2.17    0.36
   4  -3  -7    9.63    0.75
   4  -3  -7    9.91    0.52
  -4   3   7   10.53    0.62
   4  -2  -7   60.87    2.18
   4  -2  -7   59.78    2.28
   4  -2  -7   59.90    2.15
  -4   2   7   60.28    2.02
  -4   2   7   61.81    2.04
   4  -1  -7    1.19    0.37
   4  -1  -7    1.59    0.44
   4  -1  -7    1.69    0.34
  -4   1   7    1.64    0.27
  -4   1   7    1.11    0.25
   4   0  -7    0.03    0.19
   4   0  -7    0.25    0.36
   4   0  -7   -0.06    0.29
  -4   0   7   -0.08    0.20
  -4   0   7    0.05    0.14
   4   1  -7    1.90    0.36
   4   1  -7    2.11    0.58
   4   1  -7    1.64    0.43
  -4  -1   7    1.22    0.32
  -4  -1   7    1.49    0.27
   4   2  -7   63.34    2.20
   4   2  -7   57.53    2.26
   4   2  -7   65.07    2.86
  -4  -2   7   60.73    2.14
  -4  -2   7   65.20    2.17
   4   3  -7   10.07    1.27
   4   3  -7    8.73    0.89
   4   3  -7    9.41    0.71
  -4  -3   7    8.19    0.62
  -4  -3   7    9.25    0.65
  -4  -3   7   10.10    0.68
   4   4  -7    2.09    0.53
   4   4  -7    2.32    0.44
   4   4  -7    1.29    0.68
  -4  -4   7    2.56    0.45
  -4  -4   7    1.81    0.39
   4   5  -7    8.35    1.34
   4   5  -7    7.34    0.77
  -4  -5   7    8.57    0.79
   4   6  -7    5.84    0.75
   4   6  -7    5.14    1.14
  -4  -6   7    4.99    0.66
   4   7  -7    7.67    1.38
   4   7  -7    7.66    0.90
  -4  -7   7    5.97    0.75
   4   8  -7    1.16    0.90
   4   8  -7    1.00    0.41
  -4  -8   7    1.32    0.44
   4   9  -7   -0.77    0.74
   4   9  -7    0.46    0.42
  -4  -9   7    0.36    0.39
   4  10  -7    6.61    0.98
   4  10  -7    6.21    1.52
  -4 -10   7    7.50    0.97
   4  11  -7    0.18    0.89
   4  11  -7   -0.51    0.39
  -4 -11   7    0.80    0.49
   4  12  -7    0.46    1.11
  -4 -12   7    1.15    0.56
  -4   9   8    0.44    0.24
  -4   8   8    0.94    0.27
  -4   7   8    4.96    0.47
  -4   6   8    3.83    0.38
  -4   5   8    0.51    0.14
   4  -4  -8   34.19    1.58
   4  -3  -8    0.23    0.28
   4  -2  -8    9.39    0.71
   4  -2  -8    9.80    0.73
   4  -2  -8    7.22    0.77
   4  -1  -8   10.22    0.87
   4  -1  -8   10.77    0.74
   4  -1  -8    9.56    0.89
   4   0  -8    4.20    0.73
   4   0  -8    4.00    0.63
   4   0  -8    3.59    0.47
   4   1  -8   11.52    1.20
   4   1  -8   11.68    1.00
   4   1  -8   10.07    0.73
   4   2  -8    8.82    0.69
   4   2  -8    9.97    0.98
   4   2  -8    9.37    1.20
  -4  -2   8    9.26    0.44
  -4  -2   8    8.33    0.47
   4   3  -8    0.37    0.27
   4   3  -8    0.26    0.51
  -4  -3   8    0.44    0.26
  -4  -3   8    0.12    0.16
   4   4  -8   34.06    2.11
   4   4  -8   31.90    1.46
  -4  -4   8   27.00    1.22
   4   5  -8    0.68    0.33
   4   5  -8    0.49    0.66
  -4  -5   8    0.39    0.29
   4   6  -8    3.88    0.65
   4   6  -8    5.02    1.18
  -4  -6   8    3.43    0.50
   4   7  -8    5.53    1.28
   4   7  -8    6.37    0.85
  -4  -7   8    6.28    0.71
   4   8  -8    1.08    0.47
   4   8  -8    1.24    0.89
  -4  -8   8    0.67    0.36
   4   9  -8   -0.94    0.63
   4   9  -8    0.80    0.48
  -4  -9   8    0.53    0.38
   4  10  -8   -0.30    0.36
   4  10  -8    0.32    1.02
  -4 -10   8   -0.03    0.33
   4  11  -8    0.79    0.53
   4  11  -8   -0.11    0.99
  -4 -11   8   -0.06    0.34
   4  -5  -9   13.34    1.00
   4  -4  -9   -0.05    0.27
   4  -3  -9   14.19    0.96
   4  -2  -9    2.96    0.50
   4  -1  -9   22.58    1.15
   4  -1  -9   22.72    1.35
   4   0  -9    1.07    0.51
   4   1  -9   22.28    1.17
   4   1  -9   25.98    1.65
   4   2  -9    4.51    0.93
   4   2  -9    2.84    0.48
   4   3  -9   15.45    0.98
   4   3  -9   16.55    1.69
   4   4  -9    0.24    0.68
   4   4  -9    0.39    0.30
   4   5  -9   13.87    1.00
   4   5  -9   16.64    1.93
   4   6  -9    1.07    0.82
   4   6  -9    1.17    0.44
  -4  -6   9    1.39    0.28
   4   7  -9    1.21    0.95
   4   7  -9    1.12    0.47
  -4  -7   9    0.67    0.27
   4   8  -9    0.19    0.41
   4   8  -9   -0.69    0.68
  -4  -8   9    1.29    0.35
   4   9  -9    1.20    0.98
   4   9  -9   -0.12    0.39
  -4  -9   9    1.17    0.35
   4  10  -9    0.61    0.53
  -4 -10   9    0.97    0.35
   4  11  -9    0.09    0.49
   4  11  -9   -0.02    1.08
  -4 -11   9    0.69    0.36
   4  -5 -10    0.43    0.35
   4  -4 -10   -0.22    0.26
   4  -3 -10   -0.40    0.25
   4  -2 -10    2.78    0.50
   4  -1 -10   16.18    1.00
   4   0 -10    0.29    0.29
   4   0 -10    0.40    0.47
   4   1 -10   17.42    1.04
   4   1 -10   17.72    1.44
   4   2 -10    4.90    0.97
   4   2 -10    4.35    0.62
   4   3 -10    0.11    0.26
   4   3 -10    0.39    0.65
   4   4 -10    0.28    0.71
   4   4 -10   -0.03    0.24
   4   5 -10    0.23    0.76
   4   5 -10   -0.12    0.25
   4   6 -10    2.80    1.07
   4   6 -10    0.86    0.40
   4   7 -10    0.33    0.88
   4   7 -10    0.29    0.41
   4   8 -10    1.32    0.98
   4   8 -10    4.19    0.81
   4   9 -10    3.52    1.26
   4   9 -10    4.56    0.83
   4  10 -10    0.66    0.55
   4  10 -10    0.55    1.10
   4  -5 -11   -0.05    0.33
   4  -4 -11    0.76    0.42
   4  -3 -11   -0.01    0.28
   4  -2 -11    5.79    0.69
   4  -1 -11    2.37    0.48
   4   0 -11    0.49    0.31
   4   1 -11    2.64    0.74
   4   1 -11    1.65    0.43
   4   2 -11    4.96    0.65
   4   2 -11    6.70    1.11
   4   3 -11    0.08    0.28
   4   3 -11   -0.20    0.60
   4   4 -11    0.32    0.31
   4   4 -11    0.63    0.74
   4   5 -11    2.24    1.00
   4   6 -11    2.17    0.57
   4   6 -11    2.79    1.11
   4   7 -11    0.47    0.38
   4   7 -11    2.47    1.08
   4   8 -11    0.55    0.99
   4   8 -11    0.46    0.46
   4   9 -11    0.85    0.55
   4   9 -11    1.21    1.01
   4  -5 -12    1.19    0.49
   4  -4 -12    3.95    0.72
   4  -3 -12    1.39    0.46
   4  -2 -12    0.25    0.33
   4  -1 -12    0.04    0.30
   4   0 -12    3.09    0.58
   4   1 -12    0.07    0.29
   4   2 -12    1.20    0.63
   4   2 -12    0.75    0.37
   4   3 -12    1.40    0.43
   4   3 -12    2.54    0.90
   4   4 -12    3.09    1.02
   4   4 -12    2.92    0.62
   4   5 -12    0.69    0.43
   4   5 -12    1.51    0.92
   4   6 -12    0.05    0.33
   4   6 -12    0.26    0.88
   4   7 -12    0.41    0.81
   4   7 -12    0.26    0.44
   4   8 -12    1.30    1.01
   4   8 -12   -0.80    0.35
   4  -5 -13    0.31    0.44
   4  -4 -13    0.44    0.39
   4  -3 -13    0.06    0.35
   4  -2 -13    0.85    0.39
   4  -1 -13   -0.12    0.28
   4   0 -13    0.49    0.35
   4   1 -13    0.04    0.32
   4   2 -13    0.52    0.38
   4   3 -13    0.12    0.33
   4   4 -13    2.14    0.92
   4   4 -13    0.31    0.36
   4   5 -13    0.41    0.42
   4   5 -13    0.11    0.70
   4   6 -13    0.23    0.83
   4   6 -13   -0.37    0.36
   4   7 -13    0.21    0.45
   4   7 -13    1.46    1.00
   4  -5 -14    0.34    0.47
   4  -4 -14    1.24    0.52
   4  -3 -14    0.76    0.46
   4  -2 -14    0.37    0.39
   4  -1 -14    0.60    0.41
   4   0 -14    0.20    0.38
   4   1 -14    1.19    0.48
   4   2 -14    0.44    0.38
   4   3 -14    1.10    0.47
   4   4 -14    1.48    0.55
   4   5 -14    0.58    0.47
   4   5 -14    0.68    0.84
   4  -2 -15    0.78    0.49
   4  -1 -15    1.20    0.53
   4   0 -15   -0.04    0.35
   4   1 -15    2.09    0.59
   4   2 -15    0.35    0.44
  -5   4 -14    1.21    0.87
  -5   3 -14    0.04    0.64
  -5   6 -13    0.69    0.44
  -5   6 -13    0.37    0.70
  -5   5 -13   -0.45    0.37
  -5   5 -13    0.18    0.69
  -5   4 -13    0.57    0.73
  -5   3 -13    1.40    0.77
  -5   2 -13    0.44    0.65
  -5  -6 -13    0.22    0.30
  -5   8 -12    1.19    0.97
  -5   8 -12    1.86    0.57
  -5   7 -12    1.18    0.49
  -5   7 -12    1.19    0.88
  -5   6 -12    3.28    0.64
  -5   6 -12    2.94    1.04
  -5   5 -12   -1.63    0.52
  -5   5 -12    0.30    0.62
  -5   4 -12    0.29    0.67
  -5   3 -12   -0.13    0.64
  -5   2 -12    0.80    0.69
  -5   1 -12   -0.19    0.54
  -5  -6 -12    3.34    0.48
  -5   9 -11    1.02    0.91
  -5   9 -11    0.55    0.45
  -5   8 -11    1.37    0.56
  -5   8 -11    0.47    0.89
  -5   7 -11    0.04    0.38
  -5   7 -11   -0.01    0.67
  -5   6 -11    3.21    1.09
  -5   6 -11    1.82    0.69
  -5   5 -11    1.65    0.93
  -5   5 -11    0.09    0.42
  -5   4 -11    0.17    0.59
  -5   3 -11    0.50    0.64
  -5   2 -11    0.21    0.49
  -5   1 -11   -0.44    0.43
  -5   0 -11    0.17    0.46
  -5  -1 -11   -0.15    0.39
  -5  -6 -11    2.24    0.38
  -5  10 -10    0.70    0.87
  -5   9 -10    0.46    0.82
  -5   9 -10   -0.15    0.40
  -5   8 -10    2.24    0.58
  -5   8 -10    2.40    0.96
  -5   7 -10   -0.71    0.44
  -5   7 -10    0.04    0.62
  -5   6 -10    1.27    0.76
  -5   6 -10   -0.86    0.55
  -5   5 -10    0.39    0.75
  -5   5 -10    2.37    0.49
  -5   4 -10   18.84    2.08
  -5   3 -10    0.86    0.61
  -5   2 -10    0.49    0.54
  -5   1 -10    2.51    0.73
   5   0  10    1.09    0.55
  -5   0 -10    2.41    0.65
   5   1  10    1.84    0.65
  -5  -1 -10    1.32    0.50
   5   2  10    2.54    0.66
  -5  -2 -10    3.37    0.66
  -5  -6 -10    0.97    0.28
  -5  10  -9    0.71    0.86
  -5  10  -9    0.50    0.52
  -5   9  -9    1.08    0.83
  -5   9  -9    0.83    0.48
  -5   8  -9   -0.11    0.65
  -5   8  -9    0.72    0.45
  -5   7  -9    1.33    0.73
  -5   7  -9    0.34    0.55
  -5   6  -9    1.59    0.56
  -5   6  -9    0.54    0.66
  -5   5  -9   16.42    0.94
  -5   5  -9   10.93    1.61
  -5   4  -9    1.52    0.76
  -5   3  -9    0.56    0.56
  -5   2  -9    5.93    0.99
   5  -1   9    5.15    0.96
  -5   1  -9    5.03    0.89
   5   0   9    0.04    0.33
  -5   0  -9   -0.30    0.28
   5   1   9    4.41    0.84
  -5  -1  -9    4.78    0.80
   5   2   9    5.37    0.89
  -5  -2  -9    5.51    0.80
   5   3   9    0.01    0.29
  -5  -3  -9   -0.07    0.27
  -5  -6  -9    1.72    0.34
  -5  11  -8   -1.18    0.65
  -5  11  -8   -0.10    0.43
  -5  10  -8    0.18    0.72
  -5  10  -8    0.23    0.44
  -5   9  -8    6.17    0.86
  -5   9  -8    7.35    1.43
  -5   8  -8   -0.25    0.57
  -5   8  -8   -0.01    0.45
  -5   7  -8    2.80    0.99
  -5   7  -8    2.32    0.77
  -5   6  -8    0.27    0.45
  -5   6  -8   -0.67    0.52
  -5   5  -8    3.68    0.97
  -5   5  -8    2.80    0.50
  -5   4  -8    0.12    0.56
  -5   3  -8    4.52    0.33
  -5   3  -8    4.47    0.85
   5  -2   8    0.17    0.41
  -5   2  -8   -0.23    0.33
   5  -1   8   29.52    1.91
  -5   1  -8   27.18    1.69
   5   0   8    1.51    0.58
  -5   0  -8    3.00    0.66
   5   1   8   26.49    1.70
  -5  -1  -8   28.21    1.59
   5   2   8    0.38    0.33
  -5  -2  -8    0.23    0.27
   5   3   8    4.50    0.74
   5   4   8    0.72    0.37
  -5  11  -7    0.25    0.77
  -5  11  -7    0.68    0.53
  -5  10  -7    2.29    0.93
  -5  10  -7    2.01    0.61
  -5   9  -7    6.17    0.87
  -5   9  -7    6.35    1.29
  -5   8  -7    0.03    0.50
  -5   8  -7   -0.05    0.46
  -5   7  -7    4.38    0.82
  -5   7  -7    6.53    1.35
  -5   6  -7    4.05    0.67
  -5   6  -7    2.77    0.89
  -5   5  -7   31.76    1.37
  -5   4  -7    1.80    0.68
   5  -3   7    1.74    0.63
  -5   3  -7    1.88    0.21
  -5   3  -7    1.72    0.61
   5  -2   7    0.48    0.42
  -5   2  -7    0.02    0.36
   5  -1   7    6.26    1.02
  -5   1  -7    7.62    0.98
   5   0   7   -0.12    0.29
  -5   0  -7    0.26    0.31
   5   1   7    6.11    0.91
  -5  -1  -7    7.06    0.89
   5   2   7    0.08    0.24
   5   3   7    1.69    0.48
   5   4   7    1.93    0.52
   5   5   7   29.18    1.66
  -5  12  -6    1.11    0.96
  -5  12  -6   -0.24    0.48
  -5  12  -6    0.37    0.51
  -5  11  -6    2.41    0.66
  -5  11  -6    0.87    0.86
  -5  10  -6   -0.28    0.63
  -5  10  -6   -0.18    0.36
  -5   9  -6    0.88    0.39
  -5   9  -6    0.66    0.74
  -5   9  -6    0.38    0.43
  -5   8  -6   -0.27    0.50
  -5   8  -6    0.25    0.61
  -5   7  -6    7.29    0.94
  -5   6  -6   -0.20    0.49
  -5   6  -6   -0.23    0.43
  -5   5  -6   16.69    0.98
  -5   5  -6   20.44    1.54
   5  -4   6   34.32    2.12
  -5   4  -6   31.40    1.04
  -5   4  -6   30.97    1.90
   5  -3   6    2.28    0.67
  -5   3  -6    2.39    0.64
  -5   3  -6    2.22    0.21
  -5   3  -6    2.45    0.23
   5  -2   6   12.60    1.45
  -5   2  -6   11.82    1.04
   5  -1   6   23.55    1.59
  -5   1  -6   25.68    1.49
   5   0   6    0.45    0.34
  -5   0  -6    0.30    0.26
   5   1   6   22.76    1.46
   5   2   6   10.56    1.15
   5   3   6    2.50    0.56
   5   4   6   31.90    1.74
   5   5   6   17.51    1.25
  -5  -5  -6   18.50    0.71
   5   6   6    0.09    0.31
  -5  12  -5    0.71    0.52
  -5  12  -5   -0.20    0.43
  -5  12  -5    0.23    0.79
  -5  11  -5    0.83    0.49
  -5  11  -5    1.70    0.54
  -5  11  -5    0.58    0.70
  -5  10  -5    0.65    0.48
  -5  10  -5    1.46    0.80
  -5   9  -5    2.00    0.77
  -5   9  -5    2.68    0.51
  -5   9  -5    1.87    0.56
  -5   8  -5    7.69    1.03
  -5   8  -5    7.60    0.71
  -5   8  -5    8.89    1.44
  -5   7  -5    1.99    0.65
  -5   7  -5    2.46    0.84
  -5   6  -5    8.07    0.85
  -5   5  -5    5.57    0.62
  -5   5  -5    5.22    0.97
   5  -4   5    8.95    1.22
  -5   4  -5    9.12    1.15
  -5   4  -5    9.45    0.55
   5  -3   5    6.16    0.97
  -5   3  -5    6.96    0.37
  -5   3  -5    7.97    0.97
   5  -2   5   14.96    1.21
  -5   2  -5   13.90    1.06
   5  -1   5   -0.03    0.22
  -5   1  -5    0.21    0.25
   5   0   5    0.05    0.24
   5   1   5    0.00    0.20
   5   2   5   13.79    1.05
   5   3   5    8.61    0.99
   5   4   5    9.49    1.06
   5   5   5    5.76    0.84
   5   6   5    8.58    1.06
   5   7   5    1.93    0.56
   5   8   5    8.46    1.12
  -5  12  -4   -0.86    0.63
  -5  12  -4   -0.16    0.44
  -5  12  -4   -0.10    0.43
  -5  11  -4    0.53    0.68
  -5  11  -4    1.61    0.58
  -5  11  -4    0.38    0.46
  -5  10  -4    3.63    0.75
  -5  10  -4    3.18    0.67
  -5  10  -4    3.30    0.92
  -5   9  -4    0.14    0.30
  -5   9  -4    0.51    0.45
  -5   9  -4    0.08    0.50
  -5   8  -4   24.49    1.66
  -5   8  -4   29.51    1.28
  -5   8  -4   24.70    2.03
  -5   7  -4   -0.59    0.49
  -5   7  -4    0.13    0.53
  -5   7  -4   -0.01    0.27
  -5   6  -4   27.23    1.39
  -5   6  -4   24.73    1.48
   5  -5   4    5.90    0.99
  -5   5  -4    6.87    0.78
  -5   5  -4    4.45    0.80
  -5   5  -4    5.69    0.65
   5  -4   4    1.13    0.51
  -5   4  -4    1.94    0.34
  -5   4  -4    1.23    0.45
   5  -3   4    0.22    0.32
  -5   3  -4   -0.13    0.12
  -5   3  -4   -0.11    0.22
   5  -2   4    0.34    0.32
  -5   2  -4    0.07    0.22
   5  -1   4    1.89    0.51
   5   0   4   36.56    1.89
   5   1   4    2.67    0.55
   5   2   4    0.40    0.27
   5   3   4    0.13    0.24
   5   4   4    1.79    0.47
   5   5   4    6.97    0.92
  -5  -5  -4    5.49    0.40
   5   6   4   24.36    1.57
   5   7   4    0.03    0.39
   5   8   4   28.31    1.83
   5   9   4    0.78    0.50
  -5  13  -3    0.13    0.51
  -5  13  -3    0.27    0.92
  -5  13  -3    0.43    0.69
  -5  12  -3    0.75    0.52
  -5  12  -3    0.25    0.46
  -5  12  -3    2.09    0.91
  -5  12  -3    0.42    0.61
  -5  11  -3    2.83    0.67
  -5  11  -3    3.00    0.84
  -5  11  -3    1.09    0.77
  -5  11  -3    4.02    0.76
  -5  10  -3    0.28    0.51
  -5  10  -3    0.30    0.34
  -5  10  -3    0.66    0.48
  -5  10  -3    0.61    0.43
  -5  10  -3    0.21    0.52
  -5   9  -3   10.80    1.09
  -5   9  -3   12.52    1.11
  -5   9  -3   11.87    1.51
  -5   9  -3   13.17    1.49
  -5   9  -3   13.47    0.92
  -5   8  -3    5.21    0.86
  -5   8  -3    4.96    1.11
  -5   8  -3    5.06    0.88
  -5   8  -3    5.06    0.62
  -5   7  -3    0.09    0.38
  -5   7  -3   -0.28    0.50
  -5   7  -3    0.05    0.50
  -5   7  -3    0.69    0.31
   5  -6   3    5.38    0.41
  -5   6  -3    5.22    0.72
  -5   6  -3    4.99    0.86
  -5   6  -3    6.81    0.88
  -5   6  -3    5.20    0.52
   5  -5   3   13.56    1.20
   5  -5   3   13.49    0.51
  -5   5  -3   14.34    1.14
  -5   5  -3   13.54    0.99
  -5   5  -3   13.87    0.93
   5  -4   3   44.66    2.36
  -5   4  -3   47.33    1.80
  -5   4  -3   44.67    1.64
  -5   4  -3   46.91    2.20
   5  -3   3   33.73    1.85
  -5   3  -3   30.59    1.64
  -5   3  -3   31.90    1.05
   5  -2   3   37.46    2.00
  -5   2  -3   40.79    1.11
   5  -1   3   22.78    1.39
   5   0   3   -0.08    0.16
   5   1   3   25.65    1.45
   5   2   3   37.19    1.84
   5   3   3   33.08    1.72
   5   4   3   46.55    2.24
  -5  -4  -3   47.89    1.48
   5   5   3   12.57    1.07
   5   6   3    6.22    0.95
   5   7   3    0.53    0.49
   5   8   3    4.85    0.95
   5   9   3   15.62    1.70
   5  10   3    0.10    0.49
  -5  13  -2    3.06    1.00
  -5  13  -2    1.69    1.07
  -5  13  -2    4.01    0.79
  -5  12  -2    0.64    0.46
  -5  12  -2   -0.02    0.66
  -5  12  -2    0.42    0.47
  -5  12  -2    0.01    0.49
  -5  11  -2    1.62    0.57
  -5  11  -2    0.77    0.57
  -5  11  -2    0.37    0.46
  -5  11  -2    0.24    0.68
  -5  10  -2    2.23    0.77
  -5  10  -2    4.05    0.91
  -5  10  -2    3.24    0.56
  -5  10  -2    3.47    0.68
  -5  10  -2    4.42    0.78
  -5   9  -2    2.62    0.80
  -5   9  -2    3.52    0.77
  -5   9  -2    3.12    0.60
  -5   9  -2    2.36    0.47
  -5   9  -2    4.02    0.70
  -5   8  -2    0.10    0.31
  -5   8  -2    0.51    0.57
  -5   8  -2    0.28    0.57
  -5   8  -2    1.20    0.49
  -5   8  -2    0.47    0.38
  -5   7  -2   23.52    1.19
  -5   7  -2   23.35    1.50
  -5   7  -2   24.62    1.65
  -5   7  -2   24.47    1.09
  -5   7  -2   20.22    1.43
   5  -6   2    1.63    0.34
  -5   6  -2    2.97    0.69
  -5   6  -2    2.17    0.53
  -5   6  -2    1.74    0.56
  -5   6  -2    2.38    0.37
   5  -5   2    0.55    0.20
   5  -5   2    0.85    0.42
  -5   5  -2    0.60    0.42
  -5   5  -2    0.94    0.24
  -5   5  -2    0.79    0.42
  -5   5  -2    1.01    0.40
   5  -4   2    1.52    0.48
   5  -4   2    2.04    0.22
  -5   4  -2    1.32    0.37
  -5   4  -2    2.34    0.46
  -5   4  -2    1.48    0.44
   5  -3   2    8.90    1.02
  -5   3  -2    9.11    0.56
  -5   3  -2    7.90    0.52
  -5   3  -2    8.06    0.73
   5  -2   2    1.32    0.41
  -5   2  -2    1.22    0.21
   5  -1   2   11.24    0.90
   5   0   2   36.14    1.78
   5   1   2   14.00    0.98
   5   2   2    1.17    0.37
   5   3   2    9.26    0.98
  -5  -3  -2    8.36    0.39
   5   4   2    0.59    0.36
   5   5   2    0.80    0.46
  -5  -5  -2    0.23    0.17
   5   6   2    2.09    0.68
   5   7   2   22.69    1.66
   5   8   2    0.72    0.57
   5   9   2    4.21    0.98
   5  10   2    2.31    0.79
   5  11   2    1.12    0.68
  -5  13  -1    2.88    0.94
  -5  13  -1    3.08    0.71
  -5  12  -1    0.95    0.80
  -5  12  -1    1.42    0.52
  -5  12  -1    0.63    0.57
  -5  11  -1    9.33    1.06
  -5  11  -1    7.82    0.94
  -5  11  -1    9.08    1.44
  -5  11  -1    9.17    1.35
  -5  10  -1    0.65    0.56
  -5  10  -1    0.66    0.52
  -5  10  -1    1.16    0.46
  -5  10  -1    0.74    0.43
  -5   9  -1    0.54    0.44
  -5   9  -1   -0.10    0.38
  -5   9  -1    0.20    0.40
  -5   9  -1   -0.09    0.32
  -5   8  -1    2.28    0.76
  -5   8  -1    2.74    0.55
  -5   8  -1    2.23    0.65
  -5   8  -1    2.32    0.46
  -5   8  -1    2.71    0.70
  -5   7  -1   -0.03    0.39
  -5   7  -1   -0.02    0.41
  -5   7  -1   -0.34    0.21
  -5   7  -1   -0.14    0.27
  -5   7  -1    0.30    0.58
  -5   6  -1   34.27    1.78
  -5   6  -1   34.31    1.62
  -5   6  -1   33.22    1.28
  -5   6  -1   33.41    1.80
  -5   6  -1   35.57    1.40
   5  -5   1   17.53    1.28
  -5   5  -1   16.32    1.03
  -5   5  -1   17.63    0.79
  -5   5  -1   17.00    0.84
  -5   5  -1   16.80    1.12
  -5   5  -1   16.36    1.13
   5  -4   1    5.44    0.49
   5  -4   1    6.40    0.85
  -5   4  -1    4.61    0.59
  -5   4  -1    3.78    0.58
  -5   4  -1    6.56    0.78
  -5   4  -1    6.65    0.46
  -5   4  -1    5.21    0.42
   5  -3   1    5.26    0.38
   5  -3   1    6.23    0.38
   5  -3   1    6.50    0.83
  -5   3  -1    5.43    0.34
  -5   3  -1    5.90    0.53
   5  -2   1   51.65    2.35
   5  -2   1   54.39    1.50
  -5   2  -1   55.63    1.81
  -5   2  -1   54.31    1.72
  -5   2  -1   53.18    1.66
   5  -1   1   -0.04    0.16
  -5   1  -1    0.21    0.14
   5   0   1   -0.23    0.14
   5   1   1    0.01    0.17
   5   2   1   50.51    2.31
  -5  -2  -1   54.70    1.60
   5   3   1    6.51    0.84
  -5  -3  -1    5.66    0.29
   5   4   1    7.38    0.97
  -5  -4  -1    5.71    0.37
   5   5   1   16.89    1.27
  -5  -5  -1   16.74    0.73
   5   6   1   34.56    2.00
   5   6   1   34.07    0.97
   5   7   1    0.49    0.56
   5   7   1    0.19    0.14
   5   8   1    2.08    0.28
   5   8   1    2.64    0.89
   5   9   1   -0.10    0.14
   5   9   1    0.28    0.56
   5  10   1   -0.04    0.52
   5  10   1    0.36    0.18
   5  11   1   12.29    1.76
   5  12   1    1.34    0.80
  -5  13   0    0.11    0.43
  -5  13   0    0.17    0.58
  -5  12   0    0.97    0.50
  -5  12   0    2.87    0.89
  -5  11   0   -0.27    0.40
  -5  11   0   -0.20    0.36
  -5  11   0    0.80    0.44
  -5  11   0    0.64    0.62
  -5  10   0    0.20    0.52
  -5  10   0    0.67    0.41
  -5  10   0    0.74    0.50
  -5  10   0    0.68    0.44
  -5   9   0    0.31    0.36
  -5   9   0    0.31    0.45
  -5   9   0   -0.20    0.33
  -5   9   0    0.23    0.41
  -5   8   0    8.59    0.99
  -5   8   0    8.27    1.14
  -5   8   0    8.52    1.07
  -5   8   0    7.37    0.78
  -5   7   0    0.55    0.34
  -5   7   0    0.10    0.59
  -5   7   0    0.76    0.46
  -5   7   0    0.76    0.46
  -5   6   0    1.09    0.34
  -5   6   0    0.68    0.35
  -5   6   0    0.78    0.47
  -5   6   0    0.93    0.46
   5  -5   0    0.22    0.27
  -5   5   0    0.30    0.24
  -5   5   0   -0.18    0.34
  -5   5   0    0.11    0.34
  -5   5   0   -0.08    0.16
  -5   5   0    0.28    0.21
   5  -4   0  103.33    3.96
  -5   4   0  103.32    2.91
  -5   4   0  105.36    3.52
  -5   4   0  107.56    3.34
  -5   4   0   97.86    3.74
  -5   4   0  101.59    2.79
   5  -3   0   56.10    1.78
   5  -3   0   51.71    2.37
  -5   3   0   57.06    2.05
  -5   3   0   55.54    1.95
  -5   3   0   55.43    1.68
  -5   3   0   56.25    1.60
   5  -2   0   24.56    1.04
   5  -2   0   29.85    1.05
   5  -2   0   28.79    1.50
  -5   2   0   28.75    1.13
  -5   2   0   29.83    1.09
  -5   2   0   30.03    1.17
  -5   2   0   28.59    0.95
  -5   2   0   29.87    0.90
   5  -1   0    1.00    0.19
   5  -1   0    1.12    0.35
  -5   1   0    0.96    0.21
  -5   1   0    1.46    0.28
  -5   1   0    0.71    0.20
  -5   1   0    0.79    0.15
   5   0   0    6.72    0.79
  -5   0   0    5.51    0.30
  -5   0   0    5.09    0.43
   5   1   0    0.76    0.33
   5   2   0   29.48    1.57
   5   2   0   28.97    0.77
   5   2   0   29.73    0.79
   5   3   0   56.21    1.51
   5   3   0   55.55    2.50
   5   4   0  105.06    4.15
   5   4   0  105.20    2.79
   5   4   0  109.61    3.12
   5   5   0    0.03    0.14
   5   5   0    0.17    0.14
   5   5   0   -0.16    0.37
   5   6   0    2.89    0.77
   5   6   0    0.81    0.24
   5   6   0    0.71    0.22
   5   7   0    0.34    0.63
   5   7   0    0.30    0.22
   5   8   0    6.34    1.26
   5   8   0    6.66    0.58
   5   9   0    0.04    0.62
   5   9   0    0.15    0.23
   5  10   0    0.09    0.63
   5  10   0    0.58    0.28
   5  11   0   -0.14    0.22
   5  11   0    0.89    0.78
   5  12   0    1.94    0.97
   5  12   0    1.93    0.37
   5  13   0    0.36    0.77
  -5  13   1    1.34    0.73
  -5  13   1    1.18    0.49
  -5  12   1    4.50    0.73
  -5  12   1    5.18    1.10
  -5  11   1    2.50    0.79
  -5  11   1    2.29    0.54
  -5  10   1    9.57    1.27
  -5  10   1   10.49    1.00
  -5  10   1    9.16    1.25
  -5  10   1    9.13    0.98
  -5   9   1    3.02    0.69
  -5   9   1    4.13    0.87
  -5   9   1    4.19    0.65
  -5   9   1    4.51    0.71
  -5   8   1    0.27    0.41
  -5   8   1   -0.11    0.34
  -5   8   1    0.59    0.51
  -5   8   1    0.22    0.32
  -5   7   1    8.84    1.08
  -5   7   1    6.77    0.71
  -5   7   1    5.92    0.87
  -5   7   1    5.97    0.84
  -5   6   1    2.48    0.62
  -5   6   1    4.34    0.66
  -5   6   1    2.44    0.44
  -5   6   1    3.68    0.71
   5  -5  -1   11.68    0.93
  -5   5   1   10.84    0.68
  -5   5   1   12.25    0.98
  -5   5   1   11.13    0.82
  -5   5   1   11.39    0.89
   5  -4  -1   27.04    0.92
   5  -4  -1   24.71    1.40
  -5   4   1   27.12    1.31
  -5   4   1   26.84    1.32
  -5   4   1   27.44    1.40
  -5   4   1   26.19    1.05
   5  -3  -1   21.16    1.23
   5  -3  -1   22.63    0.98
   5  -3  -1   23.09    0.77
  -5   3   1   22.73    0.89
  -5   3   1   22.33    1.15
  -5   3   1   20.91    1.09
   5  -2  -1   11.62    0.47
   5  -2  -1   12.96    0.87
   5  -2  -1   11.43    0.64
  -5   2   1   11.00    0.55
  -5   2   1   12.42    0.72
  -5   2   1   11.46    0.72
  -5   2   1   11.85    0.65
   5  -1  -1    6.29    0.35
   5  -1  -1    6.15    0.51
   5  -1  -1    6.79    0.74
  -5   1   1    6.07    0.52
  -5   1   1    6.34    0.47
  -5   1   1    6.59    0.57
  -5   1   1    5.89    0.37
   5   0  -1   -0.08    0.15
   5   0  -1    0.03    0.10
   5   0  -1   -0.25    0.13
  -5   0   1   -0.05    0.17
  -5   0   1   -0.14    0.22
  -5   0   1    0.17    0.16
   5   1  -1    7.37    0.84
   5   1  -1    6.71    0.40
  -5  -1   1    5.92    0.53
   5   2  -1   11.67    0.58
   5   2  -1   11.66    0.93
  -5  -2   1   12.66    0.70
   5   3  -1   22.89    0.90
   5   3  -1   22.31    0.74
   5   3  -1   19.49    1.31
   5   4  -1   27.88    1.66
   5   4  -1   28.84    1.12
   5   4  -1   27.79    0.93
   5   5  -1   11.97    1.31
   5   5  -1   11.40    0.55
   5   5  -1   10.98    0.67
   5   6  -1    3.70    0.46
   5   6  -1    4.23    0.89
   5   6  -1    3.16    0.42
   5   6  -1    3.35    0.35
   5   7  -1    7.26    0.68
   5   7  -1    7.51    1.24
   5   7  -1    7.57    0.52
   5   7  -1    8.43    0.69
   5   8  -1   -0.52    0.68
   5   8  -1    0.31    0.28
   5   9  -1    4.69    0.60
   5   9  -1    5.36    1.16
   5  10  -1   10.71    1.68
   5  10  -1   11.34    0.82
   5  11  -1    2.86    0.50
   5  11  -1    3.73    1.18
   5  12  -1    4.73    0.62
   5  12  -1    5.52    1.42
   5  13  -1    0.44    0.32
   5  13  -1    0.98    0.99
  -5  13   2    1.30    0.51
  -5  13   2    1.58    0.72
  -5  12   2    2.61    0.59
  -5  12   2    1.75    0.72
  -5  11   2    3.20    0.60
  -5  11   2    2.70    0.83
  -5  10   2    0.66    0.50
  -5  10   2    1.06    0.42
  -5   9   2   11.36    0.99
  -5   9   2   12.27    0.97
  -5   9   2   12.53    1.28
  -5   9   2   11.63    1.30
  -5   8   2    3.75    0.58
  -5   8   2    3.73    0.70
  -5   8   2    4.55    0.81
  -5   8   2    4.11    0.63
  -5   7   2   11.61    1.01
  -5   7   2   11.82    0.82
  -5   7   2    9.68    0.95
  -5   7   2   11.38    1.19
  -5   6   2   13.53    1.08
  -5   6   2   12.62    0.89
  -5   6   2   12.22    0.77
  -5   6   2   10.54    1.06
   5  -5  -2   15.82    1.04
  -5   5   2   15.73    0.82
  -5   5   2   14.54    1.11
  -5   5   2   15.84    1.05
  -5   5   2   15.64    0.93
   5  -4  -2    0.38    0.23
  -5   4   2    0.37    0.20
  -5   4   2    0.07    0.19
  -5   4   2   -0.12    0.31
  -5   4   2    0.19    0.36
   5  -3  -2  125.39    4.38
   5  -3  -2  120.68    3.60
  -5   3   2  127.63    4.09
  -5   3   2  123.69    3.85
  -5   3   2  121.62    3.34
   5  -2  -2    5.82    0.68
   5  -2  -2    6.68    0.59
  -5   2   2    5.35    0.59
  -5   2   2    6.30    0.66
   5  -1  -2   21.44    1.16
   5  -1  -2   20.92    0.94
  -5   1   2   20.67    0.99
  -5   1   2   20.95    0.99
  -5   1   2   21.04    0.93
   5   0  -2  130.27    3.71
   5   0  -2  130.94    3.85
   5   0  -2  132.85    4.66
  -5   0   2  134.48    3.73
  -5   0   2  130.98    3.94
  -5   0   2  129.98    4.04
   5   1  -2   21.50    0.89
   5   1  -2   21.73    1.25
   5   1  -2   20.45    0.93
  -5  -1   2   19.31    1.01
  -5  -1   2   21.12    0.97
  -5  -1   2   21.43    0.96
   5   2  -2    5.85    0.50
   5   2  -2    6.53    0.86
  -5  -2   2    5.32    0.55
   5   3  -2  127.85    3.78
   5   3  -2  127.64    4.73
  -5  -3   2  123.67    3.76
   5   4  -2    0.20    0.18
   5   4  -2   -0.05    0.36
   5   5  -2   15.74    1.37
   5   5  -2   18.30    0.80
   5   5  -2   17.90    0.91
   5   6  -2   12.29    0.80
   5   6  -2   11.45    0.66
   5   6  -2   13.15    1.48
   5   7  -2   10.83    0.80
   5   7  -2   11.37    1.49
   5   7  -2   11.09    0.68
   5   8  -2    3.75    0.57
   5   8  -2    2.71    0.43
   5   8  -2    2.92    0.99
   5   8  -2    3.86    0.59
   5   9  -2   12.13    0.76
   5   9  -2   12.25    1.73
   5   9  -2   11.69    0.96
   5  10  -2    0.61    0.77
   5  10  -2    0.87    0.37
   5  11  -2    1.95    0.96
   5  11  -2    2.67    0.54
   5  12  -2    2.27    0.53
   5  12  -2    2.95    1.18
   5  13  -2    1.66    0.49
   5  13  -2    1.59    1.11
  -5  13   3    0.23    0.51
  -5  12   3    0.69    0.51
  -5  11   3    0.83    0.55
  -5  10   3    7.80    0.84
  -5  10   3    8.32    1.18
  -5   9   3    8.98    1.16
  -5   9   3    7.89    0.78
  -5   8   3   12.29    1.29
  -5   8   3   14.39    1.00
  -5   8   3   12.48    0.88
  -5   8   3   14.15    1.05
  -5   7   3    2.85    0.57
  -5   7   3    2.92    0.60
  -5   7   3    2.36    0.60
  -5   7   3    2.10    0.44
  -5   6   3    8.16    0.69
  -5   6   3    9.05    1.00
  -5   6   3    9.31    0.91
   5  -5  -3   70.94    2.79
  -5   5   3   72.76    2.66
  -5   5   3   72.74    2.86
  -5   5   3   73.20    2.67
   5  -4  -3    6.68    0.70
  -5   4   3    5.46    0.74
  -5   4   3    5.20    0.65
   5  -3  -3    9.74    0.68
   5  -3  -3    8.65    0.68
  -5   3   3   10.70    0.81
  -5   3   3   10.45    0.85
   5  -2  -3  119.70    3.49
   5  -2  -3  119.23    4.16
  -5   2   3  117.65    3.69
  -5   2   3  117.17    3.89
   5  -1  -3   13.68    0.77
   5  -1  -3   13.28    0.71
   5  -1  -3   12.75    0.84
  -5   1   3   12.85    0.71
  -5   1   3   11.16    0.77
  -5   1   3   11.83    0.76
   5   0  -3   -0.01    0.23
   5   0  -3   -0.05    0.18
   5   0  -3   -0.21    0.14
  -5   0   3    0.09    0.18
  -5   0   3    0.29    0.25
  -5   0   3    0.03    0.19
   5   1  -3   12.53    0.75
   5   1  -3   13.36    0.96
   5   1  -3   12.17    0.67
  -5  -1   3   11.42    0.75
  -5  -1   3   12.77    0.76
  -5  -1   3   13.48    0.77
   5   2  -3  116.98    3.48
   5   2  -3  111.03    4.31
   5   2  -3  117.39    3.52
  -5  -2   3  121.06    3.74
  -5  -2   3  117.09    3.68
  -5  -2   3  113.33    3.46
   5   3  -3   13.06    1.30
   5   3  -3    9.84    0.64
  -5  -3   3    9.96    0.84
   5   4  -3    6.18    0.60
   5   4  -3    5.99    0.93
  -5  -4   3    5.66    0.71
   5   5  -3   69.90    2.42
   5   5  -3   70.65    3.21
  -5  -5   3   69.97    2.55
   5   6  -3    8.45    0.68
   5   6  -3    9.01    1.26
   5   6  -3    8.40    0.77
  -5  -6   3    7.25    0.86
   5   7  -3    3.52    0.56
   5   7  -3    2.06    0.41
   5   7  -3    1.73    0.80
   5   8  -3   14.77    0.88
   5   8  -3   15.66    1.87
   5   8  -3   13.99    0.99
   5   9  -3   10.29    1.61
   5   9  -3    8.86    0.76
   5   9  -3    9.50    0.92
   5  10  -3    7.31    0.86
   5  10  -3    7.69    1.51
   5  10  -3    8.11    0.75
   5  11  -3    0.41    0.38
   5  11  -3   -0.55    0.75
   5  12  -3    0.26    0.42
   5  12  -3    0.01    0.86
   5  13  -3   -0.47    0.91
   5  13  -3    1.04    0.48
  -5  13   4    0.69    0.55
  -5  12   4    5.67    1.04
  -5  11   4   -0.14    0.37
  -5  10   4    2.45    0.71
  -5   9   4    3.02    0.71
  -5   8   4   18.53    1.36
  -5   7   4   22.67    1.23
  -5   7   4   22.93    1.50
  -5   7   4   27.62    1.27
  -5   6   4    5.26    0.62
  -5   6   4    6.87    0.89
   5  -5  -4   17.09    0.96
  -5   5   4   17.65    1.13
  -5   5   4   18.19    0.91
  -5   5   4   19.80    1.23
   5  -4  -4    3.23    0.45
  -5   4   4    2.91    0.52
  -5   4   4    3.47    0.60
   5  -3  -4    0.82    0.31
   5  -3  -4    1.01    0.28
  -5   3   4    0.52    0.33
  -5   3   4    0.21    0.37
   5  -2  -4    1.97    0.40
   5  -2  -4    2.30    0.41
   5  -2  -4    1.55    0.35
  -5   2   4    1.77    0.46
  -5   2   4    1.13    0.41
   5  -1  -4  205.21    5.62
   5  -1  -4  198.26    5.85
   5  -1  -4  197.72    6.72
  -5   1   4  209.56    5.91
  -5   1   4  200.59    6.13
   5   0  -4  180.79    5.28
   5   0  -4  181.31    5.10
   5   0  -4  184.26    6.18
  -5   0   4  180.49    5.31
  -5   0   4  179.77    5.50
  -5   0   4  178.66    5.00
   5   1  -4  187.86    5.51
   5   1  -4  191.92    6.54
   5   1  -4  197.13    5.35
  -5  -1   4  190.09    5.76
  -5  -1   4  192.21    5.58
  -5  -1   4  182.51    5.26
   5   2  -4    1.80    0.35
   5   2  -4    2.71    0.67
   5   2  -4    1.88    0.42
  -5  -2   4    1.95    0.39
  -5  -2   4    1.95    0.41
  -5  -2   4    1.66    0.36
   5   3  -4    0.56    0.24
   5   3  -4    1.05    0.53
  -5  -3   4    0.08    0.29
  -5  -3   4    0.63    0.39
  -5  -3   4    0.83    0.32
   5   4  -4    2.28    0.71
   5   4  -4    3.30    0.47
  -5  -4   4    3.20    0.53
  -5  -4   4    3.38    0.63
  -5  -4   4    3.50    0.58
   5   5  -4   17.88    1.49
   5   5  -4   17.69    0.98
  -5  -5   4   16.79    1.10
   5   6  -4    5.44    1.05
   5   6  -4    5.60    0.67
  -5  -6   4    5.49    0.80
   5   7  -4   21.95    1.10
   5   7  -4   23.90    1.28
   5   7  -4   21.29    1.82
  -5  -7   4   22.89    1.44
   5   8  -4   17.97    1.15
   5   8  -4   18.34    1.02
   5   8  -4   17.83    2.04
   5   9  -4    1.86    0.41
   5   9  -4    1.37    0.84
   5   9  -4    1.77    0.50
   5  10  -4    2.71    1.05
   5  10  -4    2.68    0.51
   5  11  -4   -0.29    0.26
   5  11  -4   -0.05    0.37
   5  11  -4    0.16    0.88
   5  12  -4    4.72    0.76
   5  12  -4    2.85    1.23
   5  13  -4   -1.44    0.78
   5  13  -4    0.26    0.45
  -5  12   5    0.54    0.47
  -5  11   5    3.86    0.85
  -5  10   5    1.65    0.55
  -5   9   5    0.04    0.31
  -5   8   5    2.78    0.64
  -5   7   5    1.80    0.53
  -5   6   5   10.80    1.07
  -5   5   5    0.18    0.30
  -5   5   5    0.09    0.25
  -5   5   5    0.27    0.17
   5  -4  -5    5.93    0.47
  -5   4   5    6.71    0.78
  -5   4   5    5.91    0.68
   5  -3  -5    5.19    0.55
   5  -3  -5    3.29    0.48
   5  -3  -5    4.17    0.56
  -5   3   5    3.74    0.53
  -5   3   5    4.64    0.66
   5  -2  -5    3.91    0.49
   5  -2  -5    4.34    0.55
   5  -2  -5    4.05    0.53
  -5   2   5    3.97    0.50
  -5   2   5    4.16    0.59
   5  -1  -5    0.30    0.29
   5  -1  -5   -0.07    0.18
   5  -1  -5    0.22    0.24
  -5   1   5    0.01    0.30
  -5   1   5    0.21    0.30
   5   0  -5    0.13    0.20
   5   0  -5    0.30    0.25
   5   0  -5   -0.17    0.27
  -5   0   5    0.02    0.29
  -5   0   5   -0.16    0.19
   5   1  -5    0.22    0.36
   5   1  -5    0.29    0.22
   5   1  -5    0.04    0.26
  -5  -1   5    0.28    0.24
  -5  -1   5    0.52    0.30
  -5  -1   5    0.83    0.29
   5   2  -5    3.73    0.47
   5   2  -5    3.64    0.51
   5   2  -5    5.89    0.87
  -5  -2   5    3.95    0.51
  -5  -2   5    4.71    0.55
  -5  -2   5    4.03    0.51
   5   3  -5    3.35    0.54
   5   3  -5    3.02    0.45
   5   3  -5    4.32    0.81
  -5  -3   5    4.28    0.58
  -5  -3   5    3.60    0.53
  -5  -3   5    3.59    0.54
   5   4  -5    4.89    0.91
   5   4  -5    5.78    0.62
  -5  -4   5    4.78    0.62
  -5  -4   5    5.21    0.69
  -5  -4   5    5.71    0.69
   5   5  -5   -0.12    0.48
   5   5  -5    0.42    0.31
  -5  -5   5   -0.10    0.43
  -5  -5   5   -0.04    0.30
  -5  -5   5    0.04    0.37
   5   6  -5    8.80    1.37
   5   6  -5   10.54    0.84
  -5  -6   5    7.94    0.98
  -5  -6   5    9.77    0.96
  -5  -6   5   10.56    1.05
   5   7  -5    2.38    0.53
   5   7  -5    2.02    0.88
   5   8  -5    3.71    0.61
   5   8  -5    3.10    1.04
   5   8  -5    2.66    0.50
   5   9  -5   -0.25    0.69
   5   9  -5    0.57    0.34
   5   9  -5   -0.28    0.30
   5  10  -5    1.02    0.90
   5  10  -5    0.65    0.36
   5  10  -5    1.34    0.53
   5  11  -5    1.90    1.01
   5  12  -5    0.26    1.09
   5  12  -5    0.57    0.50
  -5  12   6    0.79    0.53
  -5  11   6    2.95    0.70
  -5  10   6    0.11    0.37
  -5   9   6    0.08    0.34
  -5   8   6   -0.19    0.27
  -5   7   6    1.81    0.49
  -5   6   6    0.88    0.38
  -5   5   6   16.37    1.08
   5  -4  -6    0.66    0.18
  -5   4   6    0.72    0.33
   5  -3  -6  101.14    3.52
   5  -3  -6  117.46    3.49
   5  -3  -6  107.66    3.73
  -5   3   6  109.62    3.70
  -5   3   6  110.75    3.29
   5  -2  -6    1.21    0.34
   5  -2  -6    0.81    0.30
   5  -2  -6    1.29    0.37
  -5   2   6    1.06    0.35
  -5   2   6    1.76    0.45
   5  -1  -6    0.52    0.32
   5  -1  -6    0.14    0.27
   5  -1  -6    0.52    0.26
  -5   1   6    0.56    0.35
  -5   1   6    0.24    0.27
   5   0  -6   14.31    0.92
   5   0  -6   14.49    0.84
   5   0  -6   15.62    1.07
  -5   0   6   14.59    0.80
  -5   0   6   16.22    0.98
   5   1  -6    0.52    0.25
   5   1  -6    0.54    0.33
   5   1  -6    0.63    0.44
  -5  -1   6    0.27    0.26
  -5  -1   6    0.74    0.34
   5   2  -6    1.11    0.39
   5   2  -6    1.07    0.50
   5   2  -6    1.47    0.34
  -5  -2   6    1.02    0.32
  -5  -2   6    1.29    0.35
  -5  -2   6    1.50    0.35
   5   3  -6  112.18    4.43
   5   3  -6  112.06    3.56
   5   3  -6  113.52    3.62
  -5  -3   6  108.39    3.68
  -5  -3   6  110.34    3.48
  -5  -3   6  109.04    3.40
   5   4  -6    0.76    0.33
   5   4  -6    1.17    0.63
  -5  -4   6    0.81    0.37
  -5  -4   6    0.86    0.36
  -5  -4   6    1.01    0.38
   5   5  -6   15.92    1.70
   5   5  -6   14.09    0.97
  -5  -5   6   16.92    1.12
  -5  -5   6   17.14    1.08
   5   6  -6    2.00    0.88
   5   6  -6    1.64    0.45
  -5  -6   6    1.93    0.50
   5   7  -6    1.39    0.44
   5   7  -6    1.56    0.88
  -5  -7   6    1.19    0.46
   5   8  -6    0.17    0.77
   5   8  -6   -0.18    0.29
  -5  -8   6    0.02    0.35
   5   9  -6   -0.37    0.30
   5   9  -6   -0.62    0.28
   5   9  -6    0.21    0.70
  -5  -9   6   -0.08    0.35
   5  10  -6   -0.46    0.68
   5  10  -6   -0.08    0.38
  -5 -10   6    0.16    0.46
   5  11  -6    3.12    1.18
  -5 -11   6    2.31    0.68
   5  12  -6   -0.55    0.82
  -5 -12   6    0.10    0.47
  -5  11   7    4.92    0.79
  -5  10   7    0.16    0.35
  -5   9   7    0.66    0.39
  -5   8   7    0.05    0.28
  -5   7   7    0.29    0.29
  -5   6   7    2.33    0.50
  -5   5   7    0.03    0.23
   5  -4  -7    1.37    0.43
  -5   4   7    1.86    0.41
   5  -3  -7   11.43    0.96
   5  -3  -7    8.65    0.81
   5  -3  -7    8.31    0.58
  -5   3   7    9.36    0.72
   5  -2  -7    0.55    0.31
   5  -2  -7    0.46    0.28
   5  -2  -7    0.83    0.40
  -5   2   7    0.40    0.31
   5  -1  -7    5.36    0.60
   5  -1  -7    6.08    0.76
   5  -1  -7    6.04    0.70
  -5   1   7    5.74    0.64
   5   0  -7   -0.14    0.20
   5   0  -7   -0.09    0.29
   5   0  -7    0.17    0.39
  -5   0   7   -0.10    0.15
  -5   0   7   -0.13    0.25
   5   1  -7    7.92    1.03
   5   1  -7    6.44    0.77
   5   1  -7    5.63    0.63
  -5  -1   7    6.97    0.68
  -5  -1   7    8.32    0.77
   5   2  -7    1.03    0.53
   5   2  -7    0.46    0.26
   5   2  -7    0.37    0.35
  -5  -2   7    0.19    0.26
   5   3  -7   11.78    1.38
   5   3  -7    9.61    0.95
   5   3  -7    9.66    0.85
  -5  -3   7    7.86    0.77
  -5  -3   7   10.02    0.73
   5   4  -7    2.29    0.81
   5   4  -7    2.50    0.51
  -5  -4   7    1.52    0.42
   5   5  -7    0.76    0.35
   5   5  -7    0.22    0.68
  -5  -5   7    0.67    0.35
   5   6  -7    1.00    0.77
   5   6  -7    2.69    0.57
  -5  -6   7    2.10    0.52
   5   7  -7    0.53    0.70
   5   7  -7    0.07    0.31
  -5  -7   7   -0.27    0.28
   5   8  -7    0.04    0.34
   5   8  -7    1.93    0.94
  -5  -8   7    0.89    0.46
   5   9  -7    1.28    0.51
   5   9  -7    1.08    0.86
  -5  -9   7    1.29    0.53
   5  10  -7   -0.12    0.39
   5  10  -7    0.08    0.80
  -5 -10   7    0.37    0.44
   5  11  -7    4.28    1.45
  -5 -11   7    4.22    0.82
  -5 -12   7    0.44    0.51
  -5  11   8    0.40    0.33
  -5  10   8    3.61    0.59
  -5   9   8    2.66    0.51
  -5   8   8    3.34    0.56
  -5   7   8    2.80    0.49
  -5   6   8    3.46    0.50
  -5   5   8    0.21    0.23
   5  -4  -8   39.86    1.79
  -5   4   8   36.95    1.51
   5  -3  -8    0.73    0.35
  -5   3   8    0.76    0.25
   5  -2  -8   15.71    0.98
   5  -2  -8   15.67    0.96
  -5   2   8   13.82    0.75
  -5   2   8   13.09    0.73
   5  -1  -8    2.20    0.51
   5  -1  -8    1.90    0.43
   5  -1  -8    2.06    0.52
  -5   1   8    1.55    0.29
  -5   1   8    2.23    0.36
   5   0  -8    8.73    1.07
   5   0  -8    8.04    0.88
   5   0  -8    7.91    0.75
  -5   0   8    7.66    0.62
  -5   0   8    9.76    0.60
   5   1  -8    2.77    0.61
   5   1  -8    2.00    0.43
   5   1  -8    2.44    0.73
  -5  -1   8    2.15    0.40
  -5  -1   8    1.78    0.32
   5   2  -8   15.06    1.35
   5   2  -8   14.65    0.94
   5   2  -8   13.53    1.19
  -5  -2   8   15.39    0.89
   5   3  -8    1.14    0.68
   5   3  -8    0.10    0.29
  -5  -3   8    0.77    0.33
   5   4  -8   37.26    1.70
   5   4  -8   41.19    2.45
  -5  -4   8   37.30    1.61
   5   5  -8    0.02    0.59
   5   5  -8    0.11    0.31
  -5  -5   8    0.34    0.31
   5   6  -8    2.23    0.52
   5   6  -8    1.65    0.84
  -5  -6   8    2.76    0.52
   5   7  -8    2.26    0.56
   5   7  -8    3.22    1.13
  -5  -7   8    2.60    0.54
   5   8  -8    4.56    1.24
   5   8  -8    2.75    0.63
  -5  -8   8    4.23    0.68
   5   9  -8    2.05    1.00
   5   9  -8    2.25    0.65
  -5  -9   8    2.30    0.57
   5  10  -8    4.48    0.86
   5  10  -8    4.62    1.43
  -5 -10   8    3.02    0.68
   5  11  -8    0.96    0.56
   5  11  -8    0.53    0.93
  -5 -11   8    0.98    0.53
   5  -4  -9    8.88    0.92
   5  -3  -9    1.28    0.45
   5  -2  -9   12.12    0.92
   5  -1  -9    8.40    0.82
   5  -1  -9    9.39    1.01
   5   0  -9    0.03    0.27
   5   0  -9    0.35    0.50
   5   1  -9   10.21    0.81
   5   1  -9   10.70    1.27
   5   2  -9   12.42    0.91
   5   2  -9   15.56    1.40
   5   3  -9    2.87    0.89
   5   3  -9    0.98    0.39
  -5  -3   9    1.83    0.35
   5   4  -9    9.11    1.40
   5   4  -9   10.22    0.96
  -5  -4   9    8.87    0.65
   5   5  -9    0.53    0.63
   5   5  -9    0.64    0.38
  -5  -5   9   -0.02    0.23
   5   6  -9    1.17    0.43
   5   6  -9    1.45    0.89
  -5  -6   9    1.31    0.36
   5   7  -9    0.98    0.88
   5   7  -9    0.56    0.39
  -5  -7   9    0.13    0.28
   5   8  -9    3.82    0.71
   5   8  -9    1.94    1.08
  -5  -8   9    2.99    0.52
   5   9  -9    1.45    0.92
   5   9  -9    1.46    0.57
  -5  -9   9    0.75    0.38
   5  10  -9    2.38    1.12
   5  10  -9    1.97    0.66
  -5 -10   9    1.72    0.49
   5  -5 -10    0.89    0.44
   5  -4 -10    4.22    0.68
   5  -3 -10    6.76    0.82
   5  -2 -10    0.48    0.35
   5  -1 -10   -0.15    0.23
   5   0 -10    0.43    0.32
   5   0 -10    0.65    0.53
   5   1 -10   -0.34    0.24
   5   1 -10    0.20    0.55
   5   2 -10    0.42    0.31
   5   2 -10    1.78    0.73
   5   3 -10    7.19    0.84
   5   3 -10    7.41    1.21
   5   4 -10    4.18    0.67
   5   4 -10    6.79    1.21
   5   5 -10    1.05    0.45
   5   5 -10    2.53    0.94
   5   6 -10    1.04    0.45
   5   6 -10    0.62    0.72
   5   7 -10    1.84    1.03
   5   7 -10    1.42    0.53
   5   8 -10    1.81    0.97
   5   8 -10    1.08    0.52
   5   9 -10    0.76    0.95
   5   9 -10    0.14    0.47
   5  10 -10    0.97    1.11
   5  10 -10    0.90    0.57
   5  -5 -11    1.12    0.48
   5  -4 -11    0.01    0.34
   5  -3 -11    0.48    0.37
   5  -2 -11    0.54    0.35
   5  -1 -11    0.40    0.31
   5   0 -11    0.06    0.29
   5   1 -11    0.38    0.33
   5   1 -11    0.17    0.59
   5   2 -11    1.24    0.67
   5   2 -11    0.35    0.31
   5   3 -11    0.53    0.37
   5   3 -11    0.96    0.67
   5   4 -11    0.91    0.77
   5   4 -11    0.20    0.32
   5   5 -11    1.93    0.93
   5   5 -11    0.29    0.37
   5   6 -11    0.23    0.37
   5   6 -11   -0.07    0.73
   5   7 -11    5.45    0.88
   5   7 -11    5.51    1.39
   5   8 -11    0.52    0.90
   5   8 -11    0.64    0.51
   5   9 -11    0.49    0.53
   5   9 -11    0.06    0.90
   5  -5 -12   -0.21    0.35
   5  -4 -12    1.83    0.53
   5  -3 -12    2.99    0.64
   5  -2 -12    3.43    0.63
   5  -1 -12    1.01    0.41
   5   0 -12    0.56    0.35
   5   1 -12    1.07    0.44
   5   2 -12    3.36    0.62
   5   2 -12    4.10    0.99
   5   3 -12    5.07    1.11
   5   3 -12    2.85    0.61
   5   4 -12    2.64    0.95
   5   4 -12    1.52    0.49
   5   5 -12    0.71    0.74
   5   5 -12    0.03    0.36
   5   6 -12    0.03    0.70
   5   6 -12    0.46    0.42
   5   7 -12    3.82    0.75
   5   7 -12    2.25    0.98
   5   8 -12    0.01    0.93
   5   8 -12    1.36    0.62
   5  -5 -13    1.22    0.57
   5  -4 -13    0.18    0.41
   5  -3 -13    0.75    0.44
   5  -2 -13    7.49    0.95
   5  -1 -13    1.70    0.51
   5   0 -13   -0.08    0.33
   5   1 -13    1.46    0.51
   5   2 -13    6.99    0.91
   5   3 -13    0.04    0.37
   5   4 -13    1.77    0.86
   5   5 -13    1.35    0.83
   5   5 -13    0.43    0.41
   5   6 -13    1.32    0.59
   5   6 -13    2.34    1.00
   5   7 -13    0.92    0.92
   5  -5 -14    0.33    0.50
   5  -4 -14    0.62    0.50
   5  -3 -14    1.59    0.59
   5  -2 -14    0.30    0.45
   5  -1 -14   -0.29    0.35
   5   0 -14    0.38    0.40
   5   1 -14    0.06    0.35
   5   2 -14    1.06    0.49
   5   3 -14    1.48    0.53
   5   4 -14    0.50    0.48
   5   5 -14    1.72    0.98
   5   5 -14    0.42    0.48
   5  -2 -15    0.21    0.47
   5  -1 -15    0.44    0.43
   5   0 -15    0.13    0.40
   5   1 -15    0.36    0.44
   5   2 -15    0.89    0.48
  -6   4 -14    1.71    0.88
  -6   3 -14   -0.92    0.50
  -6   6 -13    0.63    0.52
  -6   6 -13    0.88    0.87
  -6   5 -13   -1.44    0.64
  -6   5 -13    0.13    0.61
  -6   4 -13   -0.31    0.56
  -6   3 -13   -0.56    0.61
  -6   2 -13    0.49    0.66
  -6   7 -12    2.30    0.96
  -6   7 -12    2.09    0.62
  -6   6 -12   -2.38    0.57
  -6   6 -12   -0.17    0.55
  -6   5 -12    1.11    0.86
  -6   5 -12    0.36    0.46
  -6   4 -12    0.56    0.71
  -6   3 -12    3.70    1.13
  -6   2 -12    0.97    0.76
  -6   1 -12    0.47    0.64
  -6   8 -11   -0.04    0.43
  -6   8 -11   -0.26    0.67
  -6   7 -11   -0.57    0.60
  -6   7 -11   -0.90    0.54
  -6   6 -11   -0.12    0.66
  -6   6 -11   -0.74    0.52
  -6   5 -11    0.28    0.43
  -6   5 -11    0.17    0.66
  -6   4 -11   -0.33    0.54
  -6   3 -11    0.63    0.70
  -6   2 -11    0.10    0.51
  -6   1 -11    0.55    0.57
  -6   0 -11   -0.75    0.28
   6   1  11    1.15    0.57
  -6  -1 -11    0.71    0.48
  -6  -6 -11    0.20    0.22
  -6   9 -10   -0.44    0.69
  -6   9 -10   -0.20    0.43
  -6   8 -10    2.62    0.69
  -6   8 -10    0.86    0.76
  -6   7 -10    3.40    1.10
  -6   7 -10    3.31    0.92
  -6   6 -10    0.56    0.50
  -6   6 -10   -0.40    0.68
  -6   5 -10    0.72    0.43
  -6   5 -10    1.32    0.80
  -6   4 -10    0.42    0.67
  -6   3 -10    0.78    0.58
  -6   2 -10   12.42    1.49
   6  -1  10    1.10    0.60
  -6   1 -10    1.69    0.62
   6   0  10   16.82    1.80
  -6   0 -10   14.68    1.28
   6   1  10    1.08    0.55
  -6  -1 -10    1.31    0.53
   6   2  10   14.21    1.56
  -6  -2 -10   13.37    1.13
  -6  -6 -10    0.15    0.20
  -6  10  -9   -0.24    0.68
  -6  10  -9    0.13    0.46
  -6   9  -9    0.09    0.44
  -6   9  -9    0.21    0.79
  -6   8  -9   -0.74    0.52
  -6   8  -9    0.48    0.71
  -6   7  -9    1.38    0.89
  -6   7  -9    1.43    0.72
  -6   6  -9    5.14    0.72
  -6   6  -9    6.17    1.32
  -6   5  -9    0.72    0.37
  -6   5  -9   -0.51    0.49
  -6   4  -9    1.00    0.66
  -6   3  -9   -0.14    0.40
   6  -2   9    8.96    1.39
  -6   2  -9   10.69    1.30
   6  -1   9    4.77    0.99
  -6   1  -9    3.67    0.77
   6   0   9    0.30    0.39
  -6   0  -9    0.06    0.33
   6   1   9    4.86    0.94
  -6  -1  -9    4.41    0.78
   6   2   9    8.81    1.19
  -6  -2  -9   10.77    0.98
   6   3   9    0.01    0.31
  -6  -3  -9    0.12    0.29
  -6  -6  -9    4.78    0.46
  -6  11  -8    0.09    0.47
  -6  11  -8    0.66    0.89
  -6  10  -8   -0.42    0.39
  -6  10  -8    0.02    0.63
  -6   9  -8    0.73    0.80
  -6   9  -8    0.19    0.48
  -6   8  -8    0.00    0.71
  -6   8  -8   -0.07    0.64
  -6   7  -8   -0.29    0.60
  -6   7  -8    0.89    0.59
  -6   6  -8    7.68    0.82
  -6   6  -8    7.62    1.37
  -6   5  -8    3.80    0.53
  -6   5  -8    0.34    0.61
  -6   4  -8    7.85    1.22
   6  -3   8    7.46    1.22
  -6   3  -8    6.73    1.05
   6  -2   8    1.52    0.60
  -6   2  -8    0.71    0.48
   6  -1   8    0.45    0.41
  -6   1  -8    0.31    0.36
   6   0   8   -0.21    0.30
  -6   0  -8    0.49    0.37
   6   1   8    0.75    0.44
  -6  -1  -8    0.21    0.37
   6   2   8    1.56    0.53
   6   3   8    6.45    0.96
   6   4   8    7.36    1.01
  -6  11  -7   -0.28    0.59
  -6  11  -7    0.55    0.48
  -6  10  -7    0.92    0.77
  -6  10  -7    1.51    0.60
  -6   9  -7   -0.62    0.48
  -6   9  -7   -0.36    0.44
  -6   8  -7    3.13    0.88
  -6   8  -7    4.67    1.23
  -6   7  -7    2.55    0.91
  -6   7  -7    2.75    0.66
  -6   6  -7    2.02    0.56
  -6   6  -7    1.05    0.70
  -6   5  -7    0.86    0.43
  -6   5  -7    0.41    0.52
   6  -4   7    0.77    0.54
  -6   4  -7    0.15    0.47
   6  -3   7    7.59    1.19
  -6   3  -7    7.29    1.06
   6  -2   7    7.13    1.15
  -6   2  -7    6.94    0.99
   6  -1   7    2.65    0.69
  -6   1  -7    2.42    0.61
   6   0   7    0.25    0.36
  -6   0  -7    0.32    0.32
   6   1   7    2.55    0.67
   6   2   7    7.03    1.03
   6   3   7    9.36    1.14
   6   4   7   -0.08    0.26
   6   5   7    1.03    0.45
  -6  12  -6    0.50    0.53
  -6  12  -6    0.19    0.77
  -6  11  -6   -0.04    0.70
  -6  11  -6    0.08    0.42
  -6  10  -6   -0.47    0.61
  -6  10  -6   -0.23    0.42
  -6   9  -6    0.65    0.56
  -6   9  -6    0.10    0.60
  -6   9  -6   -0.32    0.28
  -6   8  -6    0.60    0.66
  -6   8  -6   -0.23    0.62
  -6   7  -6   15.25    1.82
  -6   7  -6   10.96    1.05
  -6   6  -6    6.54    0.80
  -6   5  -6   12.62    1.47
  -6   5  -6   13.41    0.90
   6  -4   6    6.07    1.11
  -6   4  -6    6.80    1.03
   6  -3   6    7.85    1.18
  -6   3  -6    7.16    0.36
  -6   3  -6    7.33    1.02
  -6   3  -6    7.42    0.35
   6  -2   6    0.27    0.34
  -6   2  -6    0.25    0.32
   6  -1   6   25.40    1.70
  -6   1  -6   24.74    1.53
   6   0   6   50.53    2.59
   6   1   6   25.66    1.66
   6   2   6    0.05    0.27
   6   3   6    9.16    1.10
   6   4   6    5.91    0.89
   6   5   6   13.31    1.16
  -6  -5  -6   13.10    0.53
   6   6   6    4.90    0.85
   6   7   6   14.51    1.24
  -6  12  -5    3.23    0.80
  -6  12  -5    2.65    0.71
  -6  12  -5    0.67    0.83
  -6  11  -5    1.20    0.56
  -6  11  -5    0.39    0.50
  -6  11  -5    0.80    0.86
  -6  10  -5    4.10    0.81
  -6  10  -5    3.63    1.00
  -6   9  -5    2.31    0.47
  -6   9  -5    1.00    0.74
  -6   9  -5    1.38    0.63
  -6   8  -5    0.11    0.55
  -6   8  -5   -0.12    0.57
  -6   8  -5    0.30    0.32
  -6   7  -5    1.57    0.59
  -6   7  -5    0.75    0.71
  -6   6  -5   -0.42    0.44
  -6   6  -5   -0.15    0.46
   6  -5   5   29.87    2.02
  -6   5  -5   26.26    1.28
  -6   5  -5   25.24    1.74
   6  -4   5    3.25    0.79
  -6   4  -5    3.09    0.69
  -6   4  -5    2.89    0.33
   6  -3   5    0.99    0.47
  -6   3  -5    0.43    0.16
  -6   3  -5    0.13    0.32
   6  -2   5   14.56    1.29
  -6   2  -5   17.67    1.25
   6  -1   5   10.98    1.28
   6   0   5   -0.13    0.22
   6   1   5   10.80    1.24
   6   2   5   15.54    1.19
   6   3   5    0.75    0.37
   6   4   5    3.27    0.67
   6   5   5   26.41    1.66
   6   6   5   -0.01    0.33
   6   7   5    1.68    0.55
   6   8   5    0.48    0.40
  -6  12  -4    2.93    0.74
  -6  12  -4    4.10    0.84
  -6  12  -4    3.41    1.17
  -6  11  -4    2.44    0.96
  -6  11  -4    3.03    0.73
  -6  11  -4    3.91    0.74
  -6  10  -4    1.44    0.52
  -6  10  -4    0.56    0.48
  -6  10  -4   -0.12    0.51
  -6   9  -4    4.44    1.10
  -6   9  -4    7.31    1.04
  -6   9  -4    6.24    0.69
  -6   8  -4    0.79    0.33
  -6   8  -4    0.49    0.62
  -6   8  -4    0.68    0.64
  -6   7  -4    3.19    0.47
  -6   7  -4    2.73    0.70
  -6   7  -4    3.36    0.86
  -6   6  -4   19.40    1.49
  -6   6  -4   17.06    1.16
   6  -5   4    1.97    0.65
  -6   5  -4    3.05    0.55
  -6   5  -4    2.16    0.66
   6  -4   4   16.71    1.43
  -6   4  -4   16.39    0.80
  -6   4  -4   14.95    1.20
   6  -3   4   16.95    1.36
  -6   3  -4   19.07    1.28
  -6   3  -4   17.62    0.72
   6  -2   4    0.42    0.32
   6  -1   4    0.09    0.23
   6   0   4    9.45    1.13
   6   1   4    0.38    0.30
   6   2   4    0.23    0.27
   6   3   4   19.86    1.35
   6   4   4   17.49    1.28
   6   5   4    2.49    0.61
   6   6   4   17.28    1.36
   6   7   4    4.24    0.91
   6   8   4   -0.03    0.34
   6   9   4    8.48    1.27
  -6  12  -3    0.82    0.75
  -6  12  -3    1.28    0.59
  -6  12  -3    1.76    0.63
  -6  11  -3    0.86    0.53
  -6  11  -3    1.10    0.78
  -6  11  -3    0.56    0.51
  -6  10  -3    2.37    0.63
  -6  10  -3    2.10    0.77
  -6  10  -3    1.46    0.59
  -6   9  -3   -0.19    0.27
  -6   9  -3    0.03    0.34
  -6   9  -3   -0.71    0.45
  -6   9  -3   -0.32    0.43
  -6   8  -3    0.13    0.29
  -6   8  -3    0.50    0.61
  -6   8  -3    0.75    0.39
  -6   8  -3    1.02    0.51
  -6   8  -3    0.86    0.67
  -6   7  -3   10.93    0.81
  -6   7  -3   10.09    1.04
  -6   7  -3    9.21    1.11
   6  -6   3   32.43    2.11
   6  -6   3   35.26    1.12
  -6   6  -3   32.04    1.61
  -6   6  -3   34.38    1.27
  -6   6  -3   32.59    1.77
  -6   6  -3   36.66    2.03
   6  -5   3   17.02    1.43
  -6   5  -3   17.50    1.12
  -6   5  -3   18.85    1.08
  -6   5  -3   18.78    1.33
   6  -4   3    6.32    0.99
  -6   4  -3    7.93    0.72
  -6   4  -3    7.09    0.64
  -6   4  -3    6.95    0.97
   6  -3   3    4.42    0.79
  -6   3  -3    4.30    0.35
  -6   3  -3    4.68    0.75
  -6   3  -3    3.15    0.36
   6  -2   3    4.81    0.83
  -6   2  -3    3.92    0.28
   6  -1   3   35.68    1.93
   6   0   3   -0.17    0.16
   6   1   3   37.61    1.97
   6   2   3    3.20    0.65
   6   3   3    3.78    0.70
   6   4   3    6.70    0.93
  -6  -4  -3    7.06    0.40
   6   5   3   16.88    1.32
   6   6   3   37.53    2.17
   6   7   3   10.64    1.34
   6   8   3    0.56    0.51
   6   9   3    0.17    0.47
   6  10   3    2.62    0.85
  -6  13  -2    3.01    1.14
  -6  13  -2    3.89    1.07
  -6  13  -2    1.99    0.63
  -6  12  -2   -0.80    0.36
  -6  12  -2    0.20    0.55
  -6  12  -2   -0.49    0.54
  -6  12  -2    0.32    0.43
  -6  11  -2   -0.50    0.33
  -6  11  -2    0.31    0.61
  -6  11  -2   -0.23    0.44
  -6  11  -2   -0.09    0.37
  -6  10  -2    4.74    1.00
  -6  10  -2    4.71    0.74
  -6  10  -2    4.47    0.66
  -6  10  -2    3.48    0.73
  -6  10  -2    3.97    0.91
  -6   9  -2   22.93    1.87
  -6   9  -2   22.12    1.18
  -6   9  -2   22.31    1.65
  -6   9  -2   20.01    1.45
  -6   9  -2   22.61    1.32
  -6   8  -2    0.40    0.69
  -6   8  -2    0.03    0.41
  -6   8  -2    0.18    0.30
  -6   8  -2    0.10    0.57
  -6   8  -2   -0.08    0.31
  -6   7  -2    2.41    0.67
  -6   7  -2    3.29    0.72
  -6   7  -2    3.42    0.55
  -6   7  -2    1.72    0.65
  -6   7  -2    3.85    0.52
   6  -6   2    8.86    1.19
   6  -6   2    7.50    0.57
  -6   6  -2    7.29    0.85
  -6   6  -2    7.35    0.66
  -6   6  -2    8.72    0.67
  -6   6  -2    7.24    0.98
  -6   6  -2    9.53    1.07
   6  -5   2    0.08    0.15
   6  -5   2    0.09    0.29
  -6   5  -2    0.19    0.19
  -6   5  -2    0.30    0.39
  -6   5  -2   -0.02    0.37
  -6   5  -2    0.21    0.30
   6  -4   2   34.82    1.95
  -6   4  -2   28.97    1.44
  -6   4  -2   34.10    1.38
  -6   4  -2   32.66    1.06
  -6   4  -2   34.24    1.76
   6  -3   2   39.28    2.09
  -6   3  -2   38.74    1.48
  -6   3  -2   40.20    1.40
  -6   3  -2   38.75    1.36
   6  -2   2   80.03    3.32
  -6   2  -2   76.27    2.23
   6  -1   2   32.03    1.81
  -6   1  -2   35.59    1.05
   6   0   2   36.51    1.90
   6   1   2   33.59    1.79
   6   2   2   80.48    3.33
   6   3   2   44.72    2.18
  -6  -3  -2   41.74    1.33
   6   4   2   34.99    1.96
  -6  -4  -2   35.12    1.31
  -6  -4  -2   35.96    1.03
   6   5   2   -0.10    0.35
  -6  -5  -2    0.13    0.15
   6   6   2    9.32    1.25
   6   7   2    3.20    0.82
   6   8   2   -0.42    0.47
   6   9   2   20.61    1.77
   6  10   2    6.02    1.21
   6  11   2    0.43    0.56
  -6  13  -1    0.12    0.47
  -6  13  -1    0.87    0.70
  -6  12  -1    0.58    0.69
  -6  12  -1    0.12    0.41
  -6  12  -1    1.42    0.71
  -6  12  -1    0.32    0.49
  -6  11  -1    4.47    0.82
  -6  11  -1    7.05    1.25
  -6  11  -1    6.34    0.87
  -6  11  -1    5.33    1.09
  -6  10  -1    1.96    0.72
  -6  10  -1    0.98    0.61
  -6  10  -1    2.27    0.58
  -6  10  -1    2.65    0.65
  -6   9  -1   12.43    1.52
  -6   9  -1   11.83    1.19
  -6   9  -1   14.54    1.54
  -6   9  -1   10.91    1.02
  -6   8  -1    2.14    0.52
  -6   8  -1    1.96    0.45
  -6   8  -1    1.14    0.65
  -6   8  -1    2.06    0.67
  -6   8  -1    1.21    0.78
  -6   7  -1    0.30    0.31
  -6   7  -1    1.48    0.58
  -6   7  -1    0.25    0.29
  -6   7  -1   -0.13    0.46
  -6   7  -1    0.57    0.56
   6  -6   1   12.69    1.39
  -6   6  -1   10.82    0.70
  -6   6  -1    9.64    1.06
  -6   6  -1   11.60    0.78
  -6   6  -1   11.18    1.20
  -6   6  -1    9.12    0.97
   6  -5   1    1.84    0.54
   6  -5   1    2.98    0.41
  -6   5  -1    2.50    0.58
  -6   5  -1    2.44    0.39
  -6   5  -1    1.83    0.33
  -6   5  -1    2.21    0.55
  -6   5  -1    2.17    0.52
   6  -4   1    8.98    0.54
   6  -4   1    9.20    1.08
  -6   4  -1    8.62    0.54
  -6   4  -1    7.25    0.47
  -6   4  -1    7.92    0.74
  -6   4  -1    8.93    0.81
  -6   4  -1    8.01    0.90
   6  -3   1   58.89    2.67
   6  -3   1   58.16    1.80
  -6   3  -1   58.15    1.71
  -6   3  -1   56.68    2.05
  -6   3  -1   56.47    1.60
  -6   3  -1   56.40    1.98
   6  -2   1   14.65    1.09
  -6   2  -1   13.21    0.54
  -6   2  -1   12.33    0.67
  -6   2  -1   13.21    0.67
  -6   2  -1   13.58    0.69
  -6   2  -1   13.27    0.46
   6  -1   1   48.70    2.27
  -6   1  -1   47.86    1.30
  -6   1  -1   48.54    1.52
   6   0   1   -0.21    0.14
  -6   0  -1    0.06    0.05
  -6   0  -1    0.09    0.13
   6   1   1   45.86    2.18
  -6  -1  -1   46.10    1.20
   6   2   1   13.36    1.05
  -6  -2  -1   13.21    0.56
  -6  -2  -1   13.79    0.39
   6   3   1   57.99    2.69
  -6  -3  -1   59.30    1.57
   6   4   1    9.50    1.12
  -6  -4  -1    7.77    0.44
   6   5   1    3.25    0.73
   6   6   1   10.13    1.32
   6   7   1    0.80    0.62
   6   8   1    2.11    0.82
   6   9   1   12.36    1.64
   6  10   1    3.40    1.08
   6  11   1    8.92    1.53
   6  12   1    0.71    0.72
  -6  13   0    1.92    0.84
  -6  13   0    2.32    0.65
  -6  12   0    3.09    0.90
  -6  12   0    1.65    0.57
  -6  11   0    1.19    0.70
  -6  11   0    1.69    0.69
  -6  11   0    1.93    0.59
  -6  11   0    2.14    0.57
  -6  10   0    0.09    0.35
  -6  10   0   -0.08    0.46
  -6  10   0   -0.23    0.45
  -6  10   0   -0.28    0.37
  -6   9   0   -0.06    0.32
  -6   9   0    0.57    0.45
  -6   9   0    1.34    0.54
  -6   9   0    0.87    0.62
  -6   8   0   28.64    1.41
  -6   8   0   26.57    1.78
  -6   8   0   28.56    1.79
  -6   7   0   10.52    1.22
  -6   7   0    9.99    1.18
  -6   7   0    9.55    1.06
  -6   7   0    7.93    0.79
   6  -6   0   10.47    1.21
  -6   6   0    8.31    0.91
  -6   6   0   10.61    0.91
  -6   6   0   10.62    0.83
  -6   6   0   12.82    1.24
   6  -5   0    0.76    0.40
  -6   5   0    0.59    0.45
  -6   5   0    0.17    0.28
  -6   5   0    0.37    0.24
  -6   5   0    1.95    0.56
   6  -4   0   79.32    3.27
  -6   4   0   78.33    3.08
  -6   4   0   81.01    2.87
  -6   4   0   78.07    2.32
  -6   4   0   70.75    2.67
   6  -3   0    8.05    0.97
  -6   3   0    7.60    0.48
  -6   3   0    7.71    0.71
  -6   3   0    7.70    0.68
  -6   3   0    7.39    0.45
   6  -2   0   28.41    1.62
   6  -2   0   29.97    1.12
   6  -2   0   30.89    1.10
  -6   2   0   31.03    1.03
  -6   2   0   31.10    1.26
  -6   2   0   28.74    1.20
  -6   2   0   31.76    1.19
   6  -1   0   43.66    1.35
   6  -1   0   41.09    2.03
  -6   1   0   43.16    1.28
  -6   1   0   42.80    1.53
  -6   1   0   41.98    1.46
  -6   1   0   42.96    1.54
   6   0   0  248.27    8.35
  -6   0   0  250.43    6.54
  -6   0   0  244.81    6.12
   6   1   0   43.36    2.08
  -6  -1   0   44.21    1.50
   6   2   0   29.50    1.67
   6   3   0    7.77    0.27
   6   3   0    8.26    0.29
   6   3   0    8.27    1.06
   6   4   0   79.61    3.46
   6   4   0   81.46    2.11
   6   5   0    0.75    0.17
   6   5   0    0.58    0.19
   6   5   0    0.71    0.50
   6   6   0    9.49    0.57
   6   6   0    9.54    1.30
   6   6   0   10.13    0.52
   6   7   0    8.44    0.52
   6   7   0    6.44    1.15
   6   8   0   26.68    1.04
   6   8   0   27.48    2.08
   6   9   0    0.47    0.64
   6   9   0    0.67    0.24
   6  10   0    0.57    0.73
   6  10   0    0.47    0.24
   6  11   0    2.12    1.00
   6  11   0    1.11    0.28
   6  12   0    3.25    1.14
   6  13   0    4.58    1.33
  -6  13   1    0.16    0.50
  -6  13   1   -0.14    0.39
  -6  12   1   -0.23    0.44
  -6  12   1    0.19    0.40
  -6  11   1    0.64    0.51
  -6  11   1    2.03    0.56
  -6  10   1    0.03    0.38
  -6  10   1    0.72    0.41
  -6  10   1    0.76    0.43
  -6  10   1   -0.21    0.40
  -6   9   1   33.14    2.03
  -6   9   1   35.12    1.98
  -6   9   1   31.15    1.68
  -6   9   1   28.97    1.51
  -6   8   1   -0.09    0.55
  -6   8   1    0.00    0.39
  -6   8   1    0.25    0.32
  -6   8   1    0.65    0.51
  -6   7   1    4.36    0.75
  -6   7   1    5.43    0.91
  -6   7   1    4.64    0.86
  -6   7   1    3.39    0.55
   6  -6  -1    6.59    0.94
  -6   6   1    6.59    0.86
  -6   6   1    4.24    0.78
  -6   6   1    6.02    0.78
  -6   6   1    4.11    0.53
   6  -5  -1   49.40    2.38
  -6   5   1   52.81    2.27
  -6   5   1   50.86    1.77
  -6   5   1   49.64    2.21
  -6   5   1   51.55    2.08
   6  -4  -1    8.90    1.01
   6  -4  -1   10.99    0.51
  -6   4   1   10.15    0.89
  -6   4   1   10.28    1.01
  -6   4   1   10.09    0.63
   6  -3  -1    3.98    0.31
   6  -3  -1    5.21    0.72
  -6   3   1    3.54    0.52
  -6   3   1    3.47    0.38
  -6   3   1    2.84    0.52
   6  -2  -1   11.10    0.66
   6  -2  -1   11.49    0.46
   6  -2  -1   10.90    0.87
   6  -2  -1   10.61    0.50
  -6   2   1   11.19    0.57
  -6   2   1   10.48    0.67
  -6   2   1    9.66    0.71
  -6   2   1   11.54    0.73
   6  -1  -1   50.29    1.46
   6  -1  -1   51.61    1.36
   6  -1  -1   49.78    2.26
   6  -1  -1   50.92    1.68
  -6   1   1   52.52    1.82
  -6   1   1   49.48    1.84
  -6   1   1   51.58    1.54
  -6   1   1   51.58    1.74
   6   0  -1   -0.21    0.18
   6   0  -1   -0.13    0.15
   6   0  -1   -0.10    0.08
  -6   0   1    0.40    0.27
  -6   0   1   -0.07    0.13
  -6   0   1   -0.33    0.16
   6   1  -1   51.39    2.34
   6   1  -1   51.36    1.45
  -6  -1   1   50.75    1.75
   6   2  -1   10.82    0.95
   6   2  -1   10.19    0.54
   6   2  -1   10.58    0.41
  -6  -2   1   11.61    0.72
   6   3  -1    3.88    0.27
   6   3  -1    5.31    0.45
   6   3  -1    6.15    0.91
   6   4  -1   10.21    0.46
   6   4  -1    9.22    1.15
   6   4  -1   10.77    0.60
   6   5  -1   50.39    1.73
   6   5  -1   48.44    1.42
   6   5  -1   46.09    2.49
   6   6  -1    6.23    0.42
   6   6  -1    5.90    0.55
   6   6  -1    6.57    0.61
   6   6  -1    7.78    1.20
   6   7  -1    3.76    0.46
   6   7  -1    3.89    0.99
   6   8  -1    0.12    0.69
   6   8  -1    0.95    0.31
   6   9  -1   27.92    1.25
   6   9  -1   31.24    2.30
   6  10  -1    0.30    0.27
   6  10  -1    0.61    0.68
   6  11  -1    2.48    1.07
   6  11  -1    2.26    0.43
   6  12  -1    0.78    0.87
   6  12  -1   -0.20    0.25
   6  13  -1    0.97    0.90
  -6  13   2   11.05    1.13
  -6  13   2    9.71    1.49
  -6  12   2    0.18    0.47
  -6  12   2    0.76    0.42
  -6  11   2    2.75    0.81
  -6  11   2    2.28    0.56
  -6  10   2   -0.02    0.40
  -6  10   2    0.14    0.33
  -6   9   2    7.47    1.09
  -6   9   2    8.51    0.96
  -6   9   2    8.30    0.85
  -6   9   2    9.35    1.06
  -6   8   2    4.45    0.77
  -6   8   2    2.96    0.71
  -6   8   2    3.78    0.58
  -6   7   2    0.72    0.62
  -6   7   2    0.66    0.51
  -6   7   2    0.15    0.32
  -6   7   2    0.29    0.36
   6  -6  -2    4.42    0.72
  -6   6   2    6.02    0.76
  -6   6   2    4.21    0.74
  -6   6   2    5.10    0.86
  -6   6   2    5.25    0.62
   6  -5  -2    1.50    0.44
  -6   5   2    1.28    0.51
  -6   5   2    2.22    0.61
  -6   5   2    1.30    0.32
  -6   5   2    1.92    0.42
   6  -4  -2    0.73    0.31
  -6   4   2    0.41    0.22
  -6   4   2    0.90    0.44
  -6   4   2    0.49    0.41
   6  -3  -2    1.27    0.38
   6  -3  -2    1.13    0.22
  -6   3   2    1.28    0.41
  -6   3   2    1.13    0.25
  -6   3   2    1.03    0.46
   6  -2  -2   16.69    0.89
   6  -2  -2   17.14    1.11
  -6   2   2   17.59    0.98
  -6   2   2   18.78    1.02
   6  -1  -2   17.99    0.89
   6  -1  -2   17.43    1.11
  -6   1   2   16.49    0.87
  -6   1   2   17.31    0.94
  -6   1   2   18.02    0.94
   6   0  -2   34.03    1.74
   6   0  -2   35.59    1.29
   6   0  -2   33.64    1.32
  -6   0   2   33.13    1.40
  -6   0   2   33.80    1.40
  -6   0   2   35.10    1.35
   6   1  -2   18.94    0.84
   6   1  -2   19.35    1.26
   6   1  -2   17.42    0.89
  -6  -1   2   17.20    0.92
  -6  -1   2   18.26    1.01
  -6  -1   2   18.66    0.93
   6   2  -2   18.46    0.85
   6   2  -2   19.28    1.30
  -6  -2   2   16.97    0.95
   6   3  -2    1.62    0.31
   6   3  -2    1.86    0.58
  -6  -3   2    1.63    0.42
   6   4  -2    0.32    0.21
   6   4  -2    0.19    0.17
   6   4  -2    0.65    0.45
  -6  -4   2    0.60    0.35
   6   5  -2    2.06    0.37
   6   5  -2    1.51    0.27
   6   5  -2    1.38    0.67
   6   6  -2    4.29    0.96
   6   6  -2    5.11    0.58
   6   6  -2    4.25    0.44
   6   7  -2    0.25    0.62
   6   7  -2    0.90    0.35
   6   7  -2    0.68    0.27
   6   8  -2    3.59    0.45
   6   8  -2    4.70    1.15
   6   8  -2    3.33    0.53
   6   9  -2    9.12    0.64
   6   9  -2   11.76    1.77
   6   9  -2    8.55    0.79
   6  10  -2   -0.15    0.29
   6  10  -2   -0.66    0.68
   6  11  -2    1.79    0.46
   6  11  -2    1.32    0.92
   6  12  -2    1.00    0.96
   6  12  -2    0.42    0.33
   6  13  -2   12.24    2.11
   6  13  -2   10.52    0.93
  -6  13   3    0.41    0.56
  -6  12   3   -0.05    0.46
  -6  11   3   -0.07    0.41
  -6  10   3    0.39    0.45
  -6  10   3    0.31    0.35
  -6   9   3   -0.10    0.33
  -6   9   3   -0.28    0.28
  -6   8   3    3.32    0.74
  -6   8   3    3.75    0.71
  -6   8   3    2.15    0.48
  -6   8   3    3.54    0.63
  -6   7   3    7.97    0.92
  -6   7   3    7.20    0.98
  -6   7   3    6.42    0.67
   6  -6  -3    4.38    0.68
  -6   6   3    2.92    0.52
  -6   6   3    2.63    0.73
  -6   6   3    4.20    0.75
  -6   6   3    2.98    0.48
   6  -5  -3   37.81    1.77
  -6   5   3   34.22    1.65
  -6   5   3   36.05    1.85
  -6   5   3   34.68    1.60
   6  -4  -3    3.99    0.60
  -6   4   3    4.29    0.71
  -6   4   3    3.36    0.61
   6  -3  -3    7.64    0.69
  -6   3   3    6.39    0.72
  -6   3   3    8.76    0.94
   6  -2  -3   57.59    2.46
   6  -2  -3   61.73    2.09
  -6   2   3   61.44    2.30
  -6   2   3   57.70    2.18
   6  -1  -3   64.81    2.19
   6  -1  -3   63.28    2.64
   6  -1  -3   64.89    2.19
  -6   1   3   67.77    2.32
  -6   1   3   64.26    2.15
  -6   1   3   62.99    2.35
   6   0  -3    0.18    0.23
   6   0  -3   -0.15    0.22
   6   0  -3    0.04    0.17
  -6   0   3   -0.11    0.17
  -6   0   3   -0.12    0.21
  -6   0   3    0.38    0.29
   6   1  -3   67.64    2.20
   6   1  -3   62.91    2.20
   6   1  -3   64.77    2.79
  -6  -1   3   63.54    2.34
  -6  -1   3   66.40    2.22
  -6  -1   3   66.85    2.33
   6   2  -3   59.11    2.04
   6   2  -3   60.90    2.70
   6   2  -3   59.02    2.09
  -6  -2   3   62.69    2.27
  -6  -2   3   56.82    2.09
  -6  -2   3   59.33    2.21
   6   3  -3    6.59    0.98
   6   3  -3    7.59    0.67
  -6  -3   3    8.71    0.82
   6   4  -3    3.03    0.43
   6   4  -3    4.36    0.87
  -6  -4   3    3.26    0.57
   6   5  -3   36.40    1.52
   6   5  -3   36.65    2.19
  -6  -5   3   35.19    1.68
   6   6  -3    3.63    0.95
   6   6  -3    3.74    0.47
   6   6  -3    4.49    0.59
  -6  -6   3    3.77    0.69
   6   7  -3    6.69    0.73
   6   7  -3    7.52    1.40
   6   7  -3    7.21    0.65
  -6  -7   3    6.68    0.93
   6   8  -3    2.11    0.52
   6   8  -3    3.44    0.46
   6   8  -3    1.85    0.87
  -6  -8   3    4.45    0.82
   6   9  -3   -0.23    0.23
   6   9  -3    0.32    0.78
   6  10  -3   -0.04    0.32
   6  10  -3    0.63    0.33
   6  10  -3   -0.64    0.56
   6  11  -3    2.11    0.98
   6  11  -3    1.08    0.43
   6  12  -3    1.38    0.97
   6  12  -3   -0.25    0.31
   6  13  -3    1.50    1.04
   6  13  -3    0.72    0.43
  -6  12   4    1.93    0.70
  -6  11   4   -0.31    0.37
  -6  10   4    4.47    0.88
  -6   9   4    0.11    0.38
  -6   8   4    0.32    0.35
  -6   7   4    0.69    0.43
  -6   7   4    0.94    0.43
  -6   7   4    0.08    0.34
  -6   6   4    1.57    0.61
  -6   6   4    0.41    0.44
  -6   6   4    0.94    0.34
   6  -5  -4    3.05    0.51
  -6   5   4    2.86    0.63
  -6   5   4    3.16    0.46
  -6   5   4    2.49    0.63
   6  -4  -4   44.36    1.91
  -6   4   4   42.98    2.01
  -6   4   4   42.39    1.79
   6  -3  -4    2.38    0.46
  -6   3   4    2.40    0.51
  -6   3   4    3.00    0.61
   6  -2  -4   55.82    2.35
   6  -2  -4   55.69    2.04
  -6   2   4   55.85    2.12
  -6   2   4   58.92    2.31
   6  -1  -4   50.68    1.90
   6  -1  -4   54.14    2.30
   6  -1  -4   53.13    1.92
  -6   1   4   50.02    2.03
  -6   1   4   53.83    1.99
   6   0  -4   24.51    1.12
   6   0  -4   22.90    1.40
   6   0  -4   23.68    1.17
  -6   0   4   24.55    1.21
  -6   0   4   26.39    1.16
  -6   0   4   25.15    1.22
   6   1  -4   49.86    2.31
   6   1  -4   49.18    1.86
   6   1  -4   47.94    1.79
  -6  -1   4   51.09    1.89
  -6  -1   4   49.24    1.93
  -6  -1   4   46.60    1.79
   6   2  -4   54.29    1.97
   6   2  -4   58.71    2.08
   6   2  -4   55.39    2.58
  -6  -2   4   53.63    2.01
  -6  -2   4   55.81    2.09
  -6  -2   4   54.13    2.13
   6   3  -4    2.47    0.68
   6   3  -4    2.54    0.43
  -6  -3   4    1.74    0.49
  -6  -3   4    2.08    0.44
  -6  -3   4    2.96    0.55
   6   4  -4   42.86    2.37
   6   4  -4   42.99    1.73
  -6  -4   4   43.96    1.97
  -6  -4   4   46.47    1.93
  -6  -4   4   43.49    1.85
   6   5  -4    3.25    0.53
   6   5  -4    2.76    0.82
  -6  -5   4    2.98    0.62
   6   6  -4    0.32    0.33
   6   6  -4    1.41    0.73
  -6  -6   4    0.35    0.44
   6   7  -4    1.30    0.38
   6   7  -4    1.01    0.74
   6   7  -4    0.76    0.38
  -6  -7   4    0.66    0.48
   6   8  -4   -0.13    0.29
   6   8  -4    0.36    0.30
   6   8  -4    0.37    0.69
   6   9  -4    0.20    0.30
   6   9  -4    0.28    0.70
   6  10  -4    4.55    0.61
   6  10  -4    4.87    1.33
   6  11  -4   -0.41    0.31
   6  11  -4    0.12    0.88
   6  12  -4    1.68    0.55
   6  12  -4    3.21    1.29
  -6  12   5    4.77    0.98
  -6  11   5    0.85    0.53
  -6  10   5    4.93    0.90
  -6   9   5    0.19    0.33
  -6   8   5    0.45    0.39
  -6   7   5   -0.32    0.26
  -6   6   5    0.10    0.32
  -6   6   5    0.14    0.33
   6  -5  -5    0.48    0.25
  -6   5   5    0.32    0.50
  -6   5   5    1.14    0.29
  -6   5   5    0.55    0.44
   6  -4  -5    9.93    0.72
  -6   4   5    9.40    0.98
  -6   4   5   11.41    0.91
   6  -3  -5    2.20    0.43
  -6   3   5    2.22    0.55
  -6   3   5    1.44    0.44
   6  -2  -5    4.01    0.55
   6  -2  -5    4.60    0.62
   6  -2  -5    5.27    0.67
  -6   2   5    4.51    0.62
  -6   2   5    3.02    0.60
   6  -1  -5    0.36    0.24
   6  -1  -5    0.52    0.31
   6  -1  -5    0.68    0.32
  -6   1   5    0.32    0.37
  -6   1   5    0.27    0.31
   6   0  -5   -0.12    0.29
   6   0  -5    0.15    0.27
   6   0  -5   -0.02    0.21
  -6   0   5   -0.25    0.29
  -6   0   5   -0.16    0.21
  -6   0   5   -0.07    0.25
   6   1  -5    0.94    0.35
   6   1  -5    0.64    0.27
   6   1  -5    0.31    0.41
  -6  -1   5    0.14    0.25
  -6  -1   5    0.72    0.31
  -6  -1   5    0.68    0.36
   6   2  -5    4.59    0.86
   6   2  -5    4.18    0.61
   6   2  -5    5.12    0.57
  -6  -2   5    3.76    0.54
  -6  -2   5    4.53    0.60
  -6  -2   5    3.06    0.51
   6   3  -5    1.41    0.66
   6   3  -5    1.81    0.38
  -6  -3   5    1.53    0.42
  -6  -3   5    2.01    0.49
  -6  -3   5    1.87    0.46
   6   4  -5   10.17    0.77
   6   4  -5   12.37    1.46
  -6  -4   5    9.22    0.88
  -6  -4   5   10.37    0.97
  -6  -4   5    9.80    0.96
   6   5  -5    0.71    0.35
   6   5  -5   -0.05    0.56
  -6  -5   5    0.43    0.44
  -6  -5   5    0.83    0.43
  -6  -5   5    0.55    0.52
   6   6  -5    0.59    0.35
   6   6  -5    1.02    0.74
  -6  -6   5    0.24    0.59
  -6  -6   5    0.40    0.36
  -6  -6   5   -0.05    0.41
   6   7  -5    0.39    0.36
   6   7  -5   -0.61    0.53
   6   8  -5    0.73    0.38
   6   8  -5    0.21    0.64
   6   8  -5    0.02    0.28
   6   9  -5    0.85    0.36
   6   9  -5   -0.19    0.63
   6   9  -5    1.34    0.49
   6  10  -5    5.25    1.37
   6  10  -5    5.49    0.69
   6  11  -5   -0.57    0.77
   6  11  -5    1.03    0.49
   6  12  -5    5.36    1.50
   6  12  -5    6.22    0.91
  -6  12   6    0.40    0.51
  -6  11   6    0.32    0.47
  -6  10   6    1.02    0.50
  -6   9   6   14.52    1.43
  -6   8   6    1.74    0.54
  -6   7   6   17.42    1.28
  -6   6   6    4.44    0.71
  -6   5   6   34.95    1.77
   6  -4  -6   12.34    0.74
  -6   4   6   10.56    0.95
  -6   4   6   10.76    1.04
   6  -3  -6   35.33    1.57
   6  -3  -6   35.77    1.58
  -6   3   6   32.53    1.46
  -6   3   6   32.85    1.68
   6  -2  -6    8.60    0.74
   6  -2  -6   10.86    0.98
   6  -2  -6   10.11    0.88
  -6   2   6    9.01    0.73
  -6   2   6   10.15    0.97
   6  -1  -6    1.09    0.40
   6  -1  -6    0.32    0.28
   6  -1  -6    0.43    0.35
  -6   1   6    0.09    0.33
  -6   1   6    0.40    0.36
   6   0  -6   60.08    2.27
   6   0  -6   60.26    2.21
   6   0  -6   61.53    2.67
  -6   0   6   61.73    2.36
  -6   0   6   61.51    2.17
   6   1  -6    1.07    0.32
   6   1  -6    0.17    0.35
   6   1  -6    0.27    0.40
  -6  -1   6    0.20    0.32
  -6  -1   6    0.01    0.26
  -6  -1   6    0.39    0.28
   6   2  -6    9.78    1.21
   6   2  -6    9.19    0.92
   6   2  -6    7.68    0.73
  -6  -2   6    9.41    0.80
  -6  -2   6    8.91    0.83
  -6  -2   6   10.52    0.78
   6   3  -6   35.31    2.13
   6   3  -6   35.17    1.54
  -6  -3   6   34.43    1.61
  -6  -3   6   33.60    1.53
  -6  -3   6   36.71    1.57
   6   4  -6   11.72    1.40
   6   4  -6   11.65    0.86
  -6  -4   6    8.91    0.90
  -6  -4   6   12.56    1.03
  -6  -4   6   11.45    0.89
   6   5  -6   35.48    2.28
   6   5  -6   34.39    1.64
  -6  -5   6   35.15    1.75
  -6  -5   6   38.33    1.77
  -6  -5   6   37.14    1.80
   6   6  -6    5.29    1.14
   6   6  -6    5.87    0.74
  -6  -6   6    4.97    0.76
   6   7  -6   14.83    1.81
   6   7  -6   16.36    1.12
  -6  -7   6   15.03    1.18
   6   8  -6    2.11    0.54
   6   8  -6    1.63    0.93
  -6  -8   6    1.90    0.56
   6   9  -6   11.50    1.01
   6   9  -6   16.02    1.19
   6   9  -6   14.71    2.05
  -6  -9   6   13.88    1.36
   6  10  -6   -0.21    0.74
  -6 -10   6    1.07    0.55
   6  11  -6   -0.43    0.87
  -6 -11   6    0.14    0.45
   6  12  -6    0.03    0.89
  -6 -12   6   -0.41    0.41
  -6  11   7   -0.24    0.35
  -6  10   7    2.09    0.61
  -6   9   7    4.02    0.75
  -6   8   7    2.24    0.57
  -6   7   7    1.72    0.49
  -6   6   7    8.61    0.92
  -6   5   7   24.65    1.40
  -6   4   7    0.59    0.36
   6  -3  -7    4.89    0.69
   6  -3  -7    6.13    0.66
  -6   3   7    4.92    0.69
   6  -2  -7    1.46    0.42
   6  -2  -7    1.20    0.46
   6  -2  -7    0.91    0.36
  -6   2   7    1.58    0.49
   6  -1  -7    4.22    0.61
   6  -1  -7    5.88    0.79
   6  -1  -7    5.78    0.74
  -6   1   7    5.38    0.68
   6   0  -7   -0.08    0.37
   6   0  -7    0.19    0.36
   6   0  -7    0.14    0.27
  -6   0   7    0.32    0.35
   6   1  -7    5.50    0.65
   6   1  -7    4.60    0.89
   6   1  -7    6.19    0.82
  -6  -1   7    4.64    0.65
   6   2  -7    1.50    0.70
   6   2  -7    1.40    0.41
   6   2  -7    1.22    0.44
  -6  -2   7    1.45    0.41
  -6  -2   7    1.77    0.42
   6   3  -7    4.69    0.65
   6   3  -7    4.28    0.94
  -6  -3   7    4.31    0.60
  -6  -3   7    4.51    0.64
   6   4  -7   -0.03    0.58
   6   4  -7    0.50    0.34
  -6  -4   7    0.86    0.41
   6   5  -7   25.26    1.38
   6   5  -7   25.83    1.96
  -6  -5   7   24.61    1.41
   6   6  -7    8.43    0.91
   6   6  -7    8.58    1.38
  -6  -6   7    7.39    0.88
   6   7  -7    0.34    0.74
   6   7  -7    1.44    0.47
  -6  -7   7    0.82    0.42
   6   8  -7    2.07    0.93
   6   8  -7    1.82    0.54
  -6  -8   7    1.82    0.55
   6   9  -7    4.22    0.77
   6   9  -7    3.64    1.12
  -6  -9   7    3.31    0.71
   6  10  -7    2.44    0.65
   6  10  -7    1.17    0.91
  -6 -10   7    1.87    0.62
   6  11  -7   -0.10    0.83
  -6 -11   7    0.33    0.48
  -6  11   8   -0.30    0.32
  -6  10   8    1.19    0.46
  -6   9   8    0.16    0.33
  -6   8   8    2.49    0.53
  -6   7   8    4.73    0.69
  -6   6   8    0.37    0.27
  -6   5   8   12.78    0.91
   6  -4  -8    4.37    0.66
  -6   4   8    5.65    0.66
   6  -3  -8    2.94    0.56
  -6   3   8    3.87    0.56
   6  -2  -8    8.23    0.87
   6  -2  -8    6.46    0.77
  -6   2   8    6.92    0.74
   6  -1  -8    8.10    0.82
   6  -1  -8   10.96    1.10
   6  -1  -8    9.62    1.01
  -6   1   8    7.50    0.80
   6   0  -8    0.69    0.35
   6   0  -8    0.04    0.36
   6   0  -8   -0.50    0.39
  -6   0   8    0.57    0.39
   6   1  -8    9.07    1.15
   6   1  -8    7.60    0.86
   6   1  -8    6.97    0.74
  -6  -1   8    7.66    0.79
   6   2  -8    7.44    0.80
   6   2  -8    8.86    1.27
  -6  -2   8    6.13    0.71
   6   3  -8    2.68    0.88
   6   3  -8    2.88    0.56
  -6  -3   8    3.76    0.58
   6   4  -8    6.62    0.81
   6   4  -8    7.41    1.30
  -6  -4   8    5.29    0.69
   6   5  -8   12.69    1.62
   6   5  -8   13.02    0.99
  -6  -5   8   10.78    0.90
   6   6  -8    0.12    0.34
   6   6  -8   -0.40    0.53
  -6  -6   8    0.03    0.30
   6   7  -8    4.19    0.72
   6   7  -8    3.92    1.14
  -6  -7   8    3.67    0.65
   6   8  -8    3.36    0.70
   6   8  -8    4.19    1.18
  -6  -8   8    2.40    0.59
   6   9  -8    0.23    0.40
   6   9  -8    0.33    0.82
  -6  -9   8   -0.57    0.30
   6  10  -8    2.18    1.09
   6  10  -8    2.54    0.71
  -6 -10   8    1.39    0.54
   6  11  -8   -0.46    0.78
  -6 -11   8   -0.18    0.40
  -6   9   9    1.19    0.34
  -6   8   9    2.59    0.44
  -6   7   9    1.60    0.37
  -6   6   9    9.14    0.67
  -6   5   9    1.14    0.29
   6  -4  -9    2.45    0.57
  -6   4   9    2.95    0.40
   6  -3  -9    2.88    0.57
  -6   3   9    2.80    0.39
   6  -2  -9   -0.17    0.29
  -6   2   9    0.46    0.22
   6  -1  -9    2.50    0.54
   6  -1  -9    3.27    0.68
  -6   1   9    3.23    0.43
   6   0  -9    0.25    0.32
   6   0  -9    0.26    0.48
  -6   0   9    0.07    0.29
   6   1  -9    3.91    0.90
   6   1  -9    2.64    0.53
  -6  -1   9    2.80    0.49
   6   2  -9    0.74    0.67
   6   2  -9    0.10    0.30
  -6  -2   9    0.23    0.33
   6   3  -9    3.53    0.97
   6   3  -9    1.65    0.48
  -6  -3   9    1.67    0.45
   6   4  -9    3.68    0.96
   6   4  -9    2.26    0.53
  -6  -4   9    1.40    0.40
   6   5  -9    0.32    0.34
   6   5  -9    1.34    0.79
  -6  -5   9    0.96    0.36
   6   6  -9    8.81    0.98
   6   6  -9    8.90    1.54
  -6  -6   9   10.30    0.93
   6   7  -9    2.50    0.63
   6   7  -9    2.23    1.05
  -6  -7   9    1.87    0.48
   6   8  -9    3.80    1.16
   6   8  -9    2.36    0.63
  -6  -8   9    2.89    0.57
   6   9  -9    2.35    1.06
   6   9  -9    0.60    0.50
  -6  -9   9    1.32    0.46
   6  10  -9    0.60    0.53
   6  10  -9    1.76    1.16
  -6 -10   9    1.85    0.55
   6  -4 -10    6.31    0.84
   6  -3 -10    0.24    0.32
   6  -2 -10    0.45    0.32
   6  -1 -10    1.43    0.42
   6   0 -10   27.32    1.45
   6   0 -10   29.64    1.82
   6   1 -10    0.99    0.40
   6   1 -10    1.38    0.65
   6   2 -10    0.84    0.68
   6   2 -10    0.56    0.36
   6   3 -10   -0.61    0.50
   6   3 -10   -0.17    0.26
   6   4 -10   11.76    1.65
   6   4 -10    6.36    0.82
  -6  -4  10    6.65    0.54
   6   5 -10    0.35    0.39
   6   5 -10    0.40    0.68
  -6  -5  10   -0.13    0.26
   6   6 -10    4.89    1.21
   6   6 -10    6.18    0.88
  -6  -6  10    4.29    0.55
   6   7 -10    3.83    1.16
   6   7 -10    2.82    0.65
  -6  -7  10    3.21    0.47
   6   8 -10   12.42    1.34
   6   8 -10   13.05    2.00
  -6  -8  10   11.63    0.82
   6   9 -10    1.13    1.02
   6   9 -10    1.21    0.55
  -6  -9  10    0.96    0.36
   6  -5 -11    0.18    0.40
   6  -4 -11    0.81    0.45
   6  -3 -11    1.00    0.42
   6  -2 -11    0.39    0.37
   6  -1 -11    0.03    0.33
   6   0 -11   -0.22    0.26
   6   1 -11   -0.03    0.53
   6   1 -11    0.26    0.35
   6   2 -11    0.64    0.70
   6   2 -11   -0.14    0.30
   6   3 -11    0.66    0.69
   6   3 -11    0.69    0.38
   6   4 -11    1.15    0.49
   6   4 -11    0.61    0.77
   6   5 -11   -0.10    0.35
   6   5 -11    0.79    0.70
   6   6 -11    0.34    0.41
   6   6 -11    0.81    0.79
   6   7 -11    0.22    0.42
   6   7 -11    1.45    0.95
   6   8 -11    2.10    1.15
   6   8 -11    1.53    0.61
   6   9 -11    3.76    1.34
   6   9 -11    3.22    0.80
   6  -5 -12    1.27    0.53
   6  -4 -12    4.93    0.80
   6  -3 -12    1.82    0.53
   6  -2 -12    3.30    0.67
   6  -1 -12    0.20    0.35
   6   0 -12    1.40    0.47
   6   1 -12   -0.01    0.30
   6   2 -12    2.76    0.59
   6   3 -12    1.40    0.51
   6   3 -12    2.63    0.90
   6   4 -12    5.54    0.85
   6   4 -12    6.35    1.33
   6   5 -12    3.26    1.07
   6   5 -12    2.67    0.70
   6   6 -12    0.47    0.46
   6   6 -12    0.59    0.84
   6   7 -12    0.74    0.86
   6   7 -12    0.44    0.46
   6   8 -12    0.65    1.04
   6  -5 -13    5.94    0.95
   6  -4 -13   -0.19    0.38
   6  -3 -13    0.35    0.40
   6  -2 -13   -0.04    0.38
   6  -1 -13    4.44    0.76
   6   0 -13    0.38    0.36
   6   1 -13    3.84    0.70
   6   2 -13   -0.17    0.33
   6   3 -13    0.21    0.41
   6   4 -13    1.26    0.77
   6   4 -13    0.15    0.42
   6   5 -13    8.11    1.10
   6   5 -13    8.92    1.70
   6   6 -13    0.33    0.92
   6   6 -13    0.19    0.51
   6  -4 -14    1.50    0.61
   6  -3 -14    0.41    0.44
   6  -2 -14    0.37    0.45
   6  -1 -14    0.18    0.42
   6   0 -14    0.71    0.46
   6   1 -14    0.33    0.41
   6   2 -14    0.28    0.43
   6   3 -14    0.10    0.45
   6   4 -14    2.14    0.70
  -7   3 -14   -0.12    0.74
  -7   5 -13    0.58    0.84
  -7   4 -13    1.32    0.84
  -7   3 -13   -0.22    0.63
  -7   2 -13    1.39    0.91
  -7   7 -12    1.59    1.04
  -7   7 -12   -0.78    0.69
  -7   6 -12   -0.93    0.67
  -7   6 -12   -1.11    0.54
  -7   5 -12    0.26    0.83
  -7   4 -12    2.15    0.98
  -7   3 -12    0.23    0.71
  -7   2 -12   -0.45    0.53
  -7   1 -12    1.59    0.76
  -7   0 -12    1.61    0.69
  -7   8 -11   -0.14    0.62
  -7   8 -11   -0.47    0.58
  -7   7 -11   -0.11    0.60
  -7   7 -11   -1.69    0.67
  -7   6 -11    0.19    0.82
  -7   6 -11   -0.27    0.47
  -7   5 -11    0.88    0.45
  -7   5 -11    0.97    0.85
  -7   4 -11   -0.23    0.71
  -7   3 -11   -0.04    0.60
  -7   2 -11    0.05    0.47
   7  -1  11    1.98    0.78
  -7   1 -11    2.01    0.67
   7   0  11   -0.38    0.38
  -7   0 -11    0.00    0.40
   7   1  11    2.05    0.76
  -7  -1 -11    2.35    0.70
  -7   9 -10   -0.01    0.74
  -7   9 -10   -0.42    0.45
  -7   8 -10   -0.29    0.66
  -7   8 -10   -1.58    0.66
  -7   7 -10    1.96    0.73
  -7   7 -10    1.74    1.03
  -7   6 -10    0.55    0.86
  -7   6 -10   -0.04    0.50
  -7   5 -10    6.77    0.65
  -7   5 -10    4.40    1.20
  -7   4 -10   -0.36    0.54
  -7   3 -10    0.62    0.58
   7  -2  10    1.35    0.69
  -7   2 -10    2.04    0.73
   7  -1  10    0.14    0.45
  -7   1 -10    0.66    0.51
   7   0  10    6.09    1.11
  -7   0 -10    6.52    1.05
   7   1  10    0.06    0.39
  -7  -1 -10    0.22    0.40
   7   2  10    1.44    0.60
  -7  -2 -10    1.15    0.50
  -7  10  -9    1.11    0.96
  -7  10  -9   -0.14    0.44
  -7   9  -9    0.63    0.75
  -7   9  -9    1.30    0.69
  -7   8  -9    1.36    0.96
  -7   8  -9   -0.52    0.73
  -7   7  -9    0.54    0.78
  -7   7  -9    0.87    0.61
  -7   6  -9    0.69    0.51
  -7   6  -9    0.00    0.63
  -7   5  -9   -0.26    0.52
  -7   5  -9    0.76    0.36
  -7   4  -9   -0.32    0.43
   7  -3   9   -0.07    0.45
  -7   3  -9   -0.05    0.43
   7  -2   9    9.62    1.51
  -7   2  -9   10.39    1.34
   7  -1   9    0.34    0.47
  -7   1  -9    0.73    0.49
   7   0   9    0.42    0.43
  -7   0  -9   -0.40    0.29
   7   1   9    0.56    0.45
  -7  -1  -9    0.32    0.37
   7   2   9   11.72    1.43
  -7  -2  -9   12.43    1.11
   7   3   9   -0.12    0.32
  -7  -6  -9    0.26    0.21
  -7  10  -8    2.33    0.97
  -7  10  -8    4.05    0.86
  -7   9  -8   -0.08    0.59
  -7   9  -8   -0.23    0.58
  -7   8  -8    1.42    0.91
  -7   8  -8    0.70    0.73
  -7   7  -8    5.85    0.87
  -7   7  -8    4.86    1.26
  -7   6  -8    4.68    0.69
  -7   6  -8    2.08    0.82
  -7   5  -8   -0.37    0.39
  -7   5  -8    0.48    0.32
   7  -4   8    0.89    0.63
  -7   4  -8    2.14    0.75
   7  -3   8    5.32    1.09
  -7   3  -8    4.72    0.93
   7  -2   8    5.55    1.12
  -7   2  -8    3.83    0.84
   7  -1   8    3.84    0.93
  -7   1  -8    3.89    0.80
   7   0   8   25.25    1.81
  -7   0  -8   24.16    1.62
   7   1   8    4.21    0.91
  -7  -1  -8    4.92    0.83
   7   2   8    4.42    0.91
   7   3   8    5.34    0.92
   7   4   8    1.80    0.59
   7   5   8    0.63    0.41
  -7  11  -7    4.08    1.25
  -7  11  -7    5.28    0.94
  -7  10  -7   -0.52    0.59
  -7  10  -7    0.34    0.53
  -7   9  -7    0.56    0.40
  -7   9  -7    1.01    0.82
  -7   9  -7    0.01    0.72
  -7   8  -7    0.43    0.64
  -7   8  -7    0.91    0.71
  -7   7  -7   -0.89    0.50
  -7   7  -7    0.22    0.50
  -7   6  -7    0.47    0.49
  -7   6  -7    0.94    0.60
   7  -5   7    0.83    0.53
  -7   5  -7    0.24    0.44
  -7   5  -7    0.04    0.31
   7  -4   7   11.71    1.69
  -7   4  -7   10.40    1.39
   7  -3   7    0.46    0.46
  -7   3  -7    0.47    0.44
   7  -2   7    8.25    1.30
  -7   2  -7    8.23    1.13
   7  -1   7   -0.19    0.37
  -7   1  -7    0.51    0.42
   7   0   7   -0.29    0.28
   7   1   7   -0.19    0.31
   7   2   7    7.88    1.15
   7   3   7    0.64    0.42
   7   4   7    9.03    1.20
   7   5   7    0.21    0.33
   7   6   7    0.09    0.30
  -7  11  -6    2.66    0.73
  -7  11  -6    2.94    1.05
  -7  10  -6    5.17    0.89
  -7  10  -6    2.96    1.07
  -7   9  -6   -0.96    0.65
  -7   9  -6   -0.53    0.57
  -7   9  -6    0.82    0.37
  -7   8  -6    4.19    1.12
  -7   8  -6    1.90    0.70
  -7   7  -6    1.51    0.60
  -7   7  -6    0.40    0.57
  -7   6  -6   -0.02    0.46
  -7   6  -6    0.22    0.50
   7  -5   6   34.65    2.36
  -7   5  -6   31.70    2.10
  -7   5  -6   35.44    1.46
   7  -4   6   10.61    1.49
  -7   4  -6    8.54    1.20
   7  -3   6   52.60    2.95
  -7   3  -6   53.68    1.54
  -7   3  -6   57.78    2.79
   7  -2   6   11.86    1.48
  -7   2  -6   12.00    1.34
   7  -1   6   -0.07    0.28
   7   0   6    0.32    0.37
   7   1   6    0.26    0.34
   7   2   6   10.52    1.30
   7   3   6   53.12    2.68
   7   4   6    7.91    1.12
   7   5   6   36.19    2.14
   7   6   6    0.43    0.38
   7   7   6    2.66    0.70
  -7  12  -5    0.52    0.57
  -7  12  -5    2.17    1.08
  -7  12  -5    3.47    0.79
  -7  11  -5    0.63    0.79
  -7  11  -5    0.04    0.45
  -7  10  -5    1.93    0.82
  -7  10  -5    1.91    0.66
  -7   9  -5    0.37    0.67
  -7   9  -5    0.18    0.31
  -7   9  -5   -1.00    0.64
  -7   8  -5    1.25    0.38
  -7   8  -5    1.92    0.85
  -7   8  -5    2.32    0.72
  -7   7  -5   10.63    1.09
   7  -6   5   26.67    2.01
  -7   6  -5   23.76    1.40
  -7   6  -5   24.95    1.83
   7  -5   5   16.09    1.80
  -7   5  -5   14.45    1.32
  -7   5  -5   15.78    0.98
   7  -4   5   22.17    1.78
  -7   4  -5   23.69    0.92
  -7   4  -5   24.42    1.68
   7  -3   5    6.16    1.05
  -7   3  -5    6.94    0.43
  -7   3  -5    6.46    0.99
   7  -2   5   17.88    1.45
  -7   2  -5   17.10    1.29
   7  -1   5   21.32    1.58
   7   0   5   -0.06    0.25
   7   1   5   23.15    1.60
   7   2   5   22.22    1.55
   7   3   5    7.84    1.09
   7   4   5   22.79    1.59
   7   5   5   14.18    1.25
   7   6   5   21.35    1.61
   7   7   5   12.62    1.49
   7   8   5    1.62    0.59
  -7  12  -4    6.29    1.03
  -7  12  -4    5.94    0.94
  -7  12  -4    5.00    1.29
  -7  11  -4    0.96    0.51
  -7  11  -4    0.52    0.46
  -7  11  -4    0.34    0.58
  -7  10  -4    3.13    0.79
  -7  10  -4    2.87    0.64
  -7  10  -4    1.61    0.80
  -7   9  -4    1.50    0.49
  -7   9  -4    0.63    0.75
  -7   9  -4    0.97    0.67
  -7   9  -4    1.63    0.44
  -7   8  -4    5.60    0.63
  -7   8  -4    5.75    0.93
  -7   7  -4    0.24    0.54
  -7   7  -4    0.02    0.52
  -7   7  -4   -0.20    0.25
   7  -6   4    4.04    0.94
  -7   6  -4    3.79    0.85
  -7   6  -4    3.11    0.66
   7  -5   4    0.25    0.44
  -7   5  -4    0.27    0.39
  -7   5  -4    0.07    0.40
   7  -4   4    0.18    0.34
  -7   4  -4    0.23    0.38
  -7   4  -4   -0.44    0.23
   7  -3   4    3.07    0.74
  -7   3  -4    4.01    0.40
  -7   3  -4    2.98    0.68
   7  -2   4    0.89    0.49
   7  -1   4   63.75    3.03
   7   0   4    9.20    1.19
   7   1   4   55.11    2.69
   7   2   4    1.64    0.51
   7   3   4    3.10    0.69
   7   4   4   -0.03    0.26
   7   5   4    0.06    0.32
   7   6   4    4.39    0.89
   7   7   4   -0.37    0.30
   7   8   4    6.61    1.15
   7   9   4    3.35    0.85
  -7  12  -3    0.55    0.49
  -7  12  -3    0.46    0.53
  -7  12  -3    0.90    0.80
  -7  11  -3    3.07    0.72
  -7  11  -3    1.66    0.77
  -7  11  -3    3.09    0.75
  -7  10  -3    6.18    1.19
  -7  10  -3    7.47    0.93
  -7  10  -3    6.07    0.97
  -7   9  -3    3.67    0.95
  -7   9  -3    1.88    0.45
  -7   9  -3    3.68    0.66
  -7   9  -3    3.10    0.89
  -7   8  -3    1.28    0.65
  -7   8  -3   -0.28    0.49
  -7   8  -3    0.80    0.40
  -7   8  -3    1.38    0.40
  -7   7  -3    3.86    0.86
  -7   7  -3    3.71    0.49
  -7   7  -3    3.08    0.73
   7  -6   3    6.56    1.16
  -7   6  -3    4.89    0.52
  -7   6  -3    5.00    0.75
  -7   6  -3    5.44    0.90
   7  -5   3    0.01    0.36
  -7   5  -3    0.31    0.36
  -7   5  -3    0.14    0.40
  -7   5  -3    0.00    0.39
   7  -4   3    0.14    0.31
  -7   4  -3    0.38    0.32
  -7   4  -3    0.49    0.39
  -7   4  -3    0.48    0.26
   7  -3   3    3.39    0.77
  -7   3  -3    2.34    0.35
  -7   3  -3    2.95    0.35
   7  -2   3   86.58    3.78
  -7   2  -3   88.20    2.45
   7  -1   3    1.85    0.54
   7   0   3    0.13    0.25
   7   1   3    2.65    0.64
   7   2   3   90.75    3.81
   7   3   3    3.47    0.70
   7   4   3    0.26    0.34
  -7  -4  -3   -0.02    0.12
   7   5   3    0.40    0.44
  -7  -5  -3    0.20    0.14
   7   6   3    5.76    1.05
   7   7   3    3.92    0.94
   7   8   3    1.92    0.73
   7   9   3    3.73    0.95
   7  10   3    7.31    1.34
  -7  12  -2    0.17    0.63
  -7  12  -2    0.09    0.50
  -7  12  -2   -0.66    0.44
  -7  12  -2   -0.45    0.39
  -7  11  -2    2.77    0.89
  -7  11  -2    2.01    0.83
  -7  11  -2    3.59    0.79
  -7  11  -2    3.06    0.66
  -7  10  -2    0.56    0.53
  -7  10  -2    0.20    0.54
  -7  10  -2    0.94    0.61
  -7  10  -2    0.10    0.40
  -7   9  -2    0.76    0.35
  -7   9  -2   -0.89    0.65
  -7   9  -2    0.56    0.50
  -7   9  -2   -0.17    0.32
  -7   9  -2    0.37    0.61
  -7   8  -2    1.24    0.38
  -7   8  -2    1.20    0.58
  -7   8  -2    2.22    0.49
  -7   8  -2    1.23    0.69
  -7   8  -2    2.01    0.69
  -7   7  -2   51.02    2.49
  -7   7  -2   51.54    1.94
  -7   7  -2   53.86    2.68
  -7   7  -2   48.84    2.24
  -7   7  -2   51.05    1.82
   7  -6   2    5.78    0.51
   7  -6   2    6.00    1.08
  -7   6  -2    4.97    0.52
  -7   6  -2    5.15    0.59
  -7   6  -2    4.54    0.83
  -7   6  -2    5.02    0.77
  -7   6  -2    5.82    0.87
   7  -5   2    0.86    0.48
   7  -5   2    1.21    0.18
  -7   5  -2    0.62    0.37
  -7   5  -2    1.23    0.27
  -7   5  -2    0.99    0.29
  -7   5  -2    1.05    0.47
  -7   5  -2    0.89    0.46
   7  -4   2    3.71    0.80
  -7   4  -2    3.48    0.53
  -7   4  -2    4.33    0.57
  -7   4  -2    3.91    0.74
  -7   4  -2    3.88    0.35
   7  -3   2   24.51    1.66
  -7   3  -2   25.10    1.12
  -7   3  -2   26.07    1.07
  -7   3  -2   26.70    1.09
   7  -2   2   21.08    1.47
  -7   2  -2   20.96    0.87
   7  -1   2   44.90    2.35
  -7   1  -2   48.32    1.46
   7   0   2    8.33    1.06
   7   1   2   52.49    2.53
   7   2   2   23.04    1.51
   7   3   2   22.55    1.56
  -7  -3  -2   24.98    0.89
   7   4   2    3.22    0.74
  -7  -4  -2    4.18    0.30
   7   5   2    0.91    0.50
  -7  -5  -2    1.15    0.24
   7   6   2    3.29    0.80
   7   7   2   51.87    2.87
   7   8   2    1.36    0.65
   7   9   2    0.31    0.50
   7  10   2   -0.51    0.51
   7  11   2    4.29    1.15
  -7  13  -1    2.01    0.86
  -7  12  -1    2.22    0.90
  -7  12  -1    1.47    0.58
  -7  12  -1    2.75    0.85
  -7  12  -1    3.14    0.74
  -7  11  -1    1.29    0.66
  -7  11  -1    0.26    0.55
  -7  11  -1    0.93    0.49
  -7  11  -1    0.38    0.47
  -7  10  -1   11.99    1.25
  -7  10  -1   11.79    1.12
  -7  10  -1   11.21    1.52
  -7  10  -1   11.38    1.45
  -7   9  -1    4.70    0.90
  -7   9  -1    4.54    0.70
  -7   9  -1    3.27    0.90
  -7   9  -1    3.37    0.88
  -7   8  -1    4.61    0.94
  -7   8  -1    5.26    0.70
  -7   8  -1    4.57    0.92
   7  -7   1    5.78    1.00
  -7   7  -1    3.87    0.77
  -7   7  -1    5.36    0.93
  -7   7  -1    6.00    0.64
  -7   7  -1    4.12    0.78
  -7   7  -1    4.25    0.60
   7  -6   1    0.07    0.40
  -7   6  -1    0.56    0.54
  -7   6  -1    0.26    0.26
  -7   6  -1    0.35    0.51
  -7   6  -1    0.17    0.28
  -7   6  -1    0.40    0.35
   7  -5   1   -0.23    0.15
   7  -5   1   -0.16    0.25
  -7   5  -1   -0.27    0.40
  -7   5  -1    0.26    0.33
  -7   5  -1   -0.12    0.18
  -7   5  -1    0.20    0.21
  -7   5  -1   -0.73    0.35
   7  -4   1    0.83    0.22
   7  -4   1    0.58    0.42
  -7   4  -1    1.14    0.42
  -7   4  -1    2.00    0.48
  -7   4  -1    1.38    0.26
  -7   4  -1    1.39    0.30
   7  -3   1    0.06    0.23
  -7   3  -1    0.22    0.23
  -7   3  -1    0.15    0.16
  -7   3  -1    0.29    0.23
  -7   3  -1    0.46    0.29
  -7   3  -1    0.52    0.17
   7  -2   1   18.41    1.32
  -7   2  -1   18.02    0.62
  -7   2  -1   19.30    0.88
  -7   2  -1   18.36    0.89
  -7   2  -1   16.79    0.69
  -7   2  -1   19.37    0.90
   7  -1   1    4.20    0.74
  -7   1  -1    5.04    0.45
  -7   1  -1    4.22    0.20
  -7   1  -1    4.89    0.29
  -7   1  -1    4.70    0.45
   7   0   1   -0.12    0.20
  -7   0  -1   -0.01    0.07
  -7   0  -1    0.18    0.16
   7   1   1    4.49    0.76
  -7  -1  -1    4.79    0.26
   7   2   1   18.22    1.31
  -7  -2  -1   18.97    0.76
  -7  -2  -1   18.43    0.57
   7   3   1    0.24    0.32
  -7  -3  -1    0.37    0.14
   7   4   1    1.48    0.56
  -7  -4  -1    1.55    0.25
   7   5   1   -0.09    0.35
   7   6   1    0.19    0.50
   7   7   1    5.52    1.09
   7   8   1    2.69    0.85
   7   9   1    4.20    1.07
   7  10   1   10.90    1.70
   7  11   1    0.70    0.71
   7  12   1    2.84    1.10
  -7  13   0    0.24    0.48
  -7  13   0   -0.11    0.55
  -7  12   0   10.13    1.48
  -7  12   0   11.47    1.18
  -7  11   0    0.81    0.45
  -7  11   0    0.19    0.45
  -7  11   0    0.99    0.60
  -7  11   0    1.25    0.69
  -7  10   0    2.06    0.73
  -7  10   0    0.84    0.51
  -7  10   0    2.81    0.82
  -7  10   0    1.73    0.53
  -7   9   0    1.85    0.51
  -7   9   0    1.45    0.63
  -7   9   0    2.35    0.74
  -7   9   0    2.62    0.72
  -7   8   0    2.35    0.86
  -7   8   0    1.75    0.48
  -7   8   0    0.78    0.47
  -7   8   0    2.08    0.70
   7  -7   0   -0.07    0.31
  -7   7   0    0.09    0.33
  -7   7   0   -0.03    0.52
  -7   7   0    0.06    0.55
  -7   7   0    0.53    0.38
   7  -6   0    4.22    0.86
  -7   6   0    3.61    0.71
  -7   6   0    3.67    0.54
  -7   6   0    3.67    0.71
  -7   6   0    3.92    0.80
   7  -5   0    0.55    0.36
  -7   5   0    0.33    0.25
  -7   5   0    0.22    0.27
  -7   5   0    0.15    0.43
  -7   5   0    0.19    0.42
   7  -4   0    5.49    0.87
  -7   4   0    4.44    0.47
  -7   4   0    4.17    0.63
  -7   4   0    2.80    0.57
   7  -3   0   34.16    1.87
   7  -3   0   34.43    1.29
  -7   3   0   32.98    1.46
  -7   3   0   31.90    1.17
  -7   3   0   30.00    1.40
   7  -2   0    0.01    0.21
  -7   2   0   -0.12    0.18
  -7   2   0   -0.24    0.21
  -7   2   0    0.15    0.15
  -7   2   0    0.28    0.22
   7  -1   0   87.53    3.69
  -7   1   0   88.09    2.74
  -7   1   0   91.76    2.90
  -7   1   0   95.47    2.96
  -7   1   0   92.14    2.49
   7   0   0    7.48    0.96
  -7   0   0    7.40    0.56
  -7   0   0    8.67    0.56
  -7   0   0    8.55    0.44
   7   1   0   93.60    3.72
  -7  -1   0   88.20    2.73
   7   2   0    0.07    0.28
   7   3   0   33.16    1.95
   7   4   0    5.17    0.95
   7   5   0    0.01    0.42
   7   5   0    0.16    0.10
   7   6   0    3.03    0.88
   7   6   0    3.30    0.28
   7   7   0    0.76    0.68
   7   7   0    0.08    0.16
   7   8   0    2.05    0.86
   7   8   0    2.08    0.28
   7   9   0    1.37    0.24
   7   9   0    1.79    0.79
   7  10   0    1.52    0.27
   7  10   0    2.20    0.89
   7  11   0    0.58    0.80
   7  12   0   11.77    1.89
   7  13   0    0.39    0.75
  -7  13   1    0.24    0.57
  -7  13   1   -0.39    0.41
  -7  12   1    0.57    0.46
  -7  12   1    0.69    0.56
  -7  11   1    0.50    0.55
  -7  11   1    0.76    0.48
  -7  10   1   -0.02    0.43
  -7  10   1    0.49    0.40
  -7  10   1    0.33    0.52
  -7  10   1   -0.63    0.36
  -7   9   1    0.54    0.51
  -7   9   1   -0.25    0.28
  -7   9   1   -0.10    0.50
  -7   9   1   -0.34    0.33
  -7   8   1    5.89    1.07
  -7   8   1    4.09    0.61
  -7   8   1    4.02    0.85
   7  -7  -1   10.52    1.26
  -7   7   1    9.70    0.87
  -7   7   1   11.15    1.17
  -7   7   1   10.24    1.23
  -7   7   1   10.84    1.16
   7  -6  -1   14.88    1.24
  -7   6   1   16.67    1.23
  -7   6   1   15.33    1.12
  -7   6   1   13.84    0.90
  -7   6   1   16.37    1.45
   7  -5  -1    9.46    1.10
   7  -5  -1    8.97    0.50
  -7   5   1    8.05    0.69
  -7   5   1    8.51    0.91
  -7   5   1    8.03    0.90
  -7   5   1    8.82    1.01
   7  -4  -1    0.09    0.13
   7  -4  -1    0.14    0.24
  -7   4   1   -0.49    0.31
  -7   4   1    0.16    0.20
  -7   4   1    0.38    0.44
   7  -3  -1    7.11    0.94
   7  -3  -1    6.12    0.34
  -7   3   1    7.35    0.80
  -7   3   1    6.90    0.75
  -7   3   1    6.54    0.55
   7  -2  -1   40.70    2.05
   7  -2  -1   41.85    1.26
   7  -2  -1   40.77    1.13
  -7   2   1   39.37    1.54
  -7   2   1   42.30    1.69
  -7   2   1   43.25    1.67
  -7   2   1   38.50    1.35
   7  -1  -1   32.66    0.93
   7  -1  -1   33.27    1.06
   7  -1  -1   35.52    1.85
  -7   1   1   36.23    1.46
  -7   1   1   35.29    1.43
  -7   1   1   34.56    1.18
  -7   1   1   35.11    1.37
   7   0  -1    0.03    0.09
   7   0  -1   -0.01    0.06
   7   0  -1   -0.06    0.22
  -7   0   1    0.15    0.17
  -7   0   1   -0.17    0.18
  -7   0   1    0.75    0.33
   7   1  -1   35.20    0.90
   7   1  -1   34.58    1.04
   7   1  -1   32.69    1.85
  -7  -1   1   34.30    1.38
   7   2  -1   42.84    2.22
   7   2  -1   43.46    1.12
   7   2  -1   42.89    1.27
  -7  -2   1   43.79    1.66
   7   3  -1    6.01    0.93
   7   3  -1    6.04    0.28
   7   3  -1    5.68    0.42
  -7  -3   1    6.42    0.69
   7   4  -1    0.09    0.17
   7   4  -1    0.12    0.10
   7   4  -1   -0.28    0.32
   7   5  -1    7.89    0.39
   7   5  -1    8.09    0.52
   7   5  -1    8.33    0.58
   7   5  -1    8.96    1.26
   7   6  -1   15.10    1.71
   7   6  -1   16.15    0.92
   7   6  -1   15.93    0.77
   7   7  -1   16.38    1.83
   7   7  -1   11.23    0.70
   7   8  -1    4.19    1.06
   7   8  -1    4.04    0.49
   7   9  -1    0.62    0.27
   7   9  -1   -0.47    0.53
   7  10  -1    0.09    0.23
   7  10  -1    0.85    0.80
   7  11  -1    0.85    0.84
   7  12  -1    3.48    1.16
   7  13  -1    0.22    0.78
  -7  12   2   -0.19    0.47
  -7  12   2    0.05    0.37
  -7  11   2    5.43    1.10
  -7  11   2    5.74    0.80
  -7  10   2    5.77    0.80
  -7  10   2    5.69    1.03
  -7   9   2   -0.08    0.36
  -7   9   2   -0.18    0.37
  -7   9   2   -0.30    0.42
  -7   9   2    0.29    0.30
  -7   8   2    5.74    0.69
  -7   8   2    4.88    0.92
  -7   8   2    5.29    0.94
  -7   7   2    2.68    0.51
  -7   7   2    2.06    0.75
  -7   7   2    2.51    0.75
  -7   7   2    2.07    0.55
   7  -6  -2    0.43    0.36
  -7   6   2    0.21    0.29
  -7   6   2    0.01    0.27
  -7   6   2   -0.47    0.45
  -7   6   2   -0.22    0.49
   7  -5  -2   17.17    1.20
  -7   5   2   15.45    1.05
  -7   5   2   14.35    1.13
  -7   5   2   15.84    0.88
  -7   5   2   16.05    1.24
   7  -4  -2    7.22    0.92
  -7   4   2    8.62    0.91
  -7   4   2    8.58    0.68
  -7   4   2    7.89    0.93
   7  -3  -2   49.56    1.46
   7  -3  -2   47.69    2.27
  -7   3   2   45.99    1.60
  -7   3   2   47.35    1.95
  -7   3   2   47.17    2.01
   7  -2  -2   70.24    3.00
  -7   2   2   70.73    2.52
  -7   2   2   73.31    2.36
  -7   2   2   68.43    2.57
   7  -1  -2    2.42    0.53
  -7   1   2    1.90    0.41
  -7   1   2    2.21    0.41
  -7   1   2    2.71    0.47
   7   0  -2  107.96    4.09
  -7   0   2  100.78    3.16
  -7   0   2  103.13    3.36
  -7   0   2  103.30    3.42
   7   1  -2    2.14    0.60
   7   1  -2    1.89    0.31
  -7  -1   2    1.65    0.37
  -7  -1   2    1.98    0.38
  -7  -1   2    1.45    0.45
   7   2  -2   71.86    2.31
   7   2  -2   71.45    3.15
  -7  -2   2   67.86    2.39
   7   3  -2   45.17    2.45
   7   3  -2   49.90    1.74
  -7  -3   2   48.66    1.90
   7   4  -2    7.74    0.58
   7   4  -2    7.73    0.47
   7   4  -2    6.00    1.00
  -7  -4   2    8.89    0.90
   7   5  -2   15.37    0.85
   7   5  -2   13.92    0.67
   7   5  -2   15.48    1.70
  -7  -5   2   15.10    1.24
   7   6  -2    0.45    0.27
   7   6  -2    0.07    0.19
   7   6  -2    0.60    0.67
   7   7  -2    1.03    0.76
   7   7  -2    2.12    0.33
   7   8  -2    6.10    0.65
   7   8  -2    5.42    1.25
   7   8  -2    6.24    0.53
   7   9  -2    0.16    0.27
   7   9  -2   -0.09    0.70
   7  10  -2    5.17    1.30
   7  10  -2    4.62    0.61
   7  11  -2    6.20    1.41
   7  11  -2    6.90    0.73
   7  12  -2    0.49    0.75
   7  12  -2    0.03    0.27
  -7  12   3    0.99    0.59
  -7  11   3   12.45    1.61
  -7  10   3    0.18    0.37
  -7  10   3    0.25    0.42
  -7   9   3    9.02    1.22
  -7   9   3    9.25    0.89
  -7   8   3    0.73    0.51
  -7   8   3    0.49    0.35
  -7   8   3    0.44    0.46
  -7   8   3    0.62    0.45
  -7   7   3   -0.05    0.26
  -7   7   3   -0.18    0.31
  -7   7   3    0.20    0.49
  -7   7   3    0.84    0.72
   7  -6  -3    2.24    0.56
  -7   6   3    0.74    0.58
  -7   6   3    1.88    0.46
  -7   6   3    1.62    0.61
   7  -5  -3    3.78    0.66
  -7   5   3    2.68    0.71
  -7   5   3    3.09    0.55
  -7   5   3    3.14    0.68
   7  -4  -3    1.81    0.45
  -7   4   3    0.76    0.51
  -7   4   3    0.65    0.49
   7  -3  -3    0.69    0.31
  -7   3   3    0.78    0.42
  -7   3   3    0.52    0.47
   7  -2  -3   46.89    2.20
  -7   2   3   47.42    1.98
  -7   2   3   47.82    1.92
   7  -1  -3    1.17    0.38
  -7   1   3    0.77    0.33
  -7   1   3    0.33    0.35
  -7   1   3    1.80    0.42
   7   0  -3    0.04    0.28
   7   0  -3   -0.17    0.17
  -7   0   3   -0.34    0.26
  -7   0   3   -0.26    0.16
  -7   0   3    0.04    0.25
   7   1  -3    0.93    0.46
   7   1  -3    0.90    0.27
  -7  -1   3    2.00    0.42
  -7  -1   3    1.79    0.46
  -7  -1   3    0.99    0.32
   7   2  -3   50.01    2.47
   7   2  -3   48.93    1.81
  -7  -2   3   49.52    2.04
  -7  -2   3   48.86    1.98
  -7  -2   3   49.96    1.91
   7   3  -3    0.14    0.41
   7   3  -3    0.87    0.27
  -7  -3   3    0.52    0.29
  -7  -3   3    1.13    0.41
   7   4  -3    0.93    0.31
   7   4  -3    2.02    0.69
  -7  -4   3    1.83    0.47
   7   5  -3    3.67    0.54
   7   5  -3    3.67    0.93
  -7  -5   3    2.68    0.57
   7   6  -3    1.12    0.31
   7   6  -3    2.74    0.92
   7   6  -3    0.83    0.37
  -7  -6   3    1.36    0.55
   7   7  -3    0.27    0.25
   7   7  -3   -1.36    0.59
   7   7  -3   -0.33    0.26
  -7  -7   3    0.18    0.42
   7   8  -3    0.45    0.27
   7   8  -3    0.70    0.75
  -7  -8   3    1.05    0.52
   7   9  -3    9.17    1.66
   7   9  -3    7.94    0.82
   7   9  -3    7.94    0.68
   7  10  -3    0.24    0.32
   7  10  -3    0.21    0.74
   7  11  -3   11.05    1.96
   7  11  -3    9.72    0.95
   7  12  -3    1.85    1.14
   7  12  -3    1.28    0.46
  -7  12   4    0.12    0.46
  -7  11   4    2.07    0.71
  -7  10   4   -0.06    0.31
  -7   9   4    0.22    0.40
  -7   8   4   31.86    1.94
  -7   7   4    5.04    0.87
  -7   7   4    4.26    0.79
  -7   7   4    4.57    0.73
   7  -6  -4   15.71    1.09
  -7   6   4   17.74    1.46
  -7   6   4   15.08    1.44
  -7   6   4   15.21    0.98
   7  -5  -4    0.01    0.22
  -7   5   4    0.77    0.55
  -7   5   4    0.32    0.49
  -7   5   4    0.47    0.27
   7  -4  -4    2.52    0.51
  -7   4   4    1.36    0.56
  -7   4   4    1.89    0.56
   7  -3  -4   11.49    0.88
  -7   3   4   10.47    0.97
  -7   3   4    8.46    0.95
   7  -2  -4   11.76    0.94
  -7   2   4   14.53    1.02
  -7   2   4   13.97    1.00
   7  -1  -4   11.89    0.97
   7  -1  -4   10.88    0.76
  -7   1   4   11.78    0.79
  -7   1   4   13.70    0.91
  -7   1   4   10.79    0.88
   7   0  -4   13.61    0.83
   7   0  -4   16.31    1.16
  -7   0   4   14.61    0.94
  -7   0   4   13.11    0.94
  -7   0   4   14.29    0.89
   7   1  -4   12.03    0.77
   7   1  -4   11.93    1.08
  -7  -1   4   12.22    0.85
  -7  -1   4   12.66    0.89
  -7  -1   4   11.81    0.85
   7   2  -4   13.04    0.82
   7   2  -4   15.21    1.27
  -7  -2   4   12.41    0.95
  -7  -2   4   15.42    0.97
  -7  -2   4   13.80    0.94
   7   3  -4   11.24    1.37
   7   3  -4    9.89    0.72
  -7  -3   4   10.71    0.85
  -7  -3   4    9.24    0.97
  -7  -3   4   11.75    1.03
   7   4  -4    2.10    0.73
   7   4  -4    1.26    0.36
  -7  -4   4    1.09    0.43
  -7  -4   4    1.19    0.44
  -7  -4   4    1.95    0.61
   7   5  -4   -0.21    0.54
   7   5  -4    0.66    0.33
  -7  -5   4   -0.09    0.39
   7   6  -4   15.57    1.02
   7   6  -4   15.16    1.84
  -7  -6   4   13.83    1.24
   7   7  -4    6.12    1.26
   7   7  -4    5.29    0.72
   7   7  -4    6.27    0.65
  -7  -7   4    4.67    0.84
   7   8  -4   32.45    2.45
   7   8  -4   33.97    1.66
   7   8  -4   34.64    1.42
   7   9  -4    0.59    0.76
   7   9  -4    0.66    0.30
   7  10  -4   -0.88    0.71
   7  11  -4    0.99    0.43
   7  11  -4    2.17    1.05
   7  12  -4    1.57    0.52
   7  12  -4    0.10    0.78
  -7  12   5    2.58    0.81
  -7  11   5   -0.28    0.31
  -7  10   5    1.08    0.54
  -7   9   5    5.48    0.92
  -7   8   5    0.35    0.42
  -7   7   5    0.40    0.39
  -7   6   5   50.10    2.23
  -7   6   5   49.09    2.38
   7  -5  -5    8.85    0.75
  -7   5   5    9.92    0.70
  -7   5   5    8.68    0.97
  -7   5   5    9.05    1.11
   7  -4  -5    6.59    0.77
  -7   4   5    6.53    0.95
  -7   4   5    6.17    0.78
   7  -3  -5    0.58    0.29
  -7   3   5    1.16    0.48
  -7   3   5    0.98    0.46
   7  -2  -5    5.66    0.78
   7  -2  -5    5.39    0.64
  -7   2   5    5.76    0.73
  -7   2   5    5.46    0.77
   7  -1  -5    5.57    0.62
   7  -1  -5    8.45    0.96
  -7   1   5    7.26    0.81
  -7   1   5    4.38    0.67
   7   0  -5   -0.19    0.21
   7   0  -5    0.21    0.35
  -7   0   5    0.22    0.29
  -7   0   5   -0.04    0.27
  -7   0   5    0.15    0.36
   7   1  -5    5.97    0.95
   7   1  -5    5.20    0.59
  -7  -1   5    7.03    0.76
  -7  -1   5    7.11    0.76
  -7  -1   5    3.69    0.57
   7   2  -5    4.96    0.58
   7   2  -5    6.20    0.96
  -7  -2   5    6.49    0.75
  -7  -2   5    5.19    0.66
  -7  -2   5    5.62    0.69
   7   3  -5    0.93    0.60
   7   3  -5    0.35    0.28
  -7  -3   5    0.50    0.39
  -7  -3   5   -0.24    0.26
  -7  -3   5    0.90    0.40
   7   4  -5    8.75    0.86
   7   4  -5    6.57    1.16
  -7  -4   5    7.02    0.85
  -7  -4   5    7.34    0.89
  -7  -4   5    5.78    0.84
   7   5  -5    8.57    1.33
   7   5  -5    8.88    0.86
  -7  -5   5    8.87    1.06
  -7  -5   5    8.17    0.96
  -7  -5   5    8.62    0.98
   7   6  -5   51.67    2.13
   7   6  -5   50.62    3.02
  -7  -6   5   49.09    2.40
  -7  -6   5   52.74    2.35
  -7  -6   5   52.63    2.30
   7   7  -5    0.11    0.30
   7   7  -5    0.55    0.72
   7   8  -5    0.49    0.33
   7   8  -5    0.95    0.80
   7   8  -5    0.72    0.39
   7   9  -5    5.32    0.66
   7   9  -5    4.10    1.26
   7  10  -5    0.04    0.79
   7  10  -5    1.21    0.40
   7  11  -5   -0.10    0.71
   7  12  -5    1.08    0.52
   7  12  -5    2.15    1.19
  -7  11   6   -0.08    0.40
  -7  10   6    0.31    0.45
  -7   9   6    0.52    0.41
  -7   8   6   -0.06    0.29
  -7   7   6    6.51    0.95
  -7   6   6   10.99    1.19
  -7   5   6   18.55    1.36
   7  -4  -6    1.67    0.40
  -7   4   6    2.27    0.60
  -7   4   6    2.19    0.61
   7  -3  -6    1.74    0.44
  -7   3   6    2.36    0.54
  -7   3   6    2.23    0.60
   7  -2  -6    2.10    0.50
   7  -2  -6    3.23    0.56
  -7   2   6    1.46    0.53
  -7   2   6    1.44    0.50
   7  -1  -6    6.45    0.72
   7  -1  -6    9.75    1.07
  -7   1   6    6.35    0.81
  -7   1   6    7.70    0.79
   7   0  -6    7.19    0.99
   7   0  -6    6.87    0.71
  -7   0   6    7.30    0.81
  -7   0   6    6.36    0.74
   7   1  -6    8.68    1.13
   7   1  -6    7.93    0.77
  -7  -1   6    8.57    0.83
  -7  -1   6    7.29    0.77
  -7  -1   6    8.17    0.85
   7   2  -6    2.12    0.45
   7   2  -6    3.52    0.88
  -7  -2   6    1.81    0.48
  -7  -2   6    2.59    0.56
  -7  -2   6    1.69    0.46
   7   3  -6    1.38    0.39
   7   3  -6    1.01    0.73
  -7  -3   6    2.05    0.53
  -7  -3   6    1.91    0.51
  -7  -3   6    1.61    0.46
   7   4  -6    1.99    0.86
   7   4  -6    2.58    0.51
  -7  -4   6    3.11    0.62
  -7  -4   6    2.75    0.59
  -7  -4   6    3.12    0.60
   7   5  -6   15.81    1.81
   7   5  -6   16.75    1.09
  -7  -5   6   15.05    1.14
  -7  -5   6   14.55    1.26
  -7  -5   6   16.14    1.18
   7   6  -6   12.02    0.96
   7   6  -6   12.40    1.71
  -7  -6   6   11.66    1.20
   7   7  -6    6.02    1.31
   7   7  -6    6.34    0.82
  -7  -7   6    6.29    0.88
   7   8  -6    0.04    0.32
   7   8  -6    0.69    0.79
  -7  -8   6   -0.45    0.34
   7   9  -6    0.56    0.81
   7   9  -6    0.32    0.42
   7   9  -6    0.82    0.42
  -7  -9   6    0.18    0.44
   7  10  -6    0.12    0.75
  -7 -10   6   -0.52    0.37
   7  11  -6    0.51    0.87
  -7 -11   6    1.00    0.60
  -7  11   7    0.38    0.44
  -7  10   7    5.58    0.92
  -7   9   7    1.41    0.56
  -7   8   7    2.93    0.66
  -7   7   7    4.76    0.76
  -7   6   7    7.27    0.93
  -7   5   7    7.52    0.92
  -7   4   7    5.02    0.77
   7  -3  -7    1.90    0.50
   7  -3  -7    1.41    0.40
  -7   3   7    1.69    0.56
   7  -2  -7   16.20    1.10
   7  -2  -7   15.47    1.05
  -7   2   7   15.69    1.16
   7  -1  -7    0.30    0.39
   7  -1  -7    0.71    0.36
  -7   1   7    0.91    0.46
   7   0  -7   -0.15    0.42
   7   0  -7   -0.02    0.30
  -7   0   7    0.26    0.37
   7   1  -7    0.58    0.55
   7   1  -7    0.48    0.31
  -7  -1   7    0.34    0.37
   7   2  -7   17.99    1.09
   7   2  -7   19.46    1.59
  -7  -2   7   18.37    1.09
  -7  -2   7   16.20    1.11
   7   3  -7    1.45    0.74
   7   3  -7    1.75    0.46
  -7  -3   7    1.56    0.47
   7   4  -7    5.13    0.71
   7   4  -7    4.96    1.09
  -7  -4   7    5.20    0.71
   7   5  -7   11.29    1.61
   7   5  -7    9.28    0.96
  -7  -5   7    7.28    0.89
   7   6  -7    6.72    0.84
   7   6  -7    5.94    1.29
  -7  -6   7    4.57    0.74
   7   7  -7    7.62    1.45
   7   7  -7    5.71    0.82
  -7  -7   7    6.97    0.92
   7   8  -7    3.71    1.12
   7   8  -7    3.16    0.67
  -7  -8   7    2.49    0.66
   7   9  -7    1.66    0.98
   7   9  -7    0.89    0.51
  -7  -9   7    1.07    0.55
   7  10  -7    7.90    1.73
  -7 -10   7    6.74    1.01
   7  11  -7    0.69    1.03
  -7 -11   7    0.15    0.47
  -7  10   8    0.22    0.40
  -7   9   8    5.99    0.87
  -7   8   8    0.72    0.41
  -7   7   8   18.36    1.26
  -7   6   8    2.46    0.54
  -7   5   8    1.92    0.49
  -7   4   8    0.09    0.32
   7  -3  -8    1.56    0.48
  -7   3   8    1.72    0.51
   7  -2  -8    0.64    0.36
   7  -2  -8    0.61    0.38
  -7   2   8    0.09    0.41
   7  -1  -8   17.29    1.27
   7  -1  -8   18.32    1.14
  -7   1   8   15.98    1.15
   7   0  -8   -0.08    0.48
   7   0  -8    0.07    0.30
  -7   0   8    0.21    0.40
   7   1  -8   15.82    1.04
   7   1  -8   18.20    1.47
  -7  -1   8   15.12    1.11
   7   2  -8    0.50    0.36
   7   2  -8    1.03    0.72
  -7  -2   8    0.83    0.43
   7   3  -8    2.45    0.92
   7   3  -8    1.63    0.47
  -7  -3   8    1.70    0.49
   7   4  -8   -0.07    0.53
   7   4  -8    0.27    0.37
  -7  -4   8    0.50    0.35
   7   5  -8    1.68    0.80
   7   5  -8    1.11    0.45
  -7  -5   8    1.10    0.44
   7   6  -8    2.78    0.63
   7   6  -8    2.19    0.94
  -7  -6   8    2.45    0.56
   7   7  -8   23.96    2.58
   7   7  -8   21.91    1.45
  -7  -7   8   20.07    1.39
   7   8  -8    0.37    0.44
   7   8  -8    0.29    0.83
  -7  -8   8    0.35    0.42
   7   9  -8    6.80    0.99
   7   9  -8    7.57    1.56
  -7  -9   8    5.09    0.86
   7  10  -8    0.30    0.90
  -7 -10   8    0.08    0.44
   7  11  -8    0.30    1.02
  -7 -11   8    0.16    0.49
  -7  10   9    1.15    0.42
  -7   9   9    0.79    0.39
  -7   8   9    0.72    0.37
  -7   7   9    2.55    0.51
  -7   6   9    0.63    0.32
  -7   5   9    0.46    0.29
   7  -4  -9    3.97    0.66
  -7   4   9    5.18    0.63
   7  -3  -9    3.63    0.65
  -7   3   9    3.93    0.55
   7  -2  -9   -0.17    0.32
  -7   2   9    0.10    0.32
   7  -1  -9    1.44    0.55
   7  -1  -9    1.13    0.42
  -7   1   9    0.93    0.43
   7   0  -9    0.38    0.48
   7   0  -9   -0.06    0.29
  -7   0   9   -0.52    0.35
   7   1  -9    1.79    0.71
   7   1  -9    1.49    0.45
  -7  -1   9    1.45    0.48
   7   2  -9    0.07    0.55
   7   2  -9    0.35    0.34
  -7  -2   9    0.29    0.36
   7   3  -9    4.09    0.66
   7   3  -9    3.16    0.98
  -7  -3   9    4.25    0.63
   7   4  -9    9.40    1.50
   7   4  -9    7.07    0.88
  -7  -4   9    5.38    0.69
   7   5  -9    0.89    0.86
   7   5  -9    0.88    0.44
  -7  -5   9    1.15    0.42
   7   6  -9    0.74    0.72
   7   6  -9    0.56    0.44
  -7  -6   9    0.48    0.37
   7   7  -9    2.88    0.71
   7   7  -9    2.24    1.03
  -7  -7   9    2.79    0.62
   7   8  -9    0.68    0.79
   7   8  -9    0.49    0.47
  -7  -8   9    0.98    0.44
   7   9  -9    0.70    0.78
   7   9  -9    0.54    0.48
  -7  -9   9    0.76    0.45
   7  10  -9    1.43    1.04
  -7 -10   9    0.69    0.48
  -7   6  10    0.20    0.19
  -7   5  10    4.98    0.41
   7  -4 -10    2.13    0.56
  -7   4  10    2.73    0.33
   7  -3 -10   27.58    1.55
  -7   3  10   25.96    1.04
   7  -2 -10   -0.24    0.27
  -7   2  10    0.54    0.20
   7  -1 -10    0.44    0.35
  -7   1  10    0.52    0.22
   7   0 -10    0.04    0.30
   7   0 -10    0.63    0.49
  -7   0  10    0.58    0.31
   7   1 -10    0.85    0.37
   7   1 -10    1.18    0.61
  -7  -1  10    1.04    0.37
   7   2 -10    0.59    0.62
   7   2 -10    0.36    0.33
  -7  -2  10    0.28    0.34
   7   3 -10   24.91    1.43
   7   3 -10   25.30    2.00
  -7  -3  10   21.08    1.18
   7   4 -10    4.67    1.17
   7   4 -10    2.96    0.64
  -7  -4  10    3.75    0.58
   7   5 -10    4.90    0.80
   7   5 -10    5.04    1.30
  -7  -5  10    4.43    0.62
   7   6 -10    0.36    0.71
   7   6 -10    0.24    0.42
  -7  -6  10    0.26    0.30
   7   7 -10    5.70    1.41
   7   7 -10    8.23    1.09
  -7  -7  10    8.27    0.84
   7   8 -10    2.25    1.09
  -7  -8  10    3.68    0.62
   7   9 -10    0.84    0.96
   7   9 -10   -0.41    0.46
  -7  -9  10    0.32    0.35
   7  -4 -11    0.06    0.36
   7  -3 -11   -0.26    0.30
   7  -2 -11    0.58    0.41
   7  -1 -11    0.34    0.35
   7   0 -11    0.19    0.35
   7   1 -11    0.38    0.35
   7   2 -11    0.37    0.38
   7   2 -11    0.46    0.61
   7   3 -11    0.83    0.71
   7   3 -11   -0.26    0.31
   7   4 -11    0.30    0.45
   7   4 -11    2.11    0.84
   7   5 -11    5.39    1.36
   7   5 -11    7.37    1.02
   7   6 -11    1.17    0.58
   7   6 -11    1.85    0.99
   7   7 -11    0.05    0.74
   7   7 -11   -0.18    0.47
   7   8 -11   -0.73    0.62
   7   8 -11   -0.52    0.49
   7  -4 -12    0.85    0.47
   7  -3 -12    0.35    0.43
   7  -2 -12    0.85    0.49
   7  -1 -12   -0.30    0.30
   7   0 -12    0.40    0.37
   7   1 -12    0.17    0.34
   7   2 -12    0.84    0.44
   7   3 -12   -0.38    0.61
   7   3 -12    0.14    0.37
   7   4 -12    0.59    0.76
   7   4 -12    0.65    0.48
   7   5 -12    2.34    1.09
   7   5 -12    2.55    0.70
   7   6 -12    0.31    0.88
   7   6 -12   -0.21    0.44
   7   7 -12    0.92    0.90
   7   7 -12    0.10    0.51
   7  -4 -13    0.67    0.47
   7  -3 -13    1.80    0.59
   7  -2 -13   -0.01    0.38
   7  -1 -13    0.66    0.45
   7   0 -13   -0.20    0.32
   7   1 -13    0.67    0.44
   7   2 -13    0.30    0.41
   7   3 -13    2.25    0.64
   7   4 -13    1.14    0.87
   7   4 -13    0.24    0.45
   7   5 -13    0.33    0.53
   7   5 -13    1.23    0.91
   7   6 -13    0.33    0.94
   7   6 -13   -0.12    0.52
   7  -4 -14    0.62    0.54
   7  -3 -14    0.41    0.46
   7  -2 -14   -0.36    0.38
   7  -1 -14    0.65    0.50
   7   0 -14    3.90    0.80
   7   1 -14    0.11    0.40
   7   2 -14   -0.02    0.40
   7   3 -14    0.42    0.46
   7   4 -14    0.21    0.47
  -8   4 -13   -0.24    0.81
  -8   3 -13   -0.57    0.72
  -8   2 -13   -0.81    0.61
  -8   6 -12   -0.27    0.51
  -8   6 -12   -0.06    0.74
  -8   5 -12    0.62    0.87
  -8   4 -12    1.19    0.91
  -8   3 -12   -0.90    0.52
  -8   2 -12   -0.03    0.57
  -8   1 -12    0.50    0.57
   8   0  12    3.09    0.92
  -8   0 -12    3.66    0.89
  -8   7 -11   -0.79    0.73
  -8   7 -11   -0.87    0.59
  -8   6 -11    1.60    0.90
  -8   6 -11   -0.04    0.53
  -8   5 -11   -0.40    0.75
  -8   4 -11   -0.27    0.55
  -8   3 -11    0.10    0.57
   8  -2  11    0.21    0.57
  -8   2 -11    1.11    0.63
   8  -1  11    2.45    0.88
  -8   1 -11    1.86    0.69
   8   0  11    0.14    0.54
  -8   0 -11    0.11    0.41
   8   1  11    2.76    0.85
  -8  -1 -11    2.66    0.72
  -8   8 -10   -0.05    0.83
  -8   8 -10    1.62    0.96
  -8   7 -10    2.21    1.03
  -8   7 -10    1.70    0.67
  -8   6 -10    2.71    0.65
  -8   6 -10    1.64    0.91
  -8   5 -10    0.60    0.73
  -8   5 -10    0.69    0.35
  -8   4 -10   -0.43    0.52
   8  -3  10    1.60    0.78
  -8   3 -10    1.66    0.75
   8  -2  10    0.07    0.46
  -8   2 -10    0.47    0.46
   8  -1  10    6.34    1.30
  -8   1 -10    5.63    1.03
   8   0  10   -0.45    0.38
  -8   0 -10   -0.25    0.32
   8   1  10    5.44    1.10
  -8  -1 -10    6.81    1.07
   8   2  10    0.11    0.40
  -8  -2 -10    0.25    0.37
  -8   9  -9   -0.04    0.69
  -8   9  -9   -1.74    0.69
  -8   8  -9   -0.62    0.66
  -8   8  -9    0.49    0.91
  -8   7  -9   -0.14    0.66
  -8   7  -9    2.20    0.68
  -8   6  -9   -0.11    0.58
  -8   6  -9    0.32    0.49
  -8   5  -9    2.98    0.42
  -8   5  -9    1.79    0.80
   8  -4   9    0.56    0.60
  -8   4  -9   -0.39    0.44
   8  -3   9    7.21    1.38
  -8   3  -9    5.63    1.10
   8  -2   9   -0.14    0.42
  -8   2  -9    0.14    0.44
   8  -1   9    7.34    1.29
  -8   1  -9    7.85    1.20
   8   0   9   -0.19    0.44
  -8   0  -9    0.39    0.39
   8   1   9    9.06    1.36
  -8  -1  -9    8.19    1.12
   8   2   9    0.43    0.44
   8   3   9    4.61    0.96
   8   4   9   -0.29    0.28
  -8  10  -8    2.32    1.08
  -8  10  -8    4.16    0.89
  -8   9  -8   -1.20    0.73
  -8   9  -8    0.41    0.84
  -8   8  -8    1.37    0.71
  -8   8  -8    1.81    1.00
  -8   7  -8    0.02    0.53
  -8   7  -8    0.18    0.77
  -8   6  -8    0.19    0.48
  -8   6  -8    2.03    0.83
   8  -5   8    1.41    0.70
  -8   5  -8    0.96    0.58
  -8   5  -8    0.94    0.34
   8  -4   8   59.38    3.44
  -8   4  -8   58.89    3.16
   8  -3   8    2.86    0.92
  -8   3  -8    4.14    0.93
   8  -2   8   12.71    1.74
  -8   2  -8   11.27    1.43
   8  -1   8    0.75    0.52
  -8   1  -8   -0.01    0.41
   8   0   8    2.75    0.76
  -8   0  -8    3.26    0.75
   8   1   8    0.17    0.40
   8   2   8   11.42    1.46
   8   3   8    4.31    0.93
   8   4   8   56.21    2.94
   8   5   8    1.28    0.53
  -8  11  -7    0.13    0.53
  -8  11  -7   -0.50    0.63
  -8  10  -7    1.39    0.72
  -8  10  -7    0.65    0.78
  -8   9  -7    0.59    0.85
  -8   9  -7   -0.77    0.62
  -8   8  -7    0.14    0.58
  -8   8  -7    0.65    0.84
  -8   7  -7    0.03    0.52
  -8   7  -7    0.06    0.62
  -8   6  -7    3.46    0.68
  -8   6  -7    4.51    1.02
   8  -5   7    2.69    0.89
  -8   5  -7    2.90    0.47
  -8   5  -7    1.49    0.70
   8  -4   7   -0.15    0.45
  -8   4  -7    0.06    0.37
   8  -3   7    2.70    0.92
  -8   3  -7    2.59    0.74
   8  -2   7    4.18    1.00
  -8   2  -7    4.29    0.89
   8  -1   7    1.06    0.56
  -8   1  -7    0.63    0.47
   8   0   7   -0.05    0.31
   8   1   7    0.96    0.51
   8   2   7    3.22    0.82
   8   3   7    2.21    0.68
   8   4   7   -0.01    0.35
   8   5   7    3.23    0.79
   8   6   7    3.50    0.85
  -8  11  -6    0.53    0.77
  -8  11  -6    1.00    0.60
  -8  10  -6    1.07    0.82
  -8  10  -6   -0.11    0.65
  -8   9  -6    3.73    0.61
  -8   9  -6    4.68    1.21
  -8   9  -6    2.65    0.97
  -8   8  -6    0.84    0.38
  -8   8  -6    0.35    0.58
  -8   8  -6    0.68    0.68
  -8   7  -6    2.34    0.83
  -8   7  -6    1.08    0.61
   8  -6   6    2.47    0.88
  -8   6  -6    1.21    0.62
  -8   6  -6    0.58    0.52
   8  -5   6    0.23    0.48
  -8   5  -6    0.07    0.43
  -8   5  -6    0.07    0.33
   8  -4   6    0.70    0.58
  -8   4  -6    0.70    0.22
  -8   4  -6    0.77    0.53
   8  -3   6    0.15    0.46
  -8   3  -6    0.30    0.18
  -8   3  -6   -0.02    0.39
   8  -2   6    4.81    1.00
  -8   2  -6    7.01    1.09
   8  -1   6    0.79    0.47
   8   0   6   53.25    2.86
   8   1   6    1.65    0.57
   8   2   6    4.70    0.91
   8   3   6    0.23    0.36
   8   4   6    0.41    0.44
   8   5   6   -0.19    0.29
   8   6   6    2.15    0.69
   8   7   6    1.86    0.65
  -8  11  -5   -0.54    0.45
  -8  11  -5   -0.33    0.59
  -8  10  -5    3.80    0.98
  -8  10  -5    3.03    1.05
  -8   9  -5   14.64    1.53
  -8   9  -5   14.25    0.97
  -8   9  -5   11.88    1.74
  -8   8  -5    1.02    0.62
  -8   8  -5    2.26    0.45
  -8   8  -5    0.30    0.66
  -8   7  -5    0.25    0.55
  -8   7  -5    0.73    0.56
  -8   7  -5    0.03    0.26
   8  -6   5   -0.29    0.39
  -8   6  -5    0.35    0.45
  -8   6  -5    0.52    0.52
   8  -5   5    7.74    1.31
  -8   5  -5    5.17    0.67
  -8   5  -5    7.41    1.15
   8  -4   5    3.77    0.96
  -8   4  -5    3.63    0.41
  -8   4  -5    3.65    0.79
   8  -3   5   28.00    2.00
  -8   3  -5   28.37    1.81
  -8   3  -5   26.09    1.00
   8  -2   5    0.26    0.41
   8  -1   5   27.33    1.89
   8   0   5    0.12    0.27
   8   1   5   27.49    1.85
   8   2   5    0.53    0.41
   8   3   5   26.43    1.82
   8   4   5    3.52    0.82
   8   5   5    5.85    1.02
   8   6   5    0.10    0.36
   8   7   5    0.64    0.44
   8   8   5    1.26    0.56
  -8  12  -4    0.40    0.57
  -8  12  -4   -0.15    0.52
  -8  12  -4    0.06    0.71
  -8  11  -4   -0.52    0.37
  -8  11  -4   -0.18    0.62
  -8  11  -4   -0.01    0.51
  -8  10  -4   -0.47    0.63
  -8  10  -4   -0.53    0.62
  -8  10  -4    0.54    0.44
  -8   9  -4    0.48    0.75
  -8   9  -4    0.28    0.57
  -8   9  -4    0.70    0.37
  -8   8  -4    0.39    0.56
  -8   8  -4   -0.48    0.51
  -8   8  -4    0.00    0.28
  -8   7  -4   15.93    0.87
  -8   7  -4   14.15    1.60
  -8   7  -4   12.63    1.18
   8  -6   4    0.31    0.56
  -8   6  -4    0.38    0.25
  -8   6  -4    0.39    0.54
  -8   6  -4    0.21    0.39
   8  -5   4   20.66    1.73
  -8   5  -4   20.28    1.15
  -8   5  -4   16.65    1.43
   8  -4   4    1.07    0.60
  -8   4  -4    0.52    0.42
  -8   4  -4    1.48    0.36
   8  -3   4   18.05    1.54
  -8   3  -4   18.73    1.41
  -8   3  -4   18.98    0.85
   8  -2   4   -0.09    0.25
  -8   2  -4    0.25    0.16
   8  -1   4   66.44    3.22
   8   0   4    2.75    0.70
   8   1   4   66.34    3.18
   8   2   4    0.41    0.38
   8   3   4   18.71    1.49
   8   4   4    0.77    0.45
  -8  -4  -4    1.05    0.17
   8   5   4   17.20    1.48
   8   6   4   -0.12    0.32
   8   7   4   14.50    1.67
   8   8   4    0.25    0.40
   8   9   4    2.06    0.73
  -8  12  -3    0.48    0.59
  -8  12  -3   -0.15    0.45
  -8  12  -3   -0.68    0.60
  -8  11  -3    2.00    0.63
  -8  11  -3    1.70    0.77
  -8  11  -3    2.03    0.69
  -8  10  -3    0.64    0.74
  -8  10  -3    1.78    0.55
  -8  10  -3    1.64    0.81
  -8   9  -3    0.60    0.71
  -8   9  -3    0.43    0.36
  -8   9  -3    1.35    0.85
  -8   9  -3    1.54    0.48
  -8   8  -3   10.91    0.88
  -8   8  -3   10.24    0.93
  -8   8  -3   10.98    1.49
  -8   8  -3    9.10    1.10
   8  -7   3    0.44    0.48
  -8   7  -3    0.52    0.35
  -8   7  -3   -0.25    0.25
  -8   7  -3    0.14    0.57
  -8   7  -3   -0.18    0.37
   8  -6   3    3.77    0.94
  -8   6  -3    2.71    0.41
  -8   6  -3    2.64    0.68
  -8   6  -3    2.00    0.63
   8  -5   3    5.89    1.09
  -8   5  -3    5.35    0.73
  -8   5  -3    5.31    0.96
  -8   5  -3    6.90    0.52
   8  -4   3    1.09    0.59
  -8   4  -3    0.78    0.45
  -8   4  -3    0.57    0.36
   8  -3   3    0.43    0.38
  -8   3  -3    0.44    0.28
  -8   3  -3    1.19    0.30
   8  -2   3    0.59    0.41
  -8   2  -3    0.78    0.23
   8  -1   3    2.87    0.69
  -8   1  -3    3.15    0.29
   8   0   3    0.25    0.29
   8   1   3    2.32    0.65
   8   2   3    0.66    0.39
   8   3   3    0.50    0.40
   8   4   3    0.89    0.54
  -8  -4  -3    1.40    0.26
   8   5   3    5.82    1.08
  -8  -5  -3    6.74    0.41
   8   6   3    3.49    0.87
   8   7   3    0.18    0.49
   8   8   3   13.84    1.77
   8   9   3    2.83    0.89
   8  10   3    2.92    0.87
  -8  12  -2    1.01    0.55
  -8  12  -2    1.20    0.62
  -8  12  -2    0.20    0.71
  -8  11  -2    3.47    0.96
  -8  11  -2    4.85    0.83
  -8  11  -2    4.40    0.90
  -8  10  -2    5.47    1.03
  -8  10  -2    3.60    1.04
  -8  10  -2    4.88    0.76
  -8   9  -2   -0.49    0.48
  -8   9  -2   -0.02    0.30
  -8   9  -2    0.27    0.74
  -8   9  -2    0.34    0.37
  -8   8  -2   -0.40    0.33
  -8   8  -2    0.13    0.33
  -8   8  -2   -0.29    0.55
  -8   8  -2    0.34    0.29
   8  -7   2    0.91    0.55
  -8   7  -2    0.80    0.39
  -8   7  -2    0.60    0.62
  -8   7  -2    0.26    0.30
  -8   7  -2    0.68    0.52
   8  -6   2   -0.24    0.13
   8  -6   2   -0.20    0.38
  -8   6  -2    0.21    0.29
  -8   6  -2    0.07    0.48
  -8   6  -2   -0.16    0.47
  -8   6  -2    0.45    0.42
  -8   6  -2   -0.01    0.25
   8  -5   2   28.59    1.93
  -8   5  -2   25.07    1.48
  -8   5  -2   24.84    1.03
  -8   5  -2   26.69    1.69
  -8   5  -2   28.54    1.17
  -8   5  -2   27.14    1.45
   8  -4   2   41.89    2.39
  -8   4  -2   40.45    1.42
  -8   4  -2   40.48    1.30
  -8   4  -2   39.06    2.14
  -8   4  -2   41.64    1.71
  -8   4  -2   45.67    1.83
   8  -3   2    0.58    0.38
  -8   3  -2    0.60    0.28
  -8   3  -2    0.24    0.27
  -8   3  -2    0.46    0.15
  -8   3  -2    1.00    0.29
   8  -2   2    0.36    0.31
  -8   2  -2    0.06    0.20
   8  -1   2    0.91    0.42
  -8   1  -2    1.18    0.26
   8   0   2  164.89    6.22
   8   1   2    1.74    0.55
   8   2   2   -0.19    0.24
  -8  -2  -2    0.43    0.10
   8   3   2    0.66    0.40
  -8  -3  -2    0.80    0.10
  -8  -3  -2    0.79    0.20
   8   4   2   36.87    2.26
  -8  -4  -2   42.45    1.22
   8   5   2   28.48    1.99
  -8  -5  -2   29.16    1.04
   8   6   2   -0.48    0.46
   8   7   2    0.40    0.54
   8   8   2    0.39    0.53
   8   9   2   -0.26    0.46
   8  10   2    6.13    1.24
   8  11   2    6.36    1.38
  -8  12  -1    4.39    0.88
  -8  12  -1    5.33    1.14
  -8  12  -1    3.36    0.77
  -8  12  -1    5.93    1.24
  -8  11  -1   -0.02    0.48
  -8  11  -1   -0.11    0.39
  -8  11  -1   -0.42    0.44
  -8  11  -1    0.12    0.59
  -8  10  -1   -0.21    0.62
  -8  10  -1    0.00    0.33
  -8  10  -1    0.22    0.60
  -8  10  -1   -0.46    0.40
  -8   9  -1    6.36    1.08
  -8   9  -1    7.71    0.89
  -8   9  -1    6.52    1.26
  -8   8  -1   -0.06    0.60
  -8   8  -1    0.44    0.61
  -8   8  -1    1.14    0.42
  -8   8  -1    0.46    0.50
   8  -7   1    5.17    1.04
  -8   7  -1    2.95    0.78
  -8   7  -1    6.08    0.73
  -8   7  -1    4.66    0.59
  -8   7  -1    3.58    0.90
  -8   7  -1    4.35    0.86
   8  -6   1    5.46    1.06
  -8   6  -1    6.85    1.00
  -8   6  -1    5.35    0.82
  -8   6  -1    5.16    0.88
  -8   6  -1    5.73    0.67
  -8   6  -1    4.87    0.54
   8  -5   1   19.48    1.53
   8  -5   1   19.46    0.92
  -8   5  -1   20.79    1.36
  -8   5  -1   20.38    1.00
  -8   5  -1   19.81    1.40
  -8   5  -1   21.24    0.93
  -8   5  -1   19.55    1.28
   8  -4   1   11.85    1.39
  -8   4  -1   15.49    1.02
  -8   4  -1   16.24    1.04
  -8   4  -1   15.29    0.79
  -8   4  -1   13.75    0.70
   8  -3   1   21.91    1.57
  -8   3  -1   23.18    0.92
  -8   3  -1   22.14    1.07
  -8   3  -1   19.24    1.08
  -8   3  -1   24.08    0.85
  -8   3  -1   22.57    1.13
   8  -2   1    8.33    1.11
  -8   2  -1    7.56    0.66
  -8   2  -1    7.81    0.39
  -8   2  -1    7.14    0.65
  -8   2  -1    6.74    0.43
  -8   2  -1    6.75    0.55
   8  -1   1   20.30    1.46
  -8   1  -1   20.70    0.93
  -8   1  -1   19.28    0.63
  -8   1  -1   19.55    0.92
  -8   1  -1   20.11    0.73
   8   0   1   -0.01    0.24
  -8   0  -1   -0.06    0.07
  -8   0  -1    0.01    0.19
  -8   0  -1   -0.04    0.10
   8   1   1   19.59    1.44
  -8  -1  -1   21.12    0.73
   8   2   1    9.36    1.18
  -8  -2  -1    7.03    0.35
  -8  -2  -1    7.16    0.47
   8   3   1   23.09    1.64
   8   4   1   12.99    1.50
   8   5   1   21.89    1.70
   8   6   1    5.39    1.06
   8   7   1    5.07    1.13
   8   8   1    0.72    0.65
   8   9   1    7.25    1.39
   8  10   1    1.01    0.76
   8  11   1   -0.50    0.51
   8  12   1    5.19    1.37
  -8  12   0   -0.88    0.34
  -8  12   0    0.22    0.56
  -8  11   0    1.18    0.51
  -8  11   0    1.40    0.69
  -8  11   0    1.85    0.75
  -8  11   0    0.85    0.52
  -8  10   0    1.71    0.74
  -8  10   0    1.32    0.66
  -8  10   0    1.63    0.54
  -8  10   0    1.98    0.67
  -8   9   0   11.68    1.45
  -8   9   0   12.92    1.49
  -8   9   0   12.90    1.12
  -8   8   0    2.38    0.83
  -8   8   0    2.12    0.65
  -8   8   0    2.46    0.52
  -8   8   0    2.39    0.82
   8  -7   0    0.17    0.35
  -8   7   0   -0.13    0.57
  -8   7   0   -0.10    0.33
  -8   7   0    0.80    0.38
  -8   7   0   -1.34    0.51
   8  -6   0    0.64    0.46
  -8   6   0   -0.02    0.50
  -8   6   0    0.01    0.33
  -8   6   0    1.89    0.67
  -8   6   0    0.33    0.30
   8  -5   0   -0.14    0.23
  -8   5   0    0.32    0.31
  -8   5   0    1.21    0.57
  -8   5   0   -0.11    0.23
  -8   5   0    0.34    0.50
   8  -4   0    0.56    0.24
   8  -4   0    0.72    0.37
  -8   4   0    0.05    0.32
  -8   4   0    0.54    0.26
  -8   4   0    0.18    0.40
   8  -3   0   10.85    0.62
   8  -3   0   12.39    1.34
  -8   3   0   11.34    0.64
  -8   3   0   10.56    0.75
  -8   3   0   10.64    0.84
  -8   3   0    9.35    0.86
   8  -2   0    1.40    0.50
  -8   2   0    1.47    0.36
  -8   2   0    0.80    0.32
  -8   2   0    1.55    0.36
  -8   2   0    0.72    0.21
   8  -1   0   46.12    2.42
  -8   1   0   49.23    1.83
  -8   1   0   48.95    1.74
  -8   1   0   47.85    1.81
  -8   1   0   48.13    1.50
   8   0   0    0.71    0.40
  -8   0   0    0.39    0.24
  -8   0   0    0.59    0.18
  -8   0   0    0.64    0.24
   8   1   0   49.68    2.53
  -8  -1   0   51.47    1.82
   8   2   0    1.29    0.50
  -8  -2   0    1.04    0.33
   8   3   0   10.04    1.28
   8   4   0    0.61    0.53
   8   5   0    0.55    0.52
   8   6   0    0.02    0.59
   8   7   0   -0.21    0.57
   8   8   0    3.41    0.96
   8   9   0    9.57    1.62
   8  10   0    1.89    0.85
   8  11   0    2.14    1.03
   8  12   0    0.33    0.79
  -8  12   1   -0.44    0.45
  -8  12   1    0.65    0.49
  -8  11   1    3.95    0.98
  -8  11   1    2.58    0.63
  -8  10   1   11.39    1.11
  -8  10   1   12.70    1.56
  -8  10   1   12.95    1.33
  -8   9   1    1.26    0.64
  -8   9   1    0.85    0.57
  -8   9   1    0.41    0.75
  -8   9   1    1.53    0.47
  -8   8   1   15.37    1.27
  -8   8   1   14.63    1.02
  -8   8   1   15.82    1.58
  -8   8   1   15.13    1.53
   8  -7  -1    0.01    0.32
  -8   7   1    0.25    0.32
  -8   7   1    0.28    0.62
  -8   7   1   -0.92    0.53
  -8   7   1    0.47    0.37
   8  -6  -1    7.00    1.09
  -8   6   1    5.29    0.89
  -8   6   1    5.65    0.84
  -8   6   1    3.97    0.56
  -8   6   1    4.73    0.83
   8  -5  -1   10.73    1.27
  -8   5   1   12.76    1.02
  -8   5   1   11.79    1.11
  -8   5   1   12.52    1.22
  -8   5   1   11.91    0.79
   8  -4  -1   13.27    1.39
  -8   4   1   12.02    1.12
  -8   4   1    9.42    0.94
  -8   4   1   10.86    0.71
   8  -3  -1    2.63    0.61
  -8   3   1    2.55    0.51
  -8   3   1    3.41    0.43
  -8   3   1    3.25    0.60
   8  -2  -1    6.50    0.95
   8  -2  -1    5.22    0.35
  -8   2   1    6.63    0.54
  -8   2   1    5.87    0.61
  -8   2   1    5.86    0.65
  -8   2   1    6.71    0.73
   8  -1  -1    0.15    0.11
   8  -1  -1    0.03    0.25
  -8   1   1    0.23    0.25
  -8   1   1    0.24    0.21
  -8   1   1    0.08    0.16
  -8   1   1   -0.08    0.26
   8   0  -1   -0.03    0.06
   8   0  -1   -0.05    0.23
  -8   0   1    0.05    0.24
  -8   0   1    0.06    0.20
  -8   0   1    0.01    0.33
   8   1  -1   -0.18    0.28
   8   1  -1    0.00    0.03
  -8  -1   1    0.07    0.23
  -8  -1   1    0.42    0.24
   8   2  -1    6.98    1.04
  -8  -2   1    5.71    0.65
   8   3  -1    2.56    0.70
   8   3  -1    2.65    0.25
  -8  -3   1    3.01    0.51
   8   4  -1   12.62    0.65
   8   4  -1   12.10    1.47
   8   5  -1   11.71    0.58
   8   5  -1    9.53    1.36
   8   6  -1    4.94    1.12
   8   6  -1    5.79    0.48
   8   7  -1    0.04    0.54
   8   7  -1    0.11    0.21
   8   8  -1   14.76    0.75
   8   8  -1   15.42    1.90
   8   9  -1    1.59    0.85
   8   9  -1    1.76    0.32
   8  10  -1   13.68    0.73
   8  10  -1   15.37    2.16
   8  11  -1    5.01    1.32
   8  12  -1    2.71    1.12
  -8  12   2    0.59    0.62
  -8  12   2   -0.02    0.40
  -8  11   2    0.28    0.41
  -8  11   2    0.26    0.51
  -8  10   2    4.83    1.03
  -8  10   2    3.14    0.62
  -8   9   2    4.74    0.89
  -8   9   2    4.73    0.70
  -8   9   2    4.60    0.94
  -8   8   2    7.87    1.19
  -8   8   2   10.10    0.91
  -8   8   2   10.14    1.16
  -8   8   2    7.18    1.14
   8  -7  -2   19.45    1.46
  -8   7   2   19.48    1.61
  -8   7   2   18.59    1.47
  -8   7   2   21.89    1.18
  -8   7   2   19.45    1.34
   8  -6  -2    1.57    0.53
  -8   6   2    0.44    0.34
  -8   6   2    0.25    0.31
  -8   6   2    0.49    0.57
  -8   6   2    1.10    0.67
   8  -5  -2    3.82    0.73
  -8   5   2    2.80    0.70
  -8   5   2    3.09    0.76
  -8   5   2    2.94    0.49
   8  -4  -2   27.14    1.66
  -8   4   2   27.54    1.54
  -8   4   2   28.96    1.61
  -8   4   2   28.18    1.20
   8  -3  -2   20.79    1.41
   8  -3  -2   20.69    0.79
  -8   3   2   20.19    0.96
  -8   3   2   18.41    1.19
  -8   3   2   19.77    1.24
   8  -2  -2    5.37    0.83
   8  -2  -2    7.15    0.41
  -8   2   2    7.78    0.79
  -8   2   2    7.27    0.72
  -8   2   2    6.82    0.77
   8  -1  -2   20.44    1.39
  -8   1   2   18.16    1.03
  -8   1   2   19.51    1.10
  -8   1   2   19.66    1.10
   8   0  -2    6.02    0.96
  -8   0   2    7.70    0.75
  -8   0   2    6.71    0.71
  -8   0   2    7.86    0.81
   8   1  -2   15.81    1.32
  -8  -1   2   20.32    1.07
  -8  -1   2   19.36    1.16
  -8  -1   2   17.47    1.02
   8   2  -2    6.94    0.52
   8   2  -2    6.34    1.01
  -8  -2   2    6.62    0.70
  -8  -2   2    6.71    0.72
   8   3  -2   19.62    1.52
   8   3  -2   19.90    0.75
   8   3  -2   20.07    0.95
  -8  -3   2   20.41    1.18
   8   4  -2   28.52    1.97
   8   4  -2   26.80    1.19
   8   4  -2   28.24    0.96
  -8  -4   2   28.23    1.46
   8   5  -2    3.24    0.34
   8   5  -2    2.76    0.86
   8   5  -2    3.00    0.46
  -8  -5   2    2.27    0.58
   8   6  -2    0.97    0.65
   8   6  -2    0.46    0.20
   8   7  -2   20.35    0.84
   8   7  -2   21.91    1.97
   8   7  -2   21.34    1.03
   8   8  -2    9.50    0.77
   8   8  -2    7.00    1.43
   8   9  -2    6.01    0.63
   8   9  -2    4.83    1.22
   8  10  -2    3.57    0.54
   8  10  -2    2.58    1.01
   8  11  -2   -0.41    0.23
   8  11  -2    0.37    0.70
   8  12  -2   -0.04    0.25
   8  12  -2    0.04    0.90
  -8  12   3   -0.41    0.42
  -8  11   3    0.27    0.48
  -8  10   3    0.45    0.47
  -8   9   3    2.45    0.72
  -8   9   3    3.13    0.62
  -8   8   3    4.95    0.95
  -8   8   3    4.53    0.65
  -8   8   3    5.58    1.06
   8  -7  -3   14.93    1.23
  -8   7   3   17.57    1.69
  -8   7   3   15.52    1.02
  -8   7   3   14.05    1.09
  -8   7   3   16.57    1.45
   8  -6  -3    0.10    0.31
  -8   6   3    0.13    0.57
  -8   6   3    0.07    0.30
  -8   6   3    0.09    0.54
   8  -5  -3    0.26    0.29
  -8   5   3   -0.57    0.47
  -8   5   3   -0.09    0.50
   8  -4  -3   11.04    1.19
  -8   4   3   12.11    1.13
  -8   4   3   11.26    1.20
   8  -3  -3    0.12    0.26
  -8   3   3   -0.09    0.34
  -8   3   3    0.55    0.49
   8  -2  -3    3.91    0.73
  -8   2   3    4.04    0.65
  -8   2   3    3.50    0.58
  -8   2   3    2.58    0.48
   8  -1  -3    9.17    1.09
  -8   1   3   10.18    0.80
  -8   1   3    9.85    0.91
  -8   1   3    9.45    0.84
   8   0  -3   -0.15    0.23
  -8   0   3    0.25    0.30
  -8   0   3    0.16    0.31
  -8   0   3   -0.10    0.19
   8   1  -3    9.16    0.66
   8   1  -3   11.88    1.33
  -8  -1   3    9.35    0.89
  -8  -1   3    7.73    0.78
  -8  -1   3   10.92    0.94
   8   2  -3    3.31    0.47
   8   2  -3    4.41    0.86
  -8  -2   3    4.11    0.64
  -8  -2   3    3.00    0.51
  -8  -2   3    3.17    0.66
   8   3  -3   -0.19    0.21
   8   3  -3    0.05    0.40
  -8  -3   3   -0.11    0.28
  -8  -3   3    0.03    0.34
   8   4  -3   11.44    0.79
   8   4  -3   11.73    1.51
  -8  -4   3   10.37    0.99
   8   5  -3    0.39    0.25
   8   5  -3    0.15    0.28
   8   5  -3    0.53    0.57
  -8  -5   3    0.61    0.44
   8   6  -3    0.08    0.28
   8   6  -3    0.37    0.24
   8   6  -3    0.16    0.63
  -8  -6   3    0.47    0.43
   8   7  -3   15.79    0.82
   8   7  -3   15.74    1.92
  -8  -7   3   13.59    1.34
   8   8  -3    5.97    0.57
   8   8  -3    4.99    1.27
  -8  -8   3    5.44    0.87
   8   9  -3    2.80    0.53
   8   9  -3    3.71    1.16
   8  10  -3   -0.29    0.74
   8  10  -3    0.19    0.29
   8  11  -3    0.30    0.32
   8  11  -3    1.49    1.00
   8  12  -3    0.80    0.84
   8  12  -3    0.63    0.38
  -8  12   4    0.48    0.58
  -8  11   4    2.78    0.81
  -8  10   4   -0.34    0.36
  -8   9   4    4.62    0.92
  -8   8   4   16.00    1.61
  -8   7   4    2.39    0.73
  -8   7   4    2.86    0.86
   8  -6  -4   48.36    2.35
  -8   6   4   51.63    2.30
  -8   6   4   50.38    2.52
  -8   6   4   50.37    2.20
   8  -5  -4    6.44    0.87
  -8   5   4    4.11    0.77
  -8   5   4    5.13    0.91
   8  -4  -4    2.90    0.60
  -8   4   4    2.21    0.67
  -8   4   4    1.93    0.64
   8  -3  -4    2.41    0.55
  -8   3   4    4.41    0.72
  -8   3   4    2.52    0.65
   8  -2  -4    1.89    0.53
  -8   2   4    1.47    0.56
  -8   2   4    2.58    0.59
   8  -1  -4    0.74    0.36
  -8   1   4    0.47    0.34
  -8   1   4    0.25    0.32
  -8   1   4    0.17    0.41
   8   0  -4   27.77    1.73
   8   0  -4   29.57    1.32
  -8   0   4   29.62    1.46
  -8   0   4   26.29    1.33
  -8   0   4   26.73    1.42
   8   1  -4    0.44    0.45
   8   1  -4    0.43    0.27
  -8  -1   4    0.44    0.32
  -8  -1   4    0.19    0.37
  -8  -1   4    0.36    0.30
   8   2  -4    2.45    0.71
   8   2  -4    1.16    0.35
  -8  -2   4    1.58    0.49
  -8  -2   4    1.58    0.43
  -8  -2   4    1.55    0.46
   8   3  -4    2.76    0.49
   8   3  -4    2.54    0.81
  -8  -3   4    2.23    0.51
  -8  -3   4    2.88    0.56
  -8  -3   4    1.92    0.62
   8   4  -4    2.16    0.46
   8   4  -4    2.74    0.89
  -8  -4   4    3.11    0.65
  -8  -4   4    2.74    0.60
  -8  -4   4    3.91    0.80
   8   5  -4    7.38    0.79
   8   5  -4    6.06    1.22
  -8  -5   4    7.38    0.94
  -8  -5   4    5.55    0.83
   8   6  -4   46.34    2.95
   8   6  -4   51.83    1.78
   8   6  -4   50.93    2.07
  -8  -6   4   50.70    2.29
   8   7  -4    3.59    0.49
   8   7  -4    4.04    1.08
   8   7  -4    3.30    0.56
  -8  -7   4    3.71    0.76
   8   8  -4   14.66    1.97
   8   8  -4   15.93    0.90
   8   9  -4    3.88    0.54
   8   9  -4    2.80    1.07
   8  10  -4    1.21    0.42
   8  10  -4   -0.39    0.75
   8  11  -4    3.37    1.26
   8  11  -4    2.90    0.59
   8  12  -4    0.75    0.45
   8  12  -4    2.09    1.23
  -8  12   5    0.66    0.59
  -8  11   5    3.22    0.87
  -8  10   5    0.07    0.38
  -8   9   5   13.31    1.54
  -8   8   5    1.64    0.58
  -8   7   5    3.06    0.78
  -8   6   5    5.25    0.96
  -8   6   5    4.31    0.88
   8  -5  -5   20.68    1.30
  -8   5   5   19.86    1.55
  -8   5   5   24.42    1.45
   8  -4  -5    0.08    0.24
  -8   4   5   -0.19    0.47
  -8   4   5    0.24    0.51
   8  -3  -5   11.35    0.98
  -8   3   5   13.39    1.15
  -8   3   5   14.80    1.34
   8  -2  -5    3.12    0.64
  -8   2   5    3.61    0.71
  -8   2   5    2.53    0.61
   8  -1  -5   16.93    1.28
   8  -1  -5   19.06    1.10
  -8   1   5   20.86    1.25
  -8   1   5   18.61    1.21
   8   0  -5   -0.25    0.30
   8   0  -5   -0.14    0.23
  -8   0   5    0.10    0.31
  -8   0   5   -0.17    0.28
  -8   0   5   -0.04    0.40
   8   1  -5   16.91    1.04
   8   1  -5   18.10    1.43
  -8  -1   5   19.55    1.20
  -8  -1   5   19.88    1.16
  -8  -1   5   18.46    1.18
   8   2  -5    2.43    0.49
   8   2  -5    4.10    0.92
  -8  -2   5    2.91    0.57
  -8  -2   5    2.39    0.56
  -8  -2   5    2.99    0.59
   8   3  -5   11.11    1.42
   8   3  -5   13.39    0.91
  -8  -3   5   12.34    1.01
  -8  -3   5   12.70    1.11
  -8  -3   5   13.38    1.19
   8   4  -5    0.46    0.60
   8   4  -5    0.12    0.29
  -8  -4   5    0.48    0.40
  -8  -4   5    0.35    0.52
  -8  -4   5   -0.59    0.36
   8   5  -5   19.64    1.20
   8   5  -5   21.60    2.20
  -8  -5   5   21.79    1.42
  -8  -5   5   22.32    1.56
  -8  -5   5   22.88    1.46
   8   6  -5    5.10    1.21
   8   6  -5    6.53    0.77
  -8  -6   5    5.16    0.85
  -8  -6   5    5.11    0.98
  -8  -6   5    8.18    1.04
   8   7  -5    3.68    1.12
   8   7  -5    2.29    0.51
  -8  -7   5    3.70    0.75
   8   8  -5    2.48    0.48
   8   8  -5    2.60    1.01
   8   9  -5    9.22    1.70
   8   9  -5   11.60    0.92
   8  10  -5    1.17    0.96
   8  11  -5    3.02    0.66
   8  11  -5    3.44    1.26
   8  12  -5    0.08    0.39
   8  12  -5   -0.65    0.86
  -8  11   6    0.27    0.45
  -8  10   6    0.05    0.37
  -8   9   6    1.88    0.61
  -8   8   6    7.09    1.05
  -8   7   6   -0.05    0.33
  -8   6   6    2.29    0.67
  -8   5   6   11.14    1.28
   8  -4  -6    6.03    0.80
  -8   4   6    5.60    0.94
  -8   4   6    6.05    0.82
   8  -3  -6   -0.02    0.24
  -8   3   6    0.86    0.51
  -8   3   6   -0.52    0.43
   8  -2  -6   26.61    1.38
   8  -2  -6   24.57    1.51
  -8   2   6   25.35    1.41
  -8   2   6   23.89    1.52
   8  -1  -6    2.11    0.62
   8  -1  -6    1.87    0.46
  -8   1   6    1.71    0.53
  -8   1   6    3.22    0.65
   8   0  -6   16.99    1.36
   8   0  -6   16.21    1.05
  -8   0   6   18.48    1.19
  -8   0   6   16.04    1.15
  -8   0   6   18.87    1.10
   8   1  -6    1.75    0.67
   8   1  -6    2.66    0.53
  -8  -1   6    2.20    0.57
  -8  -1   6    2.29    0.50
  -8  -1   6    1.72    0.50
   8   2  -6   26.71    1.86
   8   2  -6   26.07    1.33
  -8  -2   6   26.83    1.46
  -8  -2   6   23.99    1.36
  -8  -2   6   24.47    1.43
   8   3  -6   -0.07    0.28
   8   3  -6    0.57    0.58
  -8  -3   6    0.23    0.39
  -8  -3   6    0.20    0.40
  -8  -3   6   -0.28    0.29
   8   4  -6    5.20    1.13
   8   4  -6    6.76    0.79
  -8  -4   6    4.11    0.71
  -8  -4   6    6.51    0.90
  -8  -4   6    6.02    0.83
   8   5  -6    9.55    0.96
   8   5  -6    8.52    1.42
  -8  -5   6    9.56    1.07
  -8  -5   6   10.63    1.15
   8   6  -6    2.46    0.55
   8   6  -6    2.09    0.94
  -8  -6   6    3.02    0.66
   8   7  -6    0.78    0.70
   8   7  -6    0.74    0.40
  -8  -7   6   -0.41    0.36
   8   8  -6    8.50    1.57
   8   8  -6    9.98    0.91
   8   8  -6    9.13    1.03
  -8  -8   6    8.54    1.13
   8   9  -6    1.30    0.91
   8   9  -6    1.18    0.43
  -8  -9   6    1.63    0.65
   8  10  -6    0.07    0.79
  -8 -10   6   -0.02    0.43
   8  11  -6    0.97    1.09
  -8 -11   6    0.38    0.51
  -8  11   7    0.57    0.51
  -8  10   7    0.73    0.49
  -8   9   7    1.00    0.48
  -8   8   7    0.29    0.39
  -8   7   7    0.53    0.42
  -8   6   7   16.26    1.28
  -8   5   7   19.43    1.42
  -8   4   7    0.80    0.52
   8  -3  -7    2.18    0.51
  -8   3   7    2.12    0.63
   8  -2  -7    3.59    0.63
   8  -2  -7    4.88    0.78
  -8   2   7    2.89    0.69
   8  -1  -7    1.73    0.56
   8  -1  -7    0.73    0.37
  -8   1   7    0.27    0.44
   8   0  -7    0.22    0.32
   8   0  -7   -0.32    0.42
  -8   0   7    0.05    0.34
   8   1  -7    1.14    0.58
   8   1  -7    0.55    0.40
  -8  -1   7    0.55    0.40
  -8  -1   7    0.79    0.41
   8   2  -7    4.61    0.99
   8   2  -7    3.74    0.61
  -8  -2   7    3.88    0.67
  -8  -2   7    3.39    0.65
   8   3  -7    1.52    0.46
   8   3  -7    2.63    0.93
  -8  -3   7    1.40    0.50
   8   4  -7    0.34    0.34
   8   4  -7    0.78    0.76
  -8  -4   7    0.41    0.37
   8   5  -7   21.38    1.32
   8   5  -7   23.65    2.38
  -8  -5   7   22.21    1.44
   8   6  -7   16.94    2.03
   8   6  -7   20.06    1.30
  -8  -6   7   20.44    1.40
   8   7  -7    0.82    0.45
   8   7  -7    0.46    0.70
  -8  -7   7    0.56    0.46
   8   8  -7   -0.03    0.36
   8   8  -7    0.62    0.80
  -8  -8   7    0.13    0.45
   8   9  -7    1.76    1.01
  -8  -9   7    0.13    0.43
   8  10  -7    2.72    1.21
  -8 -10   7    0.99    0.58
   8  11  -7    0.73    0.98
  -8 -11   7    1.33    0.67
  -8  10   8   -0.03    0.41
  -8   9   8   -0.06    0.32
  -8   8   8    0.89    0.45
  -8   7   8    3.50    0.68
  -8   6   8    0.27    0.36
  -8   5   8    0.02    0.30
  -8   4   8    3.69    0.74
   8  -3  -8   12.33    1.16
  -8   3   8   11.66    1.14
   8  -2  -8    3.06    0.62
   8  -2  -8    1.32    0.47
  -8   2   8    2.36    0.62
   8  -1  -8    2.35    0.54
   8  -1  -8    3.41    0.74
  -8   1   8    1.80    0.60
   8   0  -8    0.05    0.43
   8   0  -8    0.25    0.36
  -8   0   8    0.53    0.42
   8   1  -8    2.23    0.74
   8   1  -8    3.53    0.62
  -8  -1   8    2.54    0.59
   8   2  -8    2.89    0.89
   8   2  -8    1.62    0.47
  -8  -2   8    2.37    0.55
   8   3  -8   12.50    1.00
   8   3  -8   15.03    1.83
  -8  -3   8   12.79    1.03
   8   4  -8    4.96    0.71
   8   4  -8    5.53    1.21
  -8  -4   8    5.33    0.78
   8   5  -8    0.37    0.65
   8   5  -8    0.39    0.32
  -8  -5   8    0.14    0.34
   8   6  -8    0.57    0.74
   8   6  -8    0.50    0.45
  -8  -6   8    0.36    0.36
   8   7  -8    4.55    1.26
   8   7  -8    3.44    0.71
  -8  -7   8    3.51    0.71
   8   8  -8    2.46    0.68
   8   8  -8    1.80    0.94
  -8  -8   8    2.11    0.63
   8   9  -8    0.67    0.81
  -8  -9   8    0.03    0.42
   8  10  -8    0.59    0.89
  -8 -10   8    0.12    0.48
  -8  10   9    0.59    0.42
  -8   9   9    1.31    0.48
  -8   8   9    0.02    0.30
  -8   7   9    0.22    0.33
  -8   6   9   10.80    1.06
  -8   5   9    0.98    0.41
  -8   4   9    1.59    0.46
   8  -3  -9    1.98    0.55
  -8   3   9    1.92    0.54
   8  -2  -9    3.72    0.66
  -8   2   9    3.27    0.65
   8  -1  -9    0.65    0.37
  -8   1   9    0.46    0.43
   8   0  -9    0.21    0.45
   8   0  -9   -0.27    0.27
  -8   0   9    0.63    0.45
   8   1  -9    0.34    0.34
   8   1  -9    0.64    0.57
  -8  -1   9    0.55    0.42
   8   2  -9    3.67    0.91
   8   2  -9    3.37    0.61
  -8  -2   9    3.59    0.64
   8   3  -9    2.13    0.82
   8   3  -9    1.31    0.46
  -8  -3   9    1.53    0.47
   8   4  -9    0.97    0.44
   8   4  -9    2.74    0.99
  -8  -4   9    2.61    0.56
   8   5  -9    0.14    0.63
   8   5  -9    0.44    0.42
  -8  -5   9    0.37    0.39
   8   6  -9    9.73    1.11
   8   6  -9   13.06    1.89
  -8  -6   9   10.36    1.09
   8   7  -9    1.34    0.59
   8   7  -9    1.28    0.96
  -8  -7   9    1.34    0.52
   8   8  -9    0.00    0.43
   8   8  -9    0.52    0.85
  -8  -8   9    0.21    0.36
   8   9  -9    1.78    0.66
   8   9  -9    1.23    1.05
  -8  -9   9    1.14    0.52
   8  10  -9    1.88    1.15
  -8 -10   9    1.24    0.56
  -8   9  10    0.80    0.33
  -8   8  10    1.60    0.41
  -8   7  10    2.73    0.48
  -8   6  10    1.94    0.43
  -8   5  10    0.24    0.26
   8  -4 -10    0.33    0.38
  -8   4  10    1.34    0.37
   8  -3 -10    9.11    1.05
  -8   3  10    7.49    0.75
   8  -2 -10    0.71    0.41
  -8   2  10    0.94    0.37
   8  -1 -10   14.94    1.14
  -8   1  10   14.43    1.00
   8   0 -10    0.88    0.44
  -8   0  10    0.92    0.47
   8   1 -10   15.35    1.13
   8   1 -10   16.72    1.52
  -8  -1  10   14.94    1.07
   8   2 -10    1.16    0.45
   8   2 -10    2.39    0.82
  -8  -2  10    0.29    0.42
   8   3 -10    7.47    0.94
   8   3 -10    7.72    1.41
  -8  -3  10    9.72    0.96
   8   4 -10    0.12    0.62
   8   4 -10    0.62    0.39
  -8  -4  10   -0.36    0.30
   8   5 -10    0.90    0.83
   8   5 -10    0.37    0.44
  -8  -5  10    0.52    0.38
   8   6 -10    3.32    0.77
   8   6 -10    1.49    0.99
  -8  -6  10    1.80    0.49
   8   7 -10    6.10    1.51
   8   7 -10    1.80    0.65
  -8  -7  10    2.81    0.61
   8   8 -10    1.57    0.67
   8   8 -10    1.05    0.88
  -8  -8  10    1.18    0.49
   8   9 -10    0.17    0.53
   8   9 -10    2.28    1.19
  -8  -9  10    1.07    0.48
   8  -4 -11    0.47    0.41
   8  -3 -11   -0.16    0.29
   8  -2 -11    6.72    0.89
   8  -1 -11    0.32    0.38
   8   0 -11   -0.15    0.33
   8   1 -11    0.83    0.43
  -8  -1  11   -0.35    0.21
   8   2 -11   11.42    1.58
   8   2 -11    7.42    0.93
  -8  -2  11    6.91    0.61
   8   3 -11   -0.11    0.66
   8   3 -11    0.13    0.37
  -8  -3  11   -0.62    0.31
   8   4 -11    0.33    0.40
   8   4 -11    0.89    0.80
  -8  -4  11    0.43    0.38
   8   5 -11    0.66    0.86
   8   5 -11    0.08    0.36
  -8  -5  11    0.35    0.38
   8   6 -11    0.55    0.54
   8   6 -11    2.38    1.08
  -8  -6  11    1.35    0.44
   8   7 -11   -0.49    0.49
   8   7 -11    0.62    0.77
  -8  -7  11    0.23    0.31
   8   8 -11    0.17    0.55
   8   8 -11    1.09    1.08
  -8  -8  11    1.12    0.39
   8  -4 -12    2.17    0.64
   8  -3 -12   -0.07    0.35
   8  -2 -12    0.21    0.37
   8  -1 -12    9.04    1.09
   8   0 -12    1.97    0.59
   8   1 -12    5.33    0.82
   8   2 -12    0.25    0.36
   8   3 -12    0.16    0.38
   8   3 -12    1.48    0.81
   8   4 -12    3.79    1.16
   8   4 -12    2.15    0.61
   8   5 -12   -0.22    0.79
   8   5 -12   -0.14    0.39
   8   6 -12    0.87    0.59
   8   6 -12    1.59    0.97
   8   7 -12    7.74    1.71
   8   7 -12    5.55    1.06
   8  -4 -13    0.09    0.42
   8  -3 -13    0.24    0.42
   8  -2 -13    2.25    0.63
   8  -1 -13   -0.07    0.37
   8   0 -13    0.70    0.46
   8   1 -13    0.22    0.40
   8   2 -13    1.41    0.52
   8   3 -13   -0.23    0.36
   8   4 -13    0.11    0.45
   8   5 -13    0.58    0.87
   8   5 -13    0.92    0.51
   8  -3 -14    2.88    0.76
   8  -2 -14    1.54    0.60
   8  -1 -14   -0.08    0.41
   8   0 -14   -0.22    0.39
   8   1 -14    0.14    0.42
   8   2 -14    1.63    0.65
   8   3 -14    3.12    0.76
  -9   4 -13   -1.03    0.69
  -9   3 -13    0.16    0.74
  -9   2 -13    0.33    0.71
  -9   6 -12   -0.04    0.85
  -9   6 -12   -0.31    0.56
  -9   5 -12   -0.28    0.70
  -9   4 -12   -0.80    0.51
  -9   3 -12    2.64    0.93
  -9   2 -12    0.07    0.58
   9  -1  12    0.30    0.51
  -9   1 -12   -0.29    0.48
   9   0  12    0.20    0.65
  -9   0 -12    0.59    0.58
  -9   7 -11    0.80    0.92
  -9   7 -11    1.04    0.70
  -9   6 -11    2.98    0.70
  -9   6 -11    2.12    1.04
  -9   5 -11    0.15    0.80
  -9   4 -11   -0.34    0.55
  -9   3 -11   -0.17    0.45
   9  -2  11    6.03    1.29
  -9   2 -11    8.10    1.32
   9  -1  11   -0.08    0.48
  -9   1 -11   -0.18    0.43
   9   0  11    0.09    0.48
  -9   0 -11   -0.21    0.39
   9   1  11   -0.04    0.50
  -9  -1 -11   -0.19    0.36
  -9   8 -10   -0.30    0.75
  -9   8 -10   -0.63    0.67
  -9   7 -10    0.04    0.76
  -9   7 -10   -0.10    0.58
  -9   6 -10   -0.12    0.68
  -9   6 -10   -0.06    0.53
  -9   5 -10    0.86    0.72
  -9   4 -10    2.53    0.88
   9  -3  10    5.05    1.21
  -9   3 -10    3.64    0.94
   9  -2  10    0.37    0.57
  -9   2 -10    0.20    0.52
   9  -1  10    1.09    0.65
  -9   1 -10    0.64    0.54
   9   0  10   -0.43    0.40
  -9   0 -10    0.02    0.38
   9   1  10    0.61    0.53
  -9  -1 -10    1.21    0.54
   9   2  10    0.49    0.49
  -9  -2 -10    0.72    0.44
   9   3  10    5.17    1.06
  -9   9  -9   -2.03    0.80
  -9   9  -9    0.85    0.94
  -9   8  -9    0.37    0.87
  -9   8  -9   -0.03    0.63
  -9   7  -9   -0.15    0.67
  -9   7  -9    0.99    0.67
  -9   6  -9   -0.23    0.49
  -9   6  -9    0.11    0.52
  -9   5  -9    0.21    0.30
  -9   5  -9    0.28    0.55
   9  -4   9   -0.32    0.43
  -9   4  -9    0.00    0.42
   9  -3   9    0.53    0.54
  -9   3  -9    0.16    0.46
   9  -2   9    1.91    0.80
  -9   2  -9    0.85    0.52
   9  -1   9   -0.38    0.39
  -9   1  -9    0.09    0.38
   9   0   9   -0.23    0.43
  -9   0  -9    0.07    0.37
   9   1   9    0.03    0.38
  -9  -1  -9   -0.19    0.32
   9   2   9    1.88    0.74
   9   3   9    0.87    0.56
   9   4   9   -0.08    0.35
  -9  10  -8   -0.65    0.59
  -9  10  -8   -0.77    0.74
  -9   9  -8    0.51    0.81
  -9   9  -8   -1.56    0.69
  -9   8  -8    5.54    0.97
  -9   7  -8    1.69    0.88
  -9   7  -8    6.54    0.93
  -9   6  -8    1.14    0.58
  -9   6  -8    0.14    0.53
   9  -5   8    0.37    0.53
  -9   5  -8   -0.64    0.36
  -9   5  -8    0.56    0.32
   9  -4   8    1.11    0.69
  -9   4  -8    0.01    0.42
   9  -3   8    0.23    0.45
  -9   3  -8    0.42    0.46
   9  -2   8   11.79    1.64
  -9   2  -8   14.58    1.63
   9  -1   8   27.37    2.08
  -9   1  -8   26.66    1.85
   9   0   8    6.51    1.23
  -9   0  -8    6.09    1.03
   9   1   8   31.23    2.22
   9   2   8   12.65    1.62
   9   3   8    0.44    0.45
   9   4   8    1.05    0.55
   9   5   8    0.23    0.40
  -9  10  -7   -0.84    0.87
  -9  10  -7   -0.39    0.67
  -9   9  -7    1.28    0.95
  -9   9  -7    0.74    0.78
  -9   8  -7   -0.22    0.60
  -9   8  -7    0.30    0.59
  -9   7  -7    1.73    0.75
  -9   7  -7    1.01    0.62
   9  -6   7    0.09    0.50
  -9   6  -7   -0.42    0.46
  -9   6  -7   -0.31    0.37
   9  -5   7    1.91    0.79
  -9   5  -7    2.55    0.46
  -9   5  -7    1.23    0.63
   9  -4   7    0.31    0.50
  -9   4  -7   -0.23    0.35
   9  -3   7    5.46    1.15
  -9   3  -7    4.71    0.97
  -9   3  -7    5.01    0.36
   9  -2   7    3.19    0.88
  -9   2  -7    3.56    0.85
   9  -1   7    7.13    1.26
   9   0   7   -0.42    0.26
   9   1   7    4.61    0.96
   9   2   7    2.70    0.79
   9   3   7    4.88    1.01
   9   4   7   -0.32    0.33
   9   5   7    1.24    0.57
   9   6   7    0.53    0.47
  -9  11  -6   -0.02    0.57
  -9  11  -6   -0.24    0.73
  -9  10  -6   -1.42    0.78
  -9  10  -6    1.40    0.93
  -9   9  -6   -0.37    0.62
  -9   9  -6   -0.11    0.64
  -9   8  -6   -0.47    0.54
  -9   8  -6   -0.15    0.57
  -9   8  -6   -0.09    0.30
  -9   7  -6   -0.18    0.55
  -9   7  -6    0.26    0.56
   9  -6   6    5.89    1.25
  -9   6  -6    6.36    1.16
  -9   6  -6    5.80    0.83
   9  -5   6   10.08    1.58
  -9   5  -6   13.77    1.62
  -9   5  -6   13.17    0.89
   9  -4   6    7.30    1.30
  -9   4  -6    7.05    0.50
  -9   4  -6    6.33    1.13
   9  -3   6    0.99    0.55
  -9   3  -6    0.65    0.46
  -9   3  -6    0.50    0.23
   9  -2   6   14.18    1.77
  -9   2  -6   13.35    1.53
   9  -1   6    3.19    0.89
   9   0   6   13.59    1.67
   9   1   6    5.32    1.04
   9   2   6   14.19    1.69
   9   3   6    0.72    0.46
   9   4   6    5.72    1.07
   9   5   6   11.79    1.57
   9   6   6    8.22    1.28
   9   7   6    0.10    0.40
  -9  11  -5   -0.44    0.59
  -9  11  -5   -1.00    0.52
  -9  10  -5   -0.09    0.64
  -9  10  -5   -1.62    0.78
  -9   9  -5    0.30    0.76
  -9   9  -5    1.99    0.81
  -9   8  -5    4.12    1.06
  -9   8  -5    3.93    0.84
  -9   8  -5    3.45    0.52
   9  -7   5    6.76    1.32
  -9   7  -5    7.82    0.98
  -9   7  -5    8.21    0.70
  -9   7  -5    9.23    1.44
   9  -6   5    1.54    0.70
  -9   6  -5    2.94    0.81
  -9   6  -5    2.34    0.64
   9  -5   5    0.05    0.40
  -9   5  -5    0.07    0.39
  -9   5  -5    0.27    0.47
   9  -4   5    2.33    0.77
  -9   4  -5    2.38    0.39
  -9   4  -5    2.25    0.73
   9  -3   5   17.40    1.91
  -9   3  -5   16.32    1.39
  -9   3  -5   14.69    0.76
   9  -2   5   19.67    1.70
  -9   2  -5   19.06    0.68
   9  -1   5    1.29    0.59
   9   0   5   -0.13    0.29
   9   1   5    1.04    0.54
   9   2   5   17.15    1.50
   9   3   5   15.87    1.78
   9   4   5    3.05    0.80
   9   5   5    0.01    0.35
   9   6   5    3.03    0.83
   9   7   5    6.09    1.16
   9   8   5    4.26    0.96
  -9  11  -4    1.76    0.87
  -9  11  -4    2.51    0.79
  -9  11  -4    2.38    0.76
  -9  10  -4    3.15    1.02
  -9  10  -4    2.53    1.10
  -9   9  -4    0.25    0.66
  -9   9  -4   -0.38    0.58
  -9   8  -4    0.07    0.29
  -9   8  -4   -0.77    0.50
  -9   8  -4    0.05    0.47
   9  -7   4    3.11    0.92
  -9   7  -4    4.27    0.80
  -9   7  -4    3.56    0.48
  -9   7  -4    3.40    0.83
   9  -6   4    7.26    1.34
  -9   6  -4    6.24    0.57
  -9   6  -4    5.07    0.83
  -9   6  -4    4.94    0.96
   9  -5   4    3.79    0.95
  -9   5  -4    3.96    0.66
  -9   5  -4    4.43    0.97
   9  -4   4   65.03    3.41
  -9   4  -4   64.71    3.15
  -9   4  -4   65.15    2.24
   9  -3   4    9.64    1.41
  -9   3  -4    8.16    0.66
   9  -2   4    9.07    1.35
  -9   2  -4    8.13    0.53
   9  -1   4   14.14    1.66
   9   0   4   10.13    1.36
   9   1   4   12.72    1.52
   9   2   4    9.31    1.31
   9   3   4    4.91    0.97
   9   4   4   64.82    3.30
   9   5   4    5.08    1.04
   9   6   4    6.59    1.17
   9   7   4    4.21    0.97
   9   8   4    0.70    0.52
   9   9   4    1.54    0.70
  -9  12  -3   -0.08    0.47
  -9  12  -3   -0.80    0.58
  -9  12  -3   -0.18    0.49
  -9  11  -3    7.94    1.22
  -9  11  -3    7.93    1.02
  -9  11  -3    5.45    1.24
  -9  10  -3    2.27    0.87
  -9  10  -3    3.03    1.09
  -9  10  -3    1.86    0.58
  -9   9  -3    1.45    0.48
  -9   9  -3    2.59    0.82
  -9   9  -3    0.10    0.62
  -9   9  -3    1.79    0.52
  -9   8  -3   -0.09    0.41
  -9   8  -3    0.08    0.57
  -9   8  -3   -0.14    0.32
  -9   8  -3   -0.12    0.25
   9  -7   3   -0.01    0.39
  -9   7  -3   -0.05    0.52
  -9   7  -3   -0.04    0.25
  -9   7  -3   -0.16    0.33
   9  -6   3    2.72    0.82
  -9   6  -3    3.81    0.48
  -9   6  -3    2.41    0.70
  -9   6  -3    4.09    0.80
   9  -5   3   17.61    1.58
  -9   5  -3   18.59    1.18
  -9   5  -3   15.21    0.76
  -9   5  -3   15.43    1.38
   9  -4   3    4.04    0.91
  -9   4  -3    3.94    0.36
  -9   4  -3    3.26    0.56
  -9   4  -3    4.79    0.92
   9  -3   3    4.75    0.99
  -9   3  -3    2.52    0.43
  -9   3  -3    2.37    0.42
   9  -2   3   16.60    1.43
  -9   2  -3   15.70    0.81
   9  -1   3    2.01    0.63
  -9   1  -3    1.98    0.30
   9   0   3    0.07    0.30
   9   1   3    2.63    0.69
   9   2   3   19.11    1.54
   9   3   3    2.77    0.75
  -9  -3  -3    3.38    0.31
   9   4   3    5.38    1.07
   9   5   3   14.47    1.66
   9   6   3    2.80    0.84
   9   7   3   -0.17    0.43
   9   8   3   -0.15    0.44
   9   9   3    2.26    0.84
   9  10   3    2.27    0.87
  -9  12  -2    6.92    1.02
  -9  12  -2    5.36    0.98
  -9  12  -2    2.33    0.98
  -9  11  -2    1.19    0.54
  -9  11  -2    0.48    0.69
  -9  11  -2    0.79    0.67
  -9  10  -2    2.67    0.61
  -9  10  -2    0.40    0.90
  -9  10  -2    1.71    0.89
  -9   9  -2    3.92    0.99
  -9   9  -2    3.59    0.65
  -9   9  -2    0.72    0.63
  -9   8  -2    2.80    0.82
  -9   8  -2    2.16    0.53
  -9   8  -2    3.57    0.80
  -9   8  -2    2.18    0.46
   9  -7   2   -0.11    0.36
  -9   7  -2    0.58    0.31
  -9   7  -2    0.80    0.50
  -9   7  -2   -0.38    0.55
  -9   7  -2    0.27    0.31
   9  -6   2    0.34    0.48
  -9   6  -2    0.45    0.58
  -9   6  -2    0.38    0.32
  -9   6  -2    0.47    0.47
  -9   6  -2    0.27    0.29
   9  -5   2    0.76    0.53
  -9   5  -2    0.12    0.36
  -9   5  -2    0.56    0.30
  -9   5  -2    0.53    0.26
  -9   5  -2    0.86    0.50
   9  -4   2    3.44    0.83
  -9   4  -2    3.16    0.59
  -9   4  -2    3.40    0.43
  -9   4  -2    3.00    0.36
   9  -3   2   10.12    1.39
  -9   3  -2   11.40    0.60
  -9   3  -2   11.88    0.53
  -9   3  -2   11.37    0.78
  -9   3  -2   10.54    0.78
  -9   3  -2   13.25    0.82
   9  -2   2    0.33    0.33
  -9   2  -2    0.25    0.11
  -9   2  -2    0.05    0.24
  -9   2  -2    0.24    0.15
   9  -1   2   16.54    1.41
  -9   1  -2   17.12    0.61
  -9   1  -2   18.23    0.86
   9   0   2    2.25    0.68
  -9   0  -2    2.53    0.38
  -9   0  -2    3.00    0.22
   9   1   2   19.93    1.53
  -9  -1  -2   18.79    0.60
   9   2   2   -0.21    0.26
  -9  -2  -2    0.50    0.14
   9   3   2   11.89    1.49
  -9  -3  -2   11.69    0.45
  -9  -3  -2   11.36    0.63
   9   4   2    2.27    0.69
  -9  -4  -2    3.90    0.34
   9   5   2    0.36    0.51
   9   6   2   -0.19    0.39
   9   7   2    0.68    0.55
   9   8   2    2.80    0.88
   9   9   2    3.72    1.08
   9  10   2    2.02    0.81
   9  11   2    1.34    0.82
  -9  12  -1    3.65    0.80
  -9  12  -1    4.03    1.06
  -9  12  -1    2.94    0.83
  -9  11  -1    0.40    0.42
  -9  11  -1   -0.49    0.50
  -9  11  -1    0.07    0.52
  -9  11  -1   -0.10    0.53
  -9  10  -1    0.63    0.57
  -9  10  -1   -0.56    0.53
  -9  10  -1   -0.20    0.35
  -9  10  -1   -1.90    0.71
  -9   9  -1    7.91    1.23
  -9   9  -1    8.03    0.90
  -9   9  -1    9.11    1.36
   9  -8   1    2.84    0.82
  -9   8  -1    2.94    0.90
  -9   8  -1    2.64    0.77
  -9   8  -1    1.81    0.49
  -9   8  -1    2.23    0.67
   9  -7   1    3.39    0.88
  -9   7  -1    3.00    0.73
  -9   7  -1    3.95    0.91
  -9   7  -1    2.35    0.74
  -9   7  -1    2.61    0.51
   9  -6   1   14.93    1.72
  -9   6  -1   14.80    1.26
  -9   6  -1   15.27    0.94
  -9   6  -1   14.72    0.89
  -9   6  -1   14.49    1.32
  -9   6  -1   16.52    1.48
   9  -5   1    6.05    1.03
  -9   5  -1    5.61    0.61
  -9   5  -1    7.15    0.95
  -9   5  -1    5.41    0.83
  -9   5  -1    5.86    0.56
  -9   5  -1    6.24    0.98
   9  -4   1    6.66    1.14
  -9   4  -1    6.55    0.54
  -9   4  -1    7.05    0.64
  -9   4  -1    4.18    0.68
  -9   4  -1    7.50    0.83
   9  -3   1   12.99    1.53
  -9   3  -1   11.12    0.82
  -9   3  -1   13.07    0.69
  -9   3  -1   13.76    0.89
  -9   3  -1   11.18    0.86
  -9   3  -1   13.01    0.63
   9  -2   1    3.63    0.78
  -9   2  -1    3.75    0.33
  -9   2  -1    4.87    0.57
  -9   2  -1    4.17    0.54
  -9   2  -1    2.86    0.51
  -9   2  -1    4.31    0.40
   9  -1   1   20.99    1.57
  -9   1  -1   20.11    0.80
  -9   1  -1   20.46    1.02
  -9   1  -1   21.64    0.72
  -9   1  -1   22.41    1.04
   9   0   1   -0.24    0.22
  -9   0  -1    0.10    0.12
  -9   0  -1    0.01    0.22
   9   1   1   20.20    1.55
  -9  -1  -1   19.83    0.98
  -9  -1  -1   19.66    0.75
   9   2   1    4.21    0.89
   9   3   1   12.93    1.57
   9   4   1    6.72    1.18
   9   5   1    4.55    1.03
   9   6   1   14.15    1.76
   9   7   1    3.75    1.00
   9   8   1    2.08    0.81
   9   9   1    9.15    1.57
   9  10   1    0.53    0.62
   9  11   1    0.44    0.63
   9  12   1    3.17    1.11
  -9  12   0    2.42    0.90
  -9  12   0    2.30    0.68
  -9  11   0    1.18    0.65
  -9  11   0    1.39    0.64
  -9  11   0    1.07    0.53
  -9  11   0    0.50    0.57
  -9  10   0   -0.27    0.44
  -9  10   0   -0.34    0.57
  -9  10   0   -0.01    0.68
  -9  10   0    0.34    0.45
  -9   9   0   -1.74    0.65
  -9   9   0    0.61    0.43
  -9   9   0    0.77    0.68
  -9   9   0   -0.67    0.42
   9  -8   0    0.10    0.44
  -9   8   0   -0.19    0.59
  -9   8   0    0.43    0.61
  -9   8   0   -0.08    0.31
  -9   8   0    0.21    0.39
   9  -7   0   11.04    1.45
  -9   7   0    9.99    1.17
  -9   7   0   11.87    1.33
  -9   7   0   12.13    1.00
  -9   7   0   12.69    1.41
   9  -6   0    5.84    1.05
  -9   6   0    4.08    0.87
  -9   6   0    7.13    0.75
  -9   6   0    5.64    0.90
  -9   6   0    5.80    0.96
   9  -5   0   35.17    2.14
  -9   5   0   33.24    1.41
  -9   5   0   34.07    1.79
  -9   5   0   31.67    1.82
  -9   5   0   33.37    1.91
   9  -4   0    6.11    1.01
   9  -4   0    6.50    0.60
  -9   4   0    7.09    0.85
  -9   4   0    7.33    0.69
  -9   4   0    6.58    0.83
   9  -3   0   11.16    1.36
  -9   3   0    7.61    0.75
  -9   3   0   10.11    0.81
  -9   3   0    8.57    0.61
  -9   3   0    7.86    0.83
   9  -2   0    0.50    0.39
  -9   2   0   -0.26    0.28
  -9   2   0   -0.03    0.21
  -9   2   0    0.09    0.25
  -9   2   0    0.07    0.17
   9  -1   0   48.15    2.55
  -9   1   0   46.86    1.88
  -9   1   0   46.67    1.53
  -9   1   0   47.87    1.87
  -9   1   0   47.87    1.79
   9   0   0    5.92    1.02
  -9   0   0    6.95    0.69
  -9   0   0    6.26    0.50
  -9   0   0    7.39    0.60
   9   1   0   42.79    2.42
  -9  -1   0   47.06    1.75
   9   2   0   -0.09    0.28
  -9  -2   0   -0.16    0.22
   9   3   0    8.16    1.28
   9   4   0    5.86    1.11
   9   5   0   34.13    2.31
   9   6   0    5.90    1.19
   9   7   0   12.44    1.68
   9   8   0    0.45    0.56
   9   9   0   -0.01    0.61
   9  10   0    0.26    0.69
   9  11   0    0.60    0.87
   9  12   0    2.54    1.09
  -9  12   1   -0.12    0.41
  -9  12   1    0.41    0.54
  -9  11   1    0.58    0.47
  -9  11   1    0.18    0.49
  -9  10   1    1.34    0.74
  -9  10   1    2.35    0.59
  -9  10   1    0.92    0.60
  -9  10   1    0.46    0.56
  -9   9   1    7.44    0.87
  -9   9   1    1.40    0.58
  -9   9   1    6.05    1.09
  -9   9   1    2.73    1.03
   9  -8  -1   23.86    1.79
  -9   8   1   24.80    1.72
  -9   8   1   23.76    1.65
  -9   8   1   23.03    1.82
  -9   8   1   24.59    1.35
   9  -7  -1   10.41    1.38
  -9   7   1    7.16    1.03
  -9   7   1    8.60    1.12
  -9   7   1    9.60    0.91
  -9   7   1    8.77    1.26
   9  -6  -1    2.25    0.66
  -9   6   1    1.81    0.55
  -9   6   1    1.90    0.71
  -9   6   1    1.69    0.45
  -9   6   1    1.72    0.70
   9  -5  -1    9.99    1.28
  -9   5   1   11.33    0.80
  -9   5   1    9.56    1.06
  -9   5   1   10.72    1.20
   9  -4  -1   10.15    1.29
  -9   4   1    8.91    0.97
  -9   4   1    7.52    0.68
  -9   4   1    5.91    0.84
   9  -3  -1    9.42    1.25
  -9   3   1    7.85    0.78
  -9   3   1    9.06    0.64
  -9   3   1    7.26    0.83
  -9   3   1   10.29    0.98
   9  -2  -1    0.03    0.28
  -9   2   1    0.20    0.20
  -9   2   1    0.04    0.26
  -9   2   1   -0.17    0.30
  -9   2   1   -0.10    0.24
   9  -1  -1    0.85    0.42
  -9   1   1    1.18    0.34
  -9   1   1    0.49    0.33
  -9   1   1    0.93    0.38
   9   0  -1   -0.02    0.25
   9   0  -1    0.19    0.09
  -9   0   1    0.00    0.20
  -9   0   1    0.04    0.37
  -9   0   1    0.04    0.29
   9   1  -1    0.71    0.12
   9   1  -1    0.30    0.35
  -9  -1   1    1.01    0.32
  -9  -1   1    0.74    0.34
   9   2  -1    0.16    0.09
   9   2  -1    0.77    0.48
  -9  -2   1    0.12    0.29
   9   3  -1    8.58    0.36
   9   3  -1    7.26    1.18
  -9  -3   1    8.07    0.86
   9   4  -1    7.56    0.38
   9   4  -1    7.38    0.36
   9   4  -1    7.44    1.26
  -9  -4   1    7.47    0.89
   9   5  -1    9.55    0.47
   9   5  -1   10.27    1.45
   9   6  -1    1.31    0.23
   9   6  -1    1.35    0.77
   9   7  -1   10.23    1.63
   9   7  -1    8.73    0.49
   9   8  -1   24.27    0.88
   9   8  -1   22.70    2.06
   9   9  -1    5.19    0.41
   9   9  -1    6.28    1.41
   9  10  -1    2.93    1.09
   9  11  -1    0.41    0.75
   9  12  -1   -0.06    0.77
  -9  12   2    0.15    0.47
  -9  12   2    1.79    0.78
  -9  11   2   -0.09    0.48
  -9  11   2   -0.15    0.38
  -9  10   2    0.56    0.44
  -9  10   2    0.58    0.59
  -9  10   2    0.67    0.58
  -9   9   2    5.94    1.05
  -9   9   2    6.77    0.82
  -9   9   2    6.05    1.21
  -9   8   2   11.22    1.26
  -9   8   2   10.10    1.38
  -9   8   2   10.64    1.33
  -9   8   2    9.46    0.93
   9  -7  -2   44.02    2.44
  -9   7   2   42.75    2.19
  -9   7   2   43.15    1.82
  -9   7   2   44.97    2.24
  -9   7   2   42.22    2.39
   9  -6  -2    0.66    0.44
  -9   6   2    0.70    0.62
  -9   6   2    0.62    0.36
  -9   6   2    0.13    0.34
  -9   6   2    0.16    0.61
   9  -5  -2    1.74    0.59
  -9   5   2    1.74    0.43
  -9   5   2    2.11    0.68
  -9   5   2    1.53    0.64
   9  -4  -2   12.45    1.15
  -9   4   2   13.73    0.84
  -9   4   2   13.85    1.33
  -9   4   2   14.12    1.26
   9  -3  -2    8.75    0.47
   9  -3  -2    8.90    1.16
  -9   3   2   10.51    1.06
  -9   3   2   10.34    1.04
   9  -2  -2    0.19    0.31
   9  -2  -2    0.21    0.13
  -9   2   2    0.06    0.30
  -9   2   2   -0.17    0.28
  -9   2   2    0.70    0.44
   9  -1  -2   55.66    1.71
   9  -1  -2   50.50    1.46
   9  -1  -2   53.78    2.66
  -9   1   2   53.47    2.02
  -9   1   2   51.04    2.10
  -9   1   2   50.79    2.13
   9   0  -2   47.30    1.46
   9   0  -2   47.58    2.47
  -9   0   2   43.94    1.83
  -9   0   2   47.98    1.98
  -9   0   2   45.21    1.94
   9   1  -2   53.68    1.63
   9   1  -2   51.62    2.72
  -9  -1   2   53.98    2.22
  -9  -1   2   55.56    2.08
  -9  -1   2   52.46    2.15
   9   2  -2    0.44    0.18
   9   2  -2    0.22    0.13
   9   2  -2   -0.36    0.27
  -9  -2   2    0.02    0.27
  -9  -2   2    0.22    0.31
   9   3  -2    9.24    1.30
   9   3  -2    8.65    0.61
   9   3  -2    8.46    0.42
  -9  -3   2   11.01    1.02
   9   4  -2   13.86    0.56
   9   4  -2   13.90    0.79
   9   4  -2   12.41    1.56
  -9  -4   2   12.90    1.13
   9   5  -2    2.22    0.82
   9   5  -2    2.00    0.25
  -9  -5   2    2.27    0.56
   9   6  -2    0.31    0.65
  -9  -6   2    0.68    0.44
   9   7  -2   37.06    2.64
   9   7  -2   41.32    1.50
  -9  -7   2   42.65    2.09
   9   8  -2    7.62    1.43
   9   8  -2   10.09    0.69
   9   9  -2    7.00    1.43
   9   9  -2    7.65    0.67
   9  10  -2    0.12    0.63
   9  10  -2    0.30    0.25
   9  11  -2    0.33    0.25
   9  11  -2    0.74    0.83
   9  12  -2    1.52    1.10
  -9  12   3    0.24    0.56
  -9  11   3    0.58    0.52
  -9  10   3    4.91    0.99
  -9   9   3    4.98    0.99
  -9   9   3    6.42    1.09
  -9   8   3    0.70    0.66
  -9   8   3   -1.18    0.68
   9  -7  -3   11.52    1.32
  -9   7   3   10.47    1.14
  -9   7   3    8.67    1.15
  -9   7   3   10.03    1.32
   9  -6  -3   10.56    1.27
  -9   6   3   10.24    0.92
  -9   6   3   10.74    1.23
  -9   6   3    7.54    1.13
   9  -5  -3    2.10    0.60
  -9   5   3    0.83    0.63
  -9   5   3    1.41    0.67
   9  -4  -3    6.53    0.99
  -9   4   3    6.26    0.95
  -9   4   3    6.38    0.97
   9  -3  -3    5.49    0.89
  -9   3   3    4.16    0.75
  -9   3   3    3.72    0.70
   9  -2  -3    1.55    0.53
  -9   2   3    2.33    0.58
  -9   2   3    1.75    0.45
  -9   2   3    1.98    0.51
   9  -1  -3    6.10    0.97
  -9   1   3    5.83    0.75
  -9   1   3    6.42    0.75
  -9   1   3    7.94    0.89
   9   0  -3   -0.39    0.24
  -9   0   3   -0.28    0.33
  -9   0   3   -0.05    0.30
  -9   0   3    0.13    0.26
   9   1  -3    4.58    0.88
   9   1  -3    6.64    0.63
  -9  -1   3    7.33    0.82
  -9  -1   3    7.55    0.84
  -9  -1   3    5.28    0.74
   9   2  -3    2.08    0.66
   9   2  -3    1.99    0.38
  -9  -2   3    2.23    0.55
  -9  -2   3    1.77    0.45
  -9  -2   3    2.36    0.66
   9   3  -3    4.81    1.01
   9   3  -3    4.78    0.56
  -9  -3   3    3.85    0.62
  -9  -3   3    5.57    0.80
   9   4  -3    5.75    1.15
   9   4  -3    6.01    0.67
   9   4  -3    5.53    0.49
  -9  -4   3    5.37    0.81
   9   5  -3    0.63    0.66
   9   5  -3    1.64    0.32
   9   5  -3    1.69    0.42
  -9  -5   3    1.11    0.54
   9   6  -3    9.20    0.60
   9   6  -3    8.11    1.46
  -9  -6   3    8.78    1.06
   9   7  -3    8.80    1.54
   9   7  -3    8.58    0.59
  -9  -7   3    9.03    1.12
   9   8  -3    0.72    0.68
  -9  -8   3    0.52    0.50
   9   9  -3    5.66    1.34
   9   9  -3    4.94    0.62
   9  10  -3    5.38    0.66
   9  10  -3    4.23    1.27
   9  11  -3    0.49    0.33
   9  11  -3    0.09    0.67
   9  12  -3    0.97    0.38
   9  12  -3    0.61    0.93
  -9  11   4    0.31    0.50
  -9  10   4    0.47    0.51
  -9   9   4    1.16    0.58
  -9   8   4    2.43    0.77
  -9   7   4    3.43    0.89
  -9   7   4    2.90    0.85
   9  -6  -4    6.84    0.99
  -9   6   4    6.80    0.85
  -9   6   4    4.57    0.97
  -9   6   4    6.93    0.99
   9  -5  -4    1.05    0.44
  -9   5   4    0.88    0.63
  -9   5   4    1.15    0.67
   9  -4  -4   13.48    1.13
  -9   4   4   14.20    1.39
  -9   4   4   12.90    1.20
   9  -3  -4    2.11    0.59
  -9   3   4    2.90    0.71
  -9   3   4    2.78    0.68
   9  -2  -4    2.55    0.64
  -9   2   4    1.43    0.60
  -9   2   4    1.54    0.51
   9  -1  -4    3.05    0.71
  -9   1   4    3.31    0.67
  -9   1   4    2.46    0.54
  -9   1   4    2.78    0.60
   9   0  -4    1.30    0.36
   9   0  -4    0.73    0.48
  -9   0   4    0.48    0.38
  -9   0   4    0.87    0.39
  -9   0   4    0.76    0.46
   9   1  -4    3.07    0.78
   9   1  -4    3.30    0.51
  -9  -1   4    2.42    0.55
  -9  -1   4    3.74    0.68
  -9  -1   4    3.50    0.62
   9   2  -4    2.85    0.84
   9   2  -4    1.96    0.44
  -9  -2   4    1.12    0.54
  -9  -2   4    0.80    0.41
  -9  -2   4    3.04    0.60
   9   3  -4    1.87    0.45
   9   3  -4    3.90    0.97
  -9  -3   4    1.66    0.51
  -9  -3   4    1.65    0.54
  -9  -3   4    1.98    0.67
   9   4  -4   15.04    1.82
   9   4  -4   13.53    0.93
  -9  -4   4   13.98    1.38
  -9  -4   4   10.26    1.05
  -9  -4   4   11.48    1.12
   9   5  -4    0.66    0.71
   9   5  -4    0.39    0.34
  -9  -5   4    0.78    0.52
  -9  -5   4    0.30    0.44
   9   6  -4    6.04    1.28
   9   6  -4    6.24    0.61
   9   6  -4    4.80    0.67
  -9  -6   4    6.73    0.97
   9   7  -4    4.14    1.12
   9   7  -4    3.60    0.47
  -9  -7   4    2.64    0.70
   9   8  -4    1.63    0.86
   9   9  -4    1.43    0.88
   9  10  -4    1.59    0.99
   9  10  -4    0.42    0.37
   9  11  -4    0.09    0.85
   9  11  -4    0.14    0.34
  -9  11   5    1.66    0.67
  -9  10   5    1.08    0.60
  -9   9   5    0.39    0.45
  -9   8   5    0.71    0.53
  -9   7   5    3.62    0.90
  -9   6   5    4.93    1.00
  -9   6   5    5.65    0.92
   9  -5  -5   13.16    1.07
  -9   5   5   10.31    1.27
  -9   5   5   14.15    1.28
   9  -4  -5    6.07    0.89
  -9   4   5    5.52    0.92
  -9   4   5    6.11    1.00
   9  -3  -5    3.77    0.75
  -9   3   5    4.58    0.81
  -9   3   5    3.46    0.74
   9  -2  -5    1.86    0.58
  -9   2   5    0.84    0.56
  -9   2   5    2.17    0.58
   9  -1  -5   10.38    1.25
   9  -1  -5    9.99    0.92
  -9   1   5   12.54    1.13
  -9   1   5   11.13    1.07
  -9   1   5   11.28    1.00
   9   0  -5    0.51    0.44
   9   0  -5    0.15    0.30
  -9   0   5   -0.07    0.33
  -9   0   5   -0.33    0.41
  -9   0   5   -0.07    0.32
   9   1  -5   10.70    0.85
   9   1  -5   14.16    1.57
  -9  -1   5   12.98    1.18
  -9  -1   5   10.25    1.05
  -9  -1   5   10.62    1.02
   9   2  -5    1.67    0.48
   9   2  -5    1.55    0.70
  -9  -2   5    0.84    0.49
  -9  -2   5    2.11    0.58
  -9  -2   5    2.08    0.55
   9   3  -5    3.59    0.98
   9   3  -5    4.93    0.65
  -9  -3   5    3.24    0.66
  -9  -3   5    3.08    0.65
  -9  -3   5    4.67    0.79
   9   4  -5    6.20    0.75
   9   4  -5    5.42    1.12
  -9  -4   5    7.14    0.93
  -9  -4   5    5.34    0.83
  -9  -4   5    6.56    0.98
   9   5  -5   10.69    1.59
   9   5  -5   11.57    0.94
  -9  -5   5   14.38    1.43
  -9  -5   5   12.21    1.20
  -9  -5   5   11.35    1.21
   9   6  -5    5.77    0.76
   9   6  -5    4.58    1.17
  -9  -6   5    4.40    0.97
  -9  -6   5    6.21    0.92
  -9  -6   5    5.10    0.88
   9   7  -5    3.03    0.51
   9   7  -5    1.91    0.93
  -9  -7   5    2.61    0.65
  -9  -7   5    3.02    0.89
   9   8  -5    0.69    0.34
   9   8  -5    0.19    0.69
  -9  -8   5    0.75    0.50
   9   9  -5    0.20    0.68
   9  10  -5   -0.47    0.58
   9  11  -5    2.46    0.58
   9  11  -5    1.74    1.04
  -9  11   6    0.34    0.51
  -9  10   6    2.12    0.68
  -9   9   6    1.38    0.60
  -9   8   6    0.18    0.41
  -9   7   6    0.52    0.51
  -9   6   6    0.32    0.52
  -9   5   6    1.20    0.65
   9  -4  -6   34.62    1.90
  -9   4   6   36.24    1.82
  -9   4   6   39.06    2.10
   9  -3  -6    1.22    0.47
  -9   3   6    0.40    0.55
  -9   3   6    0.61    0.58
   9  -2  -6   11.30    1.25
  -9   2   6    9.66    1.12
  -9   2   6   13.12    1.17
   9  -1  -6   -0.54    0.27
   9  -1  -6    0.51    0.35
  -9   1   6   -0.01    0.47
  -9   1   6   -0.39    0.33
   9   0  -6    2.43    0.51
   9   0  -6    2.66    0.79
  -9   0   6    3.13    0.67
  -9   0   6    2.25    0.53
  -9   0   6    1.72    0.53
   9   1  -6    0.50    0.57
   9   1  -6    0.03    0.30
  -9  -1   6    0.02    0.46
  -9  -1   6    0.44    0.39
  -9  -1   6    0.08    0.35
   9   2  -6    9.25    1.37
   9   2  -6   10.29    0.96
  -9  -2   6   10.67    1.08
  -9  -2   6   10.54    1.00
  -9  -2   6   11.23    1.09
   9   3  -6    1.20    0.68
   9   3  -6    0.38    0.35
  -9  -3   6    0.46    0.48
  -9  -3   6    0.06    0.45
  -9  -3   6    0.68    0.41
   9   4  -6   34.62    1.71
   9   4  -6   34.81    2.42
  -9  -4   6   37.50    1.91
  -9  -4   6   40.62    2.00
  -9  -4   6   39.11    1.91
   9   5  -6    1.23    0.44
   9   5  -6    1.39    0.85
  -9  -5   6    1.05    0.47
  -9  -5   6    1.25    0.60
   9   6  -6   -0.13    0.30
   9   6  -6    0.27    0.69
  -9  -6   6    0.88    0.50
   9   7  -6    1.48    0.86
   9   7  -6    0.15    0.32
  -9  -7   6    0.11    0.42
   9   8  -6    0.41    0.36
   9   8  -6   -0.02    0.68
  -9  -8   6    0.09    0.45
   9   9  -6    1.71    0.47
   9   9  -6    2.92    1.16
  -9  -9   6    1.69    0.65
   9  10  -6    0.98    0.91
  -9 -10   6    2.97    0.78
   9  11  -6   -0.59    0.65
  -9 -11   6    0.01    0.52
  -9  10   7    0.53    0.46
  -9   9   7    1.14    0.53
  -9   8   7    2.71    0.69
  -9   7   7    2.01    0.63
  -9   6   7    0.10    0.44
  -9   5   7    9.20    1.15
  -9   4   7    9.50    1.14
   9  -3  -7   10.61    1.27
  -9   3   7   10.27    1.19
   9  -2  -7    0.15    0.34
   9  -2  -7    0.62    0.39
  -9   2   7    0.24    0.53
   9  -1  -7    0.06    0.38
   9  -1  -7    0.52    0.37
  -9   1   7    0.38    0.50
   9   0  -7   -0.11    0.29
   9   0  -7   -0.06    0.43
  -9   0   7   -0.31    0.39
   9   1  -7    0.19    0.52
   9   1  -7    0.24    0.33
  -9  -1   7    0.54    0.41
   9   2  -7    0.26    0.37
   9   2  -7    0.20    0.62
  -9  -2   7   -0.01    0.38
   9   3  -7   11.74    1.59
   9   3  -7   10.13    0.98
  -9  -3   7   11.65    1.17
   9   4  -7   12.51    1.69
   9   4  -7    8.65    0.95
  -9  -4   7    8.72    0.99
   9   5  -7   11.82    1.70
   9   5  -7   10.30    1.06
  -9  -5   7   10.08    1.12
   9   6  -7   -0.07    0.31
   9   6  -7    0.11    0.64
  -9  -6   7    0.26    0.42
   9   7  -7    0.92    0.84
   9   7  -7    1.58    0.50
  -9  -7   7    0.84    0.49
   9   8  -7    2.60    1.09
  -9  -8   7    1.63    0.62
   9   9  -7    1.34    0.98
  -9  -9   7    1.88    0.67
   9  10  -7    0.32    0.79
  -9 -10   7    0.40    0.53
  -9  10   8    0.17    0.44
  -9   9   8    2.31    0.67
  -9   8   8    4.14    0.79
  -9   7   8    0.21    0.38
  -9   6   8    0.58    0.44
  -9   5   8    0.43    0.49
  -9   4   8    2.44    0.71
  -9   3   8    0.11    0.49
   9  -2  -8    7.50    0.95
  -9   2   8    7.35    0.98
   9  -1  -8    5.78    1.00
   9  -1  -8    3.07    0.62
  -9   1   8    3.82    0.76
   9   0  -8   82.53    3.69
   9   0  -8   81.89    3.07
  -9   0   8   79.69    3.26
   9   1  -8    6.03    1.12
   9   1  -8    5.19    0.78
  -9  -1   8    2.46    0.61
   9   2  -8    7.07    1.24
   9   2  -8    8.45    0.94
  -9  -2   8    6.84    0.89
   9   3  -8    0.72    0.38
   9   3  -8    1.22    0.72
  -9  -3   8    0.65    0.40
   9   4  -8    2.96    0.93
   9   4  -8    2.51    0.57
  -9  -4   8    3.03    0.64
   9   5  -8    1.65    0.87
   9   5  -8   -0.20    0.31
  -9  -5   8    0.26    0.39
   9   6  -8    1.47    0.50
   9   6  -8    0.72    0.89
  -9  -6   8    0.47    0.44
   9   7  -8    0.32    0.40
   9   7  -8   -0.07    0.60
  -9  -7   8   -0.06    0.37
   9   8  -8    4.85    1.36
  -9  -8   8    4.05    0.82
   9   9  -8    1.72    1.01
  -9  -9   8    2.67    0.71
   9  10  -8    0.32    0.91
  -9 -10   8   -0.67    0.39
  -9   9   9    1.60    0.60
  -9   8   9    2.41    0.64
  -9   7   9    1.52    0.51
  -9   6   9    3.73    0.70
  -9   5   9   12.37    1.20
  -9   4   9    0.15    0.40
   9  -3  -9    8.17    1.02
  -9   3   9    6.42    0.91
   9  -2  -9    2.51    0.59
  -9   2   9    1.36    0.61
   9  -1  -9    7.44    0.90
  -9   1   9    7.45    0.96
   9   0  -9   -0.01    0.42
   9   0  -9   -0.20    0.29
  -9   0   9    0.00    0.46
   9   1  -9   10.47    1.10
   9   1  -9   11.26    1.50
  -9  -1   9   12.00    1.21
   9   2  -9    2.97    0.88
   9   2  -9    2.77    0.59
  -9  -2   9    2.99    0.65
   9   3  -9    6.25    0.83
   9   3  -9    7.44    1.35
  -9  -3   9    7.11    0.89
   9   4  -9   -0.28    0.29
   9   4  -9   -0.35    0.55
  -9  -4   9    0.08    0.36
   9   5  -9   11.02    1.73
   9   5  -9   13.35    1.24
  -9  -5   9   10.81    1.13
   9   6  -9    3.76    1.21
   9   6  -9    3.58    0.71
  -9  -6   9    2.60    0.66
   9   7  -9    3.10    1.16
   9   7  -9    1.50    0.54
  -9  -7   9    1.36    0.54
   9   8  -9    2.56    1.16
   9   8  -9    2.62    0.69
  -9  -8   9    1.39    0.55
   9   9  -9    1.11    1.01
  -9  -9   9    1.39    0.59
  -9   8  10    3.66    0.64
  -9   7  10   -0.10    0.29
  -9   6  10    6.50    0.80
  -9   5  10    5.20    0.71
  -9   4  10    2.68    0.55
   9  -3 -10    0.20    0.38
  -9   3  10    0.13    0.34
   9  -2 -10    0.39    0.39
  -9   2  10    0.77    0.46
   9  -1 -10    1.62    0.50
  -9   1  10    0.55    0.51
   9   0 -10    4.89    0.77
  -9   0  10    7.41    0.90
   9   1 -10    1.63    0.52
   9   1 -10    1.50    0.71
  -9  -1  10    3.52    0.71
   9   2 -10    0.74    0.39
   9   2 -10    0.91    0.68
  -9  -2  10    0.16    0.45
   9   3 -10    0.03    0.61
   9   3 -10    0.04    0.34
  -9  -3  10   -0.20    0.34
   9   4 -10    1.98    0.56
   9   4 -10    3.74    1.11
  -9  -4  10    2.53    0.60
   9   5 -10    5.67    0.89
   9   5 -10    8.41    1.60
  -9  -5  10    5.53    0.78
   9   6 -10    7.59    1.58
   9   6 -10    6.17    0.95
  -9  -6  10    6.82    0.89
   9   7 -10    1.87    0.99
   9   7 -10    0.68    0.48
  -9  -7  10    0.68    0.46
   9   8 -10    4.04    1.30
   9   8 -10    4.28    0.83
  -9  -8  10    3.65    0.75
  -9   6  11    2.56    0.42
  -9   5  11    1.60    0.34
  -9   4  11    0.67    0.27
   9  -3 -11    3.81    0.73
  -9   3  11    3.72    0.49
   9  -2 -11    2.45    0.63
  -9   2  11    2.23    0.42
   9  -1 -11    5.39    0.85
  -9   1  11    4.30    0.58
   9   0 -11   -0.38    0.31
  -9   0  11   -0.56    0.33
   9   1 -11    3.03    0.67
  -9  -1  11    3.91    0.66
   9   2 -11    2.43    0.62
   9   2 -11    3.12    0.93
  -9  -2  11    2.99    0.61
   9   3 -11    6.19    1.31
   9   3 -11    3.41    0.68
  -9  -3  11    3.83    0.69
   9   4 -11    0.15    0.40
   9   4 -11    0.72    0.75
  -9  -4  11    0.53    0.44
   9   5 -11    1.73    0.94
   9   5 -11    1.89    0.61
  -9  -5  11    1.49    0.49
   9   6 -11    2.10    0.67
   9   6 -11    3.16    1.20
  -9  -6  11    3.55    0.63
   9   7 -11    1.64    0.60
   9   7 -11    2.77    1.12
  -9  -7  11    1.73    0.50
   9  -3 -12    3.67    0.77
   9  -2 -12   -0.02    0.38
   9  -1 -12    0.24    0.42
   9   0 -12    9.84    1.14
   9   1 -12    0.60    0.44
   9   2 -12    0.51    0.45
   9   3 -12    5.11    1.27
   9   3 -12    4.09    0.77
   9   4 -12    3.50    1.19
   9   4 -12    3.47    0.73
   9   5 -12    0.79    0.51
   9   5 -12    0.54    0.81
   9   6 -12    0.66    0.52
   9   6 -12    0.18    0.90
   9  -4 -13    0.12    0.48
   9  -3 -13    0.20    0.46
   9  -2 -13   -0.01    0.40
   9  -1 -13    0.17    0.43
   9   0 -13   -0.05    0.39
   9   1 -13    0.23    0.43
   9   2 -13    0.59    0.45
   9   3 -13    1.02    0.56
   9   4 -13    0.63    0.54
   9  -1 -14    2.72    0.75
   9   0 -14    0.19    0.46
   9   1 -14    4.74    0.92
 -10   2 -13    0.03    0.70
 -10   5 -12   -0.72    0.77
 -10   4 -12   -0.74    0.64
 -10   3 -12   -0.70    0.42
  10  -2  12    0.06    0.56
 -10   2 -12    0.64    0.58
  10  -1  12   -0.45    0.60
 -10   1 -12   -0.25    0.48
  10   0  12   -0.13    0.55
 -10   0 -12   -0.15    0.44
 -10   6 -11   -0.78    0.73
 -10   6 -11   -0.67    0.54
 -10   5 -11   -0.34    0.70
 -10   4 -11    0.02    0.58
  10  -3  11   -0.58    0.43
 -10   3 -11    0.04    0.47
  10  -2  11    0.69    0.68
 -10   2 -11    0.11    0.50
  10  -1  11    1.05    0.75
 -10   1 -11    1.08    0.63
  10   0  11   -0.18    0.47
 -10   0 -11   -0.15    0.37
  10   1  11    0.85    0.65
 -10  -1 -11    1.99    0.72
  10   2  11   -0.14    0.43
 -10   7 -10    0.75    0.96
 -10   7 -10    1.86    0.75
 -10   6 -10    0.10    0.75
 -10   6 -10    0.34    0.57
 -10   5 -10   -0.25    0.47
  10  -4  10    0.10    0.65
 -10   4 -10   -0.22    0.49
  10  -3  10    1.92    0.86
 -10   3 -10    2.91    0.90
  10  -2  10   -0.45    0.42
 -10   2 -10    0.61    0.54
  10  -1  10   23.45    2.55
 -10   1 -10   19.35    1.73
  10   0  10    1.16    0.66
 -10   0 -10    1.11    0.58
  10   1  10   19.38    2.22
 -10  -1 -10   22.32    1.72
  10   2  10    0.18    0.50
 -10  -2 -10    0.41    0.40
  10   3  10    1.15    0.65
 -10   8  -9   -0.01    0.68
 -10   8  -9    0.56    0.81
 -10   7  -9   -0.12    0.69
 -10   7  -9    1.50    0.70
 -10   6  -9    0.63    0.65
 -10   6  -9    0.92    0.56
  10  -5   9    0.49    0.67
 -10   5  -9    1.37    0.37
 -10   5  -9    0.82    0.65
  10  -4   9    0.72    0.72
 -10   4  -9    2.04    0.79
  10  -3   9    4.36    1.15
 -10   3  -9    4.41    0.99
 -10   3  -9    4.56    0.34
  10  -2   9    4.65    1.14
 -10   2  -9    3.96    0.93
  10  -1   9    4.85    1.11
 -10   1  -9    2.98    0.79
  10   0   9   -0.16    0.33
 -10   0  -9    0.31    0.42
  10   1   9    3.48    0.98
  10   2   9    3.57    0.95
  10   3   9    4.34    0.99
  10   4   9    1.20    0.66
 -10   9  -8    0.92    0.82
 -10   9  -8   -0.58    0.68
 -10   8  -8    0.11    0.67
 -10   8  -8   -0.83    0.59
 -10   7  -8    0.34    0.65
 -10   7  -8    0.76    0.76
  10  -6   8    5.55    1.32
 -10   6  -8    2.54    0.63
 -10   6  -8    2.72    0.95
  10  -5   8    3.32    1.06
 -10   5  -8    4.39    1.03
 -10   5  -8    4.48    0.55
  10  -4   8    0.44    0.55
 -10   4  -8    0.32    0.48
  10  -3   8    1.89    0.85
 -10   3  -8    2.16    0.75
 -10   3  -8    2.04    0.27
  10  -2   8   10.16    1.60
 -10   2  -8    7.26    1.21
  10  -1   8    1.01    0.63
 -10   1  -8    0.56    0.48
  10   0   8    3.65    1.02
  10   1   8    0.30    0.45
  10   2   8    7.85    1.34
  10   3   8    2.17    0.72
  10   4   8    0.33    0.46
  10   5   8    5.19    1.09
 -10  10  -7    1.04    0.98
 -10  10  -7   -1.74    0.87
 -10   9  -7    1.84    0.82
 -10   9  -7    1.18    0.85
 -10   8  -7    0.41    0.81
 -10   8  -7   -0.28    0.61
 -10   7  -7    0.70    0.71
 -10   7  -7    1.31    0.67
  10  -6   7   14.75    2.09
 -10   6  -7   16.05    1.21
 -10   6  -7   15.26    1.87
  10  -5   7   -0.21    0.50
 -10   5  -7   -0.05    0.42
 -10   5  -7    1.04    0.38
  10  -4   7   -0.55    0.34
 -10   4  -7   -0.19    0.31
 -10   4  -7   -0.09    0.22
  10  -3   7    1.89    0.83
 -10   3  -7    1.72    0.29
 -10   3  -7    1.45    0.64
  10  -2   7   26.03    2.08
 -10   2  -7   24.88    1.85
  10  -1   7    0.72    0.56
  10   0   7    0.08    0.44
  10   1   7    0.80    0.52
  10   2   7   25.47    1.99
  10   3   7    1.56    0.69
  10   4   7   -0.07    0.34
  10   5   7    0.12    0.41
  10   6   7   16.37    1.92
 -10  10  -6    0.84    0.84
 -10  10  -6   -0.84    0.93
 -10   9  -6    1.78    0.90
 -10   9  -6    2.02    0.82
 -10   8  -6    4.13    0.57
 -10   8  -6    4.92    0.93
 -10   8  -6    3.64    1.02
  10  -7   6    1.12    0.71
 -10   7  -6    1.42    0.76
 -10   7  -6    1.00    0.68
  10  -6   6    2.57    0.91
 -10   6  -6    2.20    0.76
 -10   6  -6    2.20    0.62
  10  -5   6    2.26    0.84
 -10   5  -6    2.87    0.80
 -10   5  -6    3.20    0.55
  10  -4   6    0.95    0.60
 -10   4  -6    0.23    0.43
 -10   4  -6    0.66    0.29
 -10   4  -6    0.40    0.29
  10  -3   6    9.40    1.50
 -10   3  -6    9.95    1.39
 -10   3  -6   10.01    0.62
  10  -2   6   14.90    1.86
  10  -1   6    2.39    0.79
  10   0   6   24.61    1.93
  10   1   6    2.80    0.85
  10   2   6   15.24    1.83
  10   3   6    8.89    1.39
  10   4   6    0.83    0.56
  10   5   6    2.66    0.84
  10   6   6    2.01    0.73
  10   7   6    0.81    0.61
 -10  11  -5    2.67    1.12
 -10  11  -5    3.09    1.05
 -10  10  -5    4.62    1.22
 -10  10  -5    1.88    1.07
 -10   9  -5    0.45    0.68
 -10   9  -5   -0.20    0.67
 -10   8  -5    1.61    0.82
 -10   8  -5    0.81    0.66
 -10   8  -5    0.92    0.37
  10  -7   5    1.62    0.78
 -10   7  -5    2.22    0.70
 -10   7  -5    0.35    0.59
 -10   7  -5    1.60    0.38
  10  -6   5    1.56    0.72
 -10   6  -5    0.72    0.57
 -10   6  -5    1.64    0.58
  10  -5   5    1.98    0.79
 -10   5  -5    2.28    0.74
 -10   5  -5    3.51    0.61
  10  -4   5    0.58    0.52
 -10   4  -5    1.22    0.36
 -10   4  -5    1.82    0.41
 -10   4  -5    1.52    0.59
  10  -3   5    6.08    1.18
 -10   3  -5    6.49    0.59
 -10   3  -5    6.86    1.13
  10  -2   5    1.69    0.74
 -10   2  -5    1.70    0.28
  10  -1   5    1.75    0.67
  10   0   5   -0.09    0.30
  10   1   5    1.66    0.69
  10   2   5    1.38    0.63
  10   3   5    6.31    1.19
  10   4   5    1.61    0.66
  10   5   5    3.08    0.88
  10   6   5    1.37    0.68
  10   7   5    1.73    0.71
  10   8   5    0.86    0.59
 -10  11  -4    1.32    0.94
 -10  11  -4    1.12    0.86
 -10  10  -4    1.33    0.86
 -10  10  -4    2.03    1.04
 -10   9  -4    2.25    0.82
 -10   9  -4   -0.27    0.49
 -10   8  -4    1.08    0.65
 -10   8  -4    0.49    0.54
 -10   8  -4   -0.04    0.30
  10  -7   4   10.79    1.70
 -10   7  -4    6.48    1.17
 -10   7  -4    8.27    1.03
 -10   7  -4    9.45    0.76
  10  -6   4   -0.11    0.39
 -10   6  -4   -0.07    0.49
 -10   6  -4   -0.39    0.19
 -10   6  -4   -0.29    0.33
  10  -5   4    0.51    0.50
 -10   5  -4    0.48    0.48
 -10   5  -4    0.38    0.47
 -10   5  -4    0.32    0.23
  10  -4   4   15.67    1.89
 -10   4  -4   14.93    0.92
 -10   4  -4   15.36    0.94
 -10   4  -4   13.94    1.58
  10  -3   4    4.82    1.04
 -10   3  -4    4.30    0.52
 -10   3  -4    4.26    0.52
  10  -2   4   12.16    1.61
 -10   2  -4   13.04    0.73
  10  -1   4    8.41    1.33
 -10   1  -4    6.12    0.46
  10   0   4    0.65    0.46
  10   1   4    5.36    1.03
  10   2   4   13.42    1.65
  10   3   4    4.23    0.94
  10   4   4   14.91    1.81
  10   5   4    0.33    0.52
  10   6   4    0.16    0.43
  10   7   4    8.77    1.43
  10   9   4    2.62    0.86
 -10  11  -3    0.40    0.78
 -10  11  -3    0.50    0.54
 -10  11  -3    1.21    0.90
 -10  10  -3   -1.63    0.77
 -10  10  -3   -1.36    0.51
 -10  10  -3    0.18    0.38
 -10   9  -3   -0.86    0.40
 -10   9  -3   -0.57    0.61
  10  -8   3    1.03    0.63
 -10   8  -3    0.23    0.47
 -10   8  -3    0.07    0.30
 -10   8  -3    0.35    0.64
  10  -7   3    0.49    0.62
 -10   7  -3    1.55    0.65
 -10   7  -3    0.80    0.32
 -10   7  -3    1.06    0.62
  10  -6   3    3.58    1.01
 -10   6  -3    3.17    0.44
 -10   6  -3    2.86    0.78
 -10   6  -3    2.03    0.66
  10  -5   3    0.14    0.39
 -10   5  -3   -0.57    0.25
 -10   5  -3    0.12    0.23
 -10   5  -3   -0.21    0.47
  10  -4   3   -0.18    0.33
 -10   4  -3   -0.14    0.18
 -10   4  -3    0.84    0.35
 -10   4  -3    0.34    0.40
  10  -3   3   -0.09    0.37
 -10   3  -3    0.43    0.36
 -10   3  -3    0.28    0.32
  10  -2   3   20.03    1.66
 -10   2  -3   18.48    0.95
  10  -1   3    4.43    0.95
 -10   1  -3    4.18    0.47
  10   0   3   -0.16    0.24
  10   1   3    4.71    0.98
  10   2   3   18.45    1.60
  10   3   3    0.29    0.45
  10   4   3    0.62    0.52
  10   5   3    0.54    0.57
  10   6   3    2.65    0.86
  10   7   3    1.72    0.76
  10   8   3    1.34    0.74
  10   9   3    0.30    0.61
  10  10   3    0.16    0.53
 -10  11  -2    0.93    0.85
 -10  11  -2    2.96    0.71
 -10  11  -2    1.96    0.92
 -10  10  -2    0.80    0.65
 -10  10  -2   -0.79    0.89
 -10  10  -2    1.06    0.53
 -10   9  -2    2.97    0.90
 -10   9  -2    0.51    0.63
 -10   9  -2    2.55    0.56
  10  -8   2    0.95    0.66
 -10   8  -2    1.44    0.43
 -10   8  -2    1.44    0.47
 -10   8  -2    1.22    0.73
 -10   8  -2    1.04    0.59
  10  -7   2    6.37    1.28
 -10   7  -2    5.17    0.60
 -10   7  -2    5.91    0.97
 -10   7  -2    5.45    0.69
 -10   7  -2    6.22    1.06
  10  -6   2   30.16    2.19
 -10   6  -2   29.63    1.74
 -10   6  -2   29.83    1.37
 -10   6  -2   28.27    1.92
 -10   6  -2   29.86    1.25
  10  -5   2    8.67    1.37
[truncated: 188,278 more chars]
