# Supplementary material for: Crystal structure of benzobi­cyclon
Source: Acta Crystallogr E Crystallogr Commun. 2015 Dec 9;71(Pt 12):o1035. doi: 10.1107/S2056989015023221 (PMC4719965; doi:10.1107/S2056989015023221)
Supplement: Supplementary file 2 [file e-71-o1035-Isup2.hkl]

data_I                                                                          
_shelx_title ' JK709a in P2(1)/c'                                               
_shelx_refln_list_code          4                                               
_shelx_F_calc_maximum      257.26                                               
_exptl_crystal_F_000       928.00                                               
_reflns_d_resolution_high  0.8409                                               
                                                                                
loop_                                                                           
 _space_group_symop_operation_xyz                                               
 'x, y, z'                                                                      
 '-x, y+1/2, -z+1/2'                                                            
 '-x, -y, -z'                                                                   
 'x, -y-1/2, z-1/2'                                                             
                                                                                
_cell_length_a    15.5111                                                       
_cell_length_b    10.7218                                                       
_cell_length_c    12.0169                                                       
_cell_angle_alpha  90.000                                                       
_cell_angle_beta   91.449                                                       
_cell_angle_gamma  90.000                                                       
                                                                                
_shelx_F_squared_multiplier     1.000                                           
                                                                                
loop_                                                                           
 _refln_index_h                                                                 
 _refln_index_k                                                                 
 _refln_index_l                                                                 
 _refln_F_squared_calc                                                          
 _refln_F_squared_meas                                                          
 _refln_F_squared_sigma                                                         
 _refln_observed_status                                                         
   2   0   0        912.76        937.99        20.27 o                         
   3   0   0       1340.38       1247.99        36.98 o                         
   4   0   0       2541.78       2552.82        49.08 o                         
   5   0   0        380.85        360.96        25.33 o                         
   6   0   0      16310.29      16179.88       257.41 o                         
   7   0   0        581.12        538.10        22.07 o                         
   8   0   0         22.90         37.29         7.71 o                         
   9   0   0        490.68        440.08        20.83 o                         
  10   0   0          1.23         28.19        12.38 o                         
  11   0   0        710.40        716.65        37.97 o                         
  12   0   0       7499.49       7680.55       202.16 o                         
  13   0   0       4961.83       4922.45       120.40 o                         
  14   0   0       3995.61       3830.03       145.81 o                         
  15   0   0        110.48        115.56        26.62 o                         
  16   0   0       1547.57       1651.68        69.74 o                         
  17   0   0        217.49        337.43       122.83 o                         
  18   0   0        397.93        449.03        62.00 o                         
   1   1   0       6033.30       6139.31        51.28 o                         
   2   1   0         89.90        139.71         3.15 o                         
   3   1   0       7715.81       7363.51        68.60 o                         
   4   1   0      10593.90      10155.69        84.17 o                         
   5   1   0         77.25         62.56         5.34 o                         
   6   1   0       2798.71       2811.15        35.46 o                         
   7   1   0       5629.10       5947.21        72.71 o                         
   8   1   0       3066.47       3193.51        46.11 o                         
   9   1   0       3009.50       3067.30        46.68 o                         
  10   1   0       5325.46       4900.11        68.03 o                         
  11   1   0         26.96         28.29         7.93 o                         
  12   1   0       1014.72       1045.94        32.71 o                         
  13   1   0       1050.40        965.73        42.09 o                         
  14   1   0       1121.14       1107.21        44.13 o                         
  15   1   0        315.14        323.20        25.70 o                         
  16   1   0         79.68         94.23        18.55 o                         
  17   1   0         26.96         36.93        27.06 o                         
  18   1   0        213.92        254.60        35.37 o                         
   0   2   0      33538.25      31788.15       370.53 o                         
   1   2   0       4847.16       4390.99        37.70 o                         
   2   2   0       4954.87       5033.00        43.38 o                         
   3   2   0        343.50        377.41         7.64 o                         
   4   2   0       3689.63       3664.81        37.84 o                         
   5   2   0       2140.74       1897.98        20.00 o                         
   6   2   0       1785.24       1986.46        28.28 o                         
   7   2   0          0.04          1.66         5.26 o                         
   8   2   0        119.29         74.58         8.10 o                         
   9   2   0          1.93          0.00         5.82 o                         
  10   2   0          3.49          0.00         6.33 o                         
  11   2   0       2197.99       2286.50        42.44 o                         
  12   2   0        738.16        750.34        32.34 o                         
  13   2   0        863.21        843.56        31.96 o                         
  14   2   0        511.39        521.81        37.85 o                         
  15   2   0          3.20          0.00        12.15 o                         
  16   2   0         84.51         84.92        18.60 o                         
  17   2   0        176.86        224.24        43.66 o                         
  18   2   0        278.36        256.63        36.32 o                         
   1   3   0      21831.54      22469.16       169.62 o                         
   2   3   0        125.45         92.37         4.43 o                         
   3   3   0        130.89        104.03         4.41 o                         
   4   3   0       3970.39       3912.25        40.37 o                         
   5   3   0       3545.94       3641.42        42.73 o                         
   6   3   0        483.71        514.27        10.21 o                         
   7   3   0       2295.28       2135.35        38.64 o                         
   8   3   0        695.00        704.16        19.92 o                         
   9   3   0        558.40        574.17        32.37 o                         
  10   3   0        380.42        373.83        20.19 o                         
  11   3   0        172.73        160.88        14.22 o                         
  12   3   0       1099.31       1108.65        34.47 o                         
  13   3   0        732.93        748.08        31.80 o                         
  14   3   0       1570.30       1492.93        41.95 o                         
  15   3   0        695.57        801.39        42.02 o                         
  16   3   0        247.09        332.82        30.33 o                         
  17   3   0         92.44        113.49        30.44 o                         
   0   4   0       4068.52       3875.54        49.98 o                         
   1   4   0        107.78        109.72         7.34 o                         
   2   4   0        376.00        497.46        11.49 o                         
   3   4   0        308.33        346.20         9.33 o                         
   4   4   0         17.97         24.27         5.12 o                         
   5   4   0       6619.45       6828.02        71.23 o                         
   6   4   0       4911.28       5135.56        66.87 o                         
   7   4   0        294.67        283.61        24.76 o                         
   8   4   0         21.39         29.08         8.50 o                         
   9   4   0        438.77        439.02        21.19 o                         
  10   4   0         10.73         17.07        10.93 o                         
  11   4   0       7713.33       7573.57       111.24 o                         
  12   4   0        363.67        356.14        25.50 o                         
  13   4   0          2.40          4.44        11.10 o                         
  14   4   0        396.26        351.74        26.66 o                         
  15   4   0        153.49        181.35        30.27 o                         
  16   4   0         45.98         22.66        22.16 o                         
  17   4   0       1351.46       1351.57        88.71 o                         
   1   5   0        914.34        807.94        14.62 o                         
   2   5   0       1139.88       1158.89        18.03 o                         
   3   5   0       3985.79       4224.34        51.05 o                         
   4   5   0        659.42        735.26        15.98 o                         
   5   5   0          0.66          5.77         4.41 o                         
   6   5   0         49.56         43.68         7.59 o                         
   7   5   0          3.78         14.43         5.26 o                         
   8   5   0          4.78         14.13        10.90 o                         
   9   5   0       2184.40       2188.59        48.74 o                         
  10   5   0        106.47        112.56        17.51 o                         
  11   5   0         57.44         67.47        15.66 o                         
  12   5   0        337.12        304.64        24.70 o                         
  13   5   0        153.79        155.66        19.38 o                         
  14   5   0        803.35        678.61        36.68 o                         
  15   5   0        273.83        274.47        52.62 o                         
  16   5   0          0.23          0.00        19.80 o                         
   0   6   0       3260.98       3039.34        51.24 o                         
   1   6   0        786.00        798.14        20.49 o                         
   2   6   0        975.49        960.43        19.84 o                         
   3   6   0         20.19         32.29         6.27 o                         
   4   6   0         98.88        145.08         9.86 o                         
   5   6   0         75.21         63.85        11.44 o                         
   6   6   0        609.13        660.95        21.85 o                         
   7   6   0        247.46        229.13        13.24 o                         
   8   6   0         16.46         25.40        14.45 o                         
   9   6   0        410.91        390.32        24.64 o                         
  10   6   0         30.20         29.79        12.45 o                         
  11   6   0        629.32        528.92        29.80 o                         
  12   6   0        229.67        228.87        36.63 o                         
  13   6   0        326.60        374.89        28.90 o                         
  14   6   0         37.01          6.78        11.35 o                         
  15   6   0        683.15        643.55        44.52 o                         
  16   6   0        106.89        115.18        34.69 o                         
   1   7   0        158.52        141.87        10.72 o                         
   2   7   0       2579.80       2660.81        40.81 o                         
   3   7   0        686.67        721.42        22.32 o                         
   4   7   0        726.56        785.32        22.49 o                         
   5   7   0         37.49         30.23         9.83 o                         
   6   7   0        552.71        568.82        35.31 o                         
   7   7   0          3.87          9.99         7.56 o                         
   8   7   0          1.84          0.00        12.74 o                         
   9   7   0        708.63        764.41        34.30 o                         
  10   7   0       1280.56       1380.84        43.40 o                         
  11   7   0          8.36          0.00        12.68 o                         
  12   7   0        169.51        168.79        22.66 o                         
  13   7   0         11.33         19.39        12.34 o                         
  14   7   0        359.68        387.57        32.65 o                         
  15   7   0         24.06          8.31        16.42 o                         
   0   8   0       5793.67       6065.39       108.68 o                         
   1   8   0          0.35          5.98         7.23 o                         
   2   8   0        809.22        815.18        24.15 o                         
   3   8   0        300.56        362.66        17.80 o                         
   4   8   0        651.22        668.35        40.52 o                         
   5   8   0        532.25        489.13        24.40 o                         
   6   8   0       1815.41       1794.33        43.21 o                         
   7   8   0        169.07        123.32        12.72 o                         
   8   8   0        171.08        164.02        20.57 o                         
   9   8   0          7.08          8.40        11.75 o                         
  10   8   0        490.46        478.54        30.12 o                         
  11   8   0         47.48         62.40        17.32 o                         
  12   8   0       1389.65       1322.10        50.86 o                         
  13   8   0         25.50          7.39        14.37 o                         
  14   8   0        227.64        360.14        33.70 o                         
   1   9   0        103.73        104.44        11.64 o                         
   2   9   0       2023.14       2110.69        51.54 o                         
   3   9   0         37.09         47.12        13.78 o                         
   4   9   0        222.95        218.57        17.26 o                         
   5   9   0          3.52          8.83         9.31 o                         
   6   9   0         49.37         38.15        10.26 o                         
   7   9   0        119.93        110.81        12.12 o                         
   8   9   0        789.25        794.27        45.04 o                         
   9   9   0         17.41          0.00        25.91 o                         
  10   9   0          6.13          0.00        17.14 o                         
  11   9   0         82.86         59.34        20.36 o                         
  12   9   0        126.91        128.76        22.01 o                         
  13   9   0         54.66         41.46        18.85 o                         
   0  10   0        258.70        222.34        26.74 o                         
   1  10   0          3.50          8.20         9.24 o                         
   2  10   0        194.73        255.44        28.54 o                         
   3  10   0        523.44        551.45        26.64 o                         
   4  10   0         36.45         37.50        16.07 o                         
   5  10   0         13.66         34.38        11.19 o                         
   6  10   0         23.85          6.56         9.81 o                         
   7  10   0         91.22        109.86        14.98 o                         
   8  10   0         74.39        110.62        19.55 o                         
   9  10   0          0.10          0.00        15.64 o                         
  10  10   0        207.28        207.95        29.12 o                         
  11  10   0        518.97        395.33        38.72 o                         
   1  11   0        367.64        414.25        29.80 o                         
   2  11   0         33.66         42.27        15.71 o                         
   3  11   0        508.50        574.66        33.62 o                         
   4  11   0         86.53         84.50        13.87 o                         
   5  11   0          6.11          9.26        14.32 o                         
   6  11   0         80.07        102.20        13.38 o                         
   7  11   0         41.29         47.53        16.17 o                         
   8  11   0        102.36         90.01        18.58 o                         
   9  11   0         46.83         62.70        18.29 o                         
   0  12   0        118.57         73.50        22.51 o                         
   1  12   0        112.93        161.73        24.69 o                         
   2  12   0         24.55         28.31        17.47 o                         
   3  12   0          4.66         26.38        16.77 o                         
   4  12   0        304.21        358.44        27.61 o                         
   5  12   0        126.34        120.44        19.65 o                         
   6  12   0        203.35        161.95        34.05 o                         
 -18   1   1         96.35        112.69        27.41 o                         
 -17   1   1        522.59        541.85        45.26 o                         
 -16   1   1          1.22          0.00        12.03 o                         
 -15   1   1        108.64        102.81        17.82 o                         
 -14   1   1        163.68        136.72        18.65 o                         
 -13   1   1        137.33        136.60        19.53 o                         
 -12   1   1       1733.85       1565.74        37.59 o                         
 -11   1   1        738.25        667.43        27.84 o                         
 -10   1   1         66.27         60.22        10.13 o                         
  -9   1   1         38.67         49.48         5.81 o                         
  -8   1   1          4.39          4.35         2.80 o                         
  -7   1   1       2180.94       2247.16        23.82 o                         
  -6   1   1       3371.48       3338.53        33.11 o                         
  -5   1   1        372.36        413.18         9.89 o                         
  -4   1   1       1490.20       1625.21        20.23 o                         
  -3   1   1          3.22          0.25         2.86 o                         
  -2   1   1        449.88        431.61         8.43 o                         
  -1   1   1         51.20          2.32         1.84 o                         
   0   1   1        288.01        233.70         4.03 o                         
   1   1   1       1130.10        801.82        33.46 o                         
   2   1   1       1323.84       1612.06        33.25 o                         
   3   1   1       4971.72       4834.23       127.69 o                         
   4   1   1         49.41         26.47         8.70 o                         
   5   1   1          0.26          4.44         5.85 o                         
   6   1   1       3252.35       3092.18        44.84 o                         
   7   1   1        281.44        300.45         8.10 o                         
   8   1   1       1189.91       1313.13        21.13 o                         
   9   1   1       1273.31       1350.81        21.76 o                         
  10   1   1        292.23        324.64        14.32 o                         
  11   1   1          0.20         20.84         9.38 o                         
  12   1   1         18.74         32.21        12.94 o                         
  13   1   1         34.19          9.68        11.51 o                         
  14   1   1        163.66        174.53        20.82 o                         
  15   1   1        127.14        115.22        18.72 o                         
  16   1   1          8.58          0.55        14.14 o                         
  17   1   1          5.07          0.66        16.69 o                         
  18   1   1        101.25         88.70        34.09 o                         
 -18   2   1        477.51        470.29        46.23 o                         
 -17   2   1         41.96         18.11        20.95 o                         
 -16   2   1        314.13        290.14        26.63 o                         
 -15   2   1        664.16        713.11        37.94 o                         
 -14   2   1          5.90          0.00        10.92 o                         
 -13   2   1        470.09        443.45        29.66 o                         
 -12   2   1       1767.20       1803.37        50.57 o                         
 -11   2   1        124.30        126.43        13.14 o                         
 -10   2   1         10.31          4.01         7.33 o                         
  -9   2   1          2.96          7.28         4.48 o                         
  -8   2   1        409.01        388.15        13.65 o                         
  -7   2   1       2818.11       2732.41        29.25 o                         
  -6   2   1        636.87        709.50        11.22 o                         
  -5   2   1        752.65        769.92        13.34 o                         
  -4   2   1         25.19         43.47         4.71 o                         
  -3   2   1       6449.94       6626.45        83.01 o                         
  -2   2   1       1327.67       1150.61        19.13 o                         
  -1   2   1        229.44        135.44         8.27 o                         
   0   2   1       3082.80       3238.85        40.27 o                         
   1   2   1       4603.42       5112.68        61.53 o                         
   2   2   1       8022.32       8392.75        95.96 o                         
   3   2   1          0.90          0.00         3.63 o                         
   4   2   1        329.07        308.16        13.41 o                         
   5   2   1       3345.74       3520.90        43.95 o                         
   6   2   1        858.63        874.68        12.76 o                         
   7   2   1       1256.41       1199.38        17.18 o                         
   8   2   1        462.29        475.91        14.18 o                         
   9   2   1        230.38        262.26        12.60 o                         
  10   2   1       1779.03       1719.68        32.89 o                         
  11   2   1         45.49         85.41        11.77 o                         
  12   2   1        544.91        504.07        29.03 o                         
  13   2   1        520.28        481.48        29.47 o                         
  14   2   1         14.55         19.84        12.64 o                         
  15   2   1         97.41         83.09        24.36 o                         
  16   2   1        312.26        262.03        26.57 o                         
  17   2   1        196.97        141.25        31.83 o                         
  18   2   1          6.00         11.60        22.82 o                         
 -17   3   1          1.53          0.00        16.43 o                         
 -16   3   1        105.62         86.43        19.87 o                         
 -15   3   1         98.32        116.01        19.53 o                         
 -14   3   1          2.48          2.42        14.00 o                         
 -13   3   1        121.21        113.68        18.47 o                         
 -12   3   1        834.13        821.90        31.21 o                         
 -11   3   1         11.87         22.37         9.61 o                         
 -10   3   1        496.11        561.48        23.20 o                         
  -9   3   1        641.26        559.77        21.33 o                         
  -8   3   1        188.55        187.02        10.80 o                         
  -7   3   1        368.80        406.41        10.91 o                         
  -6   3   1        375.92        269.89        22.29 o                         
  -5   3   1       1134.02       1455.83        20.77 o                         
  -4   3   1        205.80        231.07         9.85 o                         
  -3   3   1       4682.74       4726.71        49.57 o                         
  -2   3   1        668.58        765.86        13.55 o                         
  -1   3   1       1161.99       1364.15        21.40 o                         
   0   3   1       5154.22       5024.69        54.08 o                         
   1   3   1       1624.07       1480.25        21.09 o                         
   2   3   1       1465.38       1365.55        19.67 o                         
   3   3   1        782.15        777.26        16.21 o                         
   4   3   1         10.31          5.17         2.96 o                         
   5   3   1        330.96        375.40        11.60 o                         
   6   3   1       3761.33       3774.04        43.87 o                         
   7   3   1         14.16         19.28         4.59 o                         
   8   3   1       1402.75       1475.79        27.00 o                         
   9   3   1        918.07        825.64        21.14 o                         
  10   3   1        147.25        146.62        13.50 o                         
  11   3   1         46.57         67.53        12.80 o                         
  12   3   1         77.86         55.67        12.30 o                         
  13   3   1          0.75          0.00        11.53 o                         
  14   3   1         31.95         32.37        13.68 o                         
  15   3   1         77.44         79.31        17.51 o                         
  16   3   1        105.66         99.52        28.68 o                         
  17   3   1          0.01          0.62        19.34 o                         
 -17   4   1         17.25         58.47        26.61 o                         
 -16   4   1        334.79        304.16        63.53 o                         
 -15   4   1          8.87         38.33        19.90 o                         
 -14   4   1        127.71        108.29        23.29 o                         
 -13   4   1        883.21        900.78        47.39 o                         
 -12   4   1        109.22        119.63        16.29 o                         
 -11   4   1        212.70        241.90        19.55 o                         
 -10   4   1        818.26        840.37        31.19 o                         
  -9   4   1        446.94        494.91        18.77 o                         
  -8   4   1        722.13        765.32        30.69 o                         
  -7   4   1          1.04          3.50         4.74 o                         
  -6   4   1        508.85        677.08        15.47 o                         
  -5   4   1       1809.94       1776.96        25.47 o                         
  -4   4   1        642.17        606.68        13.52 o                         
  -3   4   1       2572.02       2588.22        32.20 o                         
  -2   4   1       1078.28       1067.83        19.59 o                         
  -1   4   1        120.09         75.27         5.27 o                         
   0   4   1          1.85          1.90         3.01 o                         
   1   4   1        492.79        406.28         9.85 o                         
   2   4   1        300.02        414.92        12.69 o                         
   3   4   1        107.84        141.73         6.30 o                         
   4   4   1        491.78        498.40        14.97 o                         
   5   4   1        352.56        373.35        20.42 o                         
   6   4   1        514.54        539.15        15.47 o                         
   7   4   1         77.47         86.12         8.07 o                         
   8   4   1        882.98        957.19        41.05 o                         
   9   4   1        390.63        426.92        20.27 o                         
  10   4   1          0.47          2.13         9.37 o                         
  11   4   1        800.04        724.17        37.63 o                         
  12   4   1          3.81          0.00        11.35 o                         
  13   4   1         49.78         38.32        14.15 o                         
  14   4   1          0.55          0.00        10.68 o                         
  15   4   1         12.81          0.00        15.31 o                         
  16   4   1         91.59        179.84        34.94 o                         
  17   4   1         73.87         67.06        27.68 o                         
 -16   5   1         35.48         21.65        25.83 o                         
 -15   5   1         23.48         46.36        20.40 o                         
 -14   5   1        818.52        818.26        41.37 o                         
 -13   5   1         93.60         92.01        20.85 o                         
 -12   5   1        342.09        333.52        24.05 o                         
 -11   5   1        255.10        194.17        18.87 o                         
 -10   5   1        222.89        252.12        20.70 o                         
  -9   5   1        707.36        658.53        22.07 o                         
  -8   5   1        792.13        769.51        22.84 o                         
  -7   5   1        518.63        545.45        13.27 o                         
  -6   5   1       3409.56       3262.02        44.90 o                         
  -5   5   1        835.28        740.71        17.97 o                         
  -4   5   1       1320.90       1382.40        25.88 o                         
  -3   5   1       3262.19       3325.98        76.20 o                         
  -2   5   1       1266.85       1281.52        22.82 o                         
  -1   5   1       1445.88       1356.64        48.25 o                         
   0   5   1        423.43        382.46        11.39 o                         
   1   5   1         12.80         17.14         5.19 o                         
   2   5   1        276.98        342.80        10.98 o                         
   3   5   1       1484.78       1331.08        24.69 o                         
   4   5   1         64.14         73.69         6.23 o                         
   5   5   1       1189.86       1107.49        22.22 o                         
   6   5   1        156.06        157.19        10.74 o                         
   7   5   1          0.93          0.00         5.41 o                         
   8   5   1       1384.89       1327.54        27.19 o                         
   9   5   1        418.00        383.71        19.38 o                         
  10   5   1        647.02        629.05        32.46 o                         
  11   5   1         26.81         14.00        13.23 o                         
  12   5   1          0.62          7.16        12.65 o                         
  13   5   1        625.77        620.33        62.13 o                         
  14   5   1        659.34        716.00        70.82 o                         
  15   5   1         40.34         98.69        28.95 o                         
  16   5   1         30.35         46.89        25.83 o                         
 -16   6   1         10.66         28.36        25.90 o                         
 -15   6   1         42.99         38.67        19.81 o                         
 -14   6   1        346.58        377.32        30.92 o                         
 -13   6   1       1037.42       1034.40        44.67 o                         
 -12   6   1         10.18          2.89         9.97 o                         
 -11   6   1         30.99         12.09        10.65 o                         
 -10   6   1        846.86        882.08        35.57 o                         
  -9   6   1         67.17        103.37        11.02 o                         
  -8   6   1        362.18        349.01        18.49 o                         
  -7   6   1       1037.42       1015.76        24.64 o                         
  -6   6   1        408.06        389.82        19.58 o                         
  -5   6   1        234.70        220.50        13.95 o                         
  -4   6   1       2176.39       2330.26        46.12 o                         
  -3   6   1        516.69        688.90        18.15 o                         
  -2   6   1       5716.67       5889.01        69.66 o                         
  -1   6   1        214.28        204.85        10.83 o                         
   0   6   1        389.47        415.78        14.45 o                         
   1   6   1        891.57        927.99        18.38 o                         
   2   6   1       1145.62       1244.28        29.09 o                         
   3   6   1        947.16        867.18        22.45 o                         
   4   6   1       1195.35       1264.03        23.70 o                         
   5   6   1       2268.24       2233.03        35.23 o                         
   6   6   1        584.16        706.38        25.10 o                         
   7   6   1         28.42         17.67         8.95 o                         
   8   6   1        373.95        356.63        19.51 o                         
   9   6   1        953.70        980.57        30.09 o                         
  10   6   1        261.27        232.71        22.46 o                         
  11   6   1        226.28        260.23        23.57 o                         
  12   6   1        661.18        643.99        36.51 o                         
  13   6   1         60.67        119.20        24.58 o                         
  14   6   1        153.94        191.60        25.39 o                         
  15   6   1        378.20        378.97        41.80 o                         
  16   6   1         70.72        140.87        29.43 o                         
 -15   7   1        170.12        225.12        27.47 o                         
 -14   7   1        102.41        148.71        20.35 o                         
 -13   7   1        821.55        677.94        36.12 o                         
 -12   7   1          0.62          4.59        11.18 o                         
 -11   7   1         11.82         22.84        11.73 o                         
 -10   7   1         23.57         56.99        14.98 o                         
  -9   7   1        527.27        582.16        22.44 o                         
  -8   7   1          0.36          4.79         8.50 o                         
  -7   7   1        704.48        724.76        32.59 o                         
  -6   7   1        326.74        267.01        17.86 o                         
  -5   7   1        497.48        483.55        19.85 o                         
  -4   7   1        120.50         96.66         9.27 o                         
  -3   7   1        228.98        211.13        11.40 o                         
  -2   7   1         11.16         34.04         6.71 o                         
  -1   7   1        592.78        556.26        19.88 o                         
   0   7   1        288.80        274.15        12.57 o                         
   1   7   1       1008.11        933.10        19.96 o                         
   2   7   1          0.65          5.74         5.51 o                         
   3   7   1         27.32         23.60         7.53 o                         
   4   7   1        128.80         93.14         9.86 o                         
   5   7   1          9.42          1.32         6.34 o                         
   6   7   1         38.42         29.96        11.83 o                         
   7   7   1        342.55        328.55        20.54 o                         
   8   7   1        285.97        311.68        21.15 o                         
   9   7   1        172.45        200.67        19.66 o                         
  10   7   1        204.45        202.02        21.82 o                         
  11   7   1         36.83         55.33        15.67 o                         
  12   7   1        171.95        215.59        23.89 o                         
  13   7   1        330.21        257.82        26.43 o                         
  14   7   1          7.18         14.44        18.16 o                         
  15   7   1        109.11        111.79        27.74 o                         
 -14   8   1          4.38          0.79        28.15 o                         
 -13   8   1         91.09        127.23        20.75 o                         
 -12   8   1        112.20        114.86        18.00 o                         
 -11   8   1          4.70          0.00        12.88 o                         
 -10   8   1        224.45        242.31        25.50 o                         
  -9   8   1       1491.93       1573.07        35.46 o                         
  -8   8   1       1007.72        979.88        30.92 o                         
  -7   8   1        276.05        280.21        20.66 o                         
  -6   8   1         19.34         23.89        10.89 o                         
  -5   8   1         13.04         10.62         9.95 o                         
  -4   8   1        161.20        140.08        13.64 o                         
  -3   8   1        787.90        807.34        20.83 o                         
  -2   8   1       1799.81       1746.12        45.57 o                         
  -1   8   1          2.54         17.88         6.91 o                         
   0   8   1       1072.19       1158.09        24.29 o                         
   1   8   1         19.96         26.97         7.45 o                         
   2   8   1          1.28          4.47         6.57 o                         
   3   8   1        366.30        454.97        24.21 o                         
   4   8   1       3204.95       3028.77        48.45 o                         
   5   8   1        190.67        151.62        12.31 o                         
   6   8   1        179.57        119.99        16.15 o                         
   7   8   1        306.79        300.19        27.27 o                         
   8   8   1         31.98         37.98        15.62 o                         
   9   8   1         90.00        153.16        18.61 o                         
  10   8   1        398.82        479.63        32.48 o                         
  11   8   1        274.68        309.11        27.74 o                         
  12   8   1         56.61         75.51        24.02 o                         
  13   8   1         85.34         83.60        19.82 o                         
  14   8   1        227.29        170.94        32.20 o                         
 -13   9   1        119.12        189.82        28.37 o                         
 -12   9   1        598.39        555.74        32.40 o                         
 -11   9   1          9.42          0.00        14.29 o                         
 -10   9   1         45.35         51.03        18.05 o                         
  -9   9   1        367.53        342.72        50.89 o                         
  -8   9   1         92.72         91.86        13.63 o                         
  -7   9   1         13.74          1.40        11.51 o                         
  -6   9   1       2049.32       2001.45        60.84 o                         
  -5   9   1        274.44        282.37        19.44 o                         
  -4   9   1          5.48          4.67         9.38 o                         
  -3   9   1       2386.78       2381.86        44.76 o                         
  -2   9   1          0.74         15.43        11.48 o                         
  -1   9   1         32.00         48.79         8.67 o                         
   0   9   1        291.74        265.27        15.97 o                         
   1   9   1        545.05        594.55        22.23 o                         
   2   9   1       1036.33       1021.03        26.24 o                         
   3   9   1       1914.23       1937.66        38.22 o                         
   4   9   1        285.12        352.06        17.95 o                         
   5   9   1          1.47          3.25         7.20 o                         
   6   9   1        840.21        796.53        38.41 o                         
   7   9   1        285.48        271.24        25.29 o                         
   8   9   1        424.95        464.11        36.15 o                         
   9   9   1        486.85        548.95        38.76 o                         
  10   9   1        712.55        762.29        45.34 o                         
  11   9   1          0.87          0.00        19.52 o                         
  12   9   1         47.11         70.65        18.96 o                         
 -11  10   1         51.91         33.40        21.11 o                         
 -10  10   1          0.58          0.00        22.96 o                         
  -9  10   1        124.51         99.52        26.68 o                         
  -8  10   1        844.34        860.23        33.82 o                         
  -7  10   1          3.60          6.55        10.86 o                         
  -6  10   1         10.91         22.05        10.28 o                         
  -5  10   1        609.82        671.64        28.81 o                         
  -4  10   1         35.58         19.36        15.38 o                         
  -3  10   1        203.20        217.35        22.09 o                         
  -2  10   1       1702.91       1645.44        47.72 o                         
  -1  10   1        359.56        414.21        27.09 o                         
   0  10   1         32.75         39.29        11.10 o                         
   1  10   1        224.70        250.74        18.10 o                         
   2  10   1         53.08         54.35        17.48 o                         
   3  10   1          0.27          0.00         8.78 o                         
   4  10   1        938.29        951.30        32.24 o                         
   5  10   1         28.02         35.80         9.10 o                         
   6  10   1        156.44        143.20        20.83 o                         
   7  10   1        805.42        755.90        39.82 o                         
   8  10   1          1.46          1.34        13.76 o                         
   9  10   1          3.98          0.00        23.95 o                         
  10  10   1        698.20        621.77        51.48 o                         
  11  10   1         40.04         31.28        19.65 o                         
  -9  11   1         10.60         25.51        20.19 o                         
  -8  11   1        317.95        229.70        44.11 o                         
  -7  11   1         32.36         44.96        21.70 o                         
  -6  11   1         81.07        122.84        22.35 o                         
  -5  11   1        150.00        177.83        20.92 o                         
  -4  11   1        453.83        427.34        36.20 o                         
  -3  11   1        148.09        110.80        17.84 o                         
  -2  11   1        199.40        221.60        23.76 o                         
  -1  11   1        139.93        155.12        24.49 o                         
   0  11   1         31.92          3.03        11.59 o                         
   1  11   1        193.45        225.98        19.93 o                         
   2  11   1        153.94        162.90        16.72 o                         
   3  11   1         73.24         64.72        18.89 o                         
   4  11   1        131.16        105.29        15.01 o                         
   5  11   1        557.31        602.04        35.56 o                         
   6  11   1        379.15        405.00        41.23 o                         
   7  11   1         36.28         44.87        16.19 o                         
   8  11   1          2.86          0.00        13.68 o                         
   9  11   1         21.19          4.12        14.82 o                         
  -6  12   1          3.78          0.32        13.20 o                         
  -5  12   1        366.91        314.09        27.13 o                         
  -4  12   1        234.35        219.36        23.39 o                         
  -3  12   1         37.65         30.15        14.62 o                         
  -2  12   1         17.64          9.77        11.88 o                         
  -1  12   1        235.97        181.92        21.20 o                         
   0  12   1         90.99         80.25        22.33 o                         
   1  12   1          2.99         15.58        11.76 o                         
   2  12   1        207.48        232.98        29.69 o                         
   3  12   1          4.30         14.75        12.22 o                         
   4  12   1         39.85         25.86        22.82 o                         
   5  12   1         54.75         70.85        20.76 o                         
   6  12   1         29.33         35.73        16.27 o                         
 -18   0   2        390.91        357.61        54.60 o                         
 -17   0   2        839.40        772.50        57.98 o                         
 -16   0   2        457.57        451.93        42.70 o                         
 -15   0   2        892.54        938.46        83.83 o                         
 -14   0   2         95.57        128.74        21.11 o                         
 -13   0   2        331.97        403.17        31.51 o                         
 -12   0   2       2709.94       2530.06        66.10 o                         
 -11   0   2        260.79        270.60        24.66 o                         
 -10   0   2        313.68        273.63        18.44 o                         
  -9   0   2       3202.76       3033.42        54.21 o                         
  -8   0   2        385.24        471.16        26.69 o                         
  -7   0   2       6140.23       6754.95       113.05 o                         
  -6   0   2       2324.69       2240.26        37.26 o                         
  -5   0   2       9007.00       8596.70       105.47 o                         
  -4   0   2      21834.19      22945.37       287.08 o                         
  -3   0   2       6768.50       6711.74        81.26 o                         
  -2   0   2         58.40          4.38         3.25 o                         
  -1   0   2      11520.79      10624.87       120.92 o                         
   0   0   2        929.06        917.96        38.55 o                         
   1   0   2        946.43        882.92        48.67 o                         
   2   0   2       1540.28        956.50        50.96 o                         
   3   0   2         87.29         66.64        18.95 o                         
   4   0   2        200.15        163.34        31.36 o                         
   5   0   2       2483.80       2361.21       116.30 o                         
   6   0   2       1766.60       2385.38       124.14 o                         
   7   0   2        380.64        544.24        69.26 o                         
   8   0   2      10808.00      10773.08       406.38 o                         
   9   0   2        108.89        186.80        16.62 o                         
  10   0   2       1147.39       1193.63        49.44 o                         
  11   0   2       2966.87       2813.70        64.92 o                         
  12   0   2         42.59         97.73        23.43 o                         
  13   0   2        977.28       1034.24        96.37 o                         
  14   0   2        108.46        157.10        31.16 o                         
  15   0   2        173.59        194.10        35.04 o                         
  16   0   2        488.07        442.91        95.06 o                         
  17   0   2        201.54        217.55        47.66 o                         
  18   0   2         16.87         55.25        49.00 o                         
 -18   1   2        289.63        387.17        40.85 o                         
 -17   1   2        338.15        357.02        29.23 o                         
 -16   1   2         23.14         35.37        15.10 o                         
 -15   1   2       1993.06       1846.65        51.29 o                         
 -14   1   2        326.44        316.42        22.57 o                         
 -13   1   2        530.73        519.21        24.78 o                         
 -12   1   2        695.30        711.83        27.81 o                         
 -11   1   2       5383.49       5288.85        73.80 o                         
 -10   1   2         24.62         28.30         4.03 o                         
  -9   1   2       3454.89       3461.72        39.00 o                         
  -8   1   2       1384.04       1237.92        30.73 o                         
  -7   1   2         99.52        133.31         9.03 o                         
  -6   1   2       1070.44       1169.26        18.64 o                         
  -5   1   2       1673.62       1369.12        19.47 o                         
  -4   1   2       1381.76       1370.95        17.50 o                         
  -3   1   2       5004.22       4808.90        55.30 o                         
  -2   1   2      15418.12      15610.80       138.03 o                         
  -1   1   2      11007.71      10997.45        85.06 o                         
   0   1   2       3174.13       3131.76        41.31 o                         
   1   1   2      34944.29      33430.01       593.09 o                         
   2   1   2      27133.19      27261.76       489.85 o                         
   3   1   2       1190.30       1081.19        44.10 o                         
   4   1   2       2627.46       2432.76       139.16 o                         
   5   1   2        772.56        826.75        90.16 o                         
   6   1   2       2249.74       2255.92        69.28 o                         
   7   1   2       3498.56       3167.69       119.41 o                         
   8   1   2        108.25         79.88        13.44 o                         
   9   1   2       1155.26       1181.03        34.06 o                         
  10   1   2         54.15         52.33         8.47 o                         
  11   1   2         31.38         15.88         7.20 o                         
  12   1   2         24.56         14.94        12.87 o                         
  13   1   2       3305.46       3073.21        76.01 o                         
  14   1   2        385.63        413.75        28.43 o                         
  15   1   2        135.18        156.33        20.99 o                         
  16   1   2        461.05        464.43        41.63 o                         
  17   1   2          7.48          0.00        19.28 o                         
  18   1   2        196.29        182.64        38.41 o                         
 -18   2   2        191.23        182.85        32.69 o                         
 -17   2   2        492.30        528.86        46.22 o                         
 -16   2   2        282.19        302.66        31.82 o                         
 -15   2   2        103.23         63.88        16.84 o                         
 -14   2   2         90.81        132.88        17.15 o                         
 -13   2   2         34.15         27.76        10.58 o                         
 -12   2   2       3264.43       3201.06        54.67 o                         
 -11   2   2         31.62         58.64        12.20 o                         
 -10   2   2          0.06         11.02         3.55 o                         
  -9   2   2          5.21         10.40         4.60 o                         
  -8   2   2        420.87        453.15        14.17 o                         
  -7   2   2       4438.74       4614.71        63.38 o                         
  -6   2   2       1085.71       1162.66        24.42 o                         
  -5   2   2        349.60        388.69        15.04 o                         
  -4   2   2        631.22        650.63        16.02 o                         
  -3   2   2        434.89        519.05        14.56 o                         
  -2   2   2       3517.19       3060.65        40.75 o                         
  -1   2   2       5540.82       5880.48        72.21 o                         
   0   2   2        930.33       1033.78        22.86 o                         
   1   2   2       2522.52       2379.31        25.84 o                         
   2   2   2       1001.22        739.83        21.88 o                         
   3   2   2         90.60        158.62        10.84 o                         
   4   2   2        105.08         77.89        10.52 o                         
   5   2   2         57.49         80.24        10.90 o                         
   6   2   2       5465.20       5109.71       105.71 o                         
   7   2   2       1234.04       1399.91        43.83 o                         
   8   2   2          8.58         16.70         8.68 o                         
   9   2   2         19.26         15.78         4.87 o                         
  10   2   2       1338.07       1311.02        22.04 o                         
  11   2   2        544.66        508.56        21.69 o                         
  12   2   2        109.23        142.14        13.33 o                         
  13   2   2         66.41         79.05        15.54 o                         
  14   2   2        403.75        428.58        28.42 o                         
  15   2   2        744.61        637.08        52.98 o                         
  16   2   2         52.39         25.48        21.95 o                         
  17   2   2        107.33         75.49        26.64 o                         
 -17   3   2         14.34          0.00        17.89 o                         
 -16   3   2        629.47        667.25        38.08 o                         
 -15   3   2         14.11          4.83        13.97 o                         
 -14   3   2         11.67         21.82        12.84 o                         
 -13   3   2         54.21         59.80        13.24 o                         
 -12   3   2       1714.08       1643.47        40.67 o                         
 -11   3   2         50.37         69.65        14.11 o                         
 -10   3   2       1347.23       1367.97        31.74 o                         
  -9   3   2        551.46        590.12        19.57 o                         
  -8   3   2       1318.41       1311.43        22.30 o                         
  -7   3   2       3065.48       3135.16        42.73 o                         
  -6   3   2         72.93         86.51         7.63 o                         
  -5   3   2       7649.81       8130.84        89.61 o                         
  -4   3   2       4181.51       4042.77        53.05 o                         
  -3   3   2       4359.83       4260.27        50.53 o                         
  -2   3   2        345.84        417.00        16.26 o                         
  -1   3   2       4507.39       4397.40        64.77 o                         
   0   3   2       2478.30       2526.07        42.61 o                         
   1   3   2        381.90        499.03        17.06 o                         
   2   3   2      19963.30      18844.79       400.13 o                         
   3   3   2        849.57       1035.20        16.44 o                         
   4   3   2       2898.13       2959.25        35.35 o                         
   5   3   2        564.42        553.83        15.69 o                         
   6   3   2       2822.20       2635.77        49.55 o                         
   7   3   2       1711.01       1654.33        30.63 o                         
   8   3   2         38.95         46.12         4.51 o                         
   9   3   2        775.13        760.04        14.78 o                         
  10   3   2          0.60          0.00         4.95 o                         
  11   3   2          9.49          0.79         8.68 o                         
  12   3   2       2957.82       2912.03        75.98 o                         
  13   3   2        105.34         71.95        14.90 o                         
  14   3   2         42.56         63.84        15.31 o                         
  15   3   2        723.45        794.58        40.41 o                         
  16   3   2        126.35         98.75        26.23 o                         
  17   3   2         69.59         82.78        30.44 o                         
 -17   4   2         46.75         57.58        25.01 o                         
 -16   4   2         63.48         49.90        18.87 o                         
 -15   4   2        161.34        194.65        29.14 o                         
 -14   4   2        765.21        735.03        42.24 o                         
 -13   4   2         96.81        124.66        17.77 o                         
 -12   4   2       1255.04       1234.59        71.19 o                         
 -11   4   2         10.07          0.00        12.22 o                         
 -10   4   2        156.42        192.89        21.06 o                         
  -9   4   2        954.55        890.26        21.36 o                         
  -8   4   2       1846.82       1825.08        31.21 o                         
  -7   4   2        478.35        518.33        16.63 o                         
  -6   4   2         44.34         30.71         6.16 o                         
  -5   4   2          0.01         11.25         5.77 o                         
  -4   4   2       5298.43       5860.06        74.48 o                         
  -3   4   2         40.38         25.70         5.04 o                         
  -2   4   2        284.89        298.35        11.87 o                         
  -1   4   2       7013.91       7234.61        84.52 o                         
   0   4   2         19.27         41.77         4.84 o                         
   1   4   2         90.78         83.54         8.45 o                         
   2   4   2        758.55        788.02        25.70 o                         
   3   4   2        843.89        774.19        25.03 o                         
   4   4   2        245.45        230.12        13.23 o                         
   5   4   2         76.10        115.37        14.62 o                         
   6   4   2       2191.07       2221.89        35.71 o                         
   7   4   2        299.09        259.00        11.71 o                         
   8   4   2       2643.05       2705.63        45.65 o                         
   9   4   2        176.77        222.31        12.30 o                         
  10   4   2       3190.81       3187.82        50.17 o                         
  11   4   2       1264.56       1328.04        36.74 o                         
  12   4   2        190.84        164.11        16.84 o                         
  13   4   2          0.09          1.56        12.70 o                         
  14   4   2        469.03        396.96        28.80 o                         
  15   4   2         35.24         62.60        16.73 o                         
  16   4   2        105.52         83.68        28.68 o                         
  17   4   2         51.16         64.95        28.23 o                         
 -16   5   2        898.19        985.75        81.35 o                         
 -15   5   2          5.67         31.09        23.58 o                         
 -14   5   2          3.01          0.76        15.88 o                         
 -13   5   2        166.71        143.94        26.22 o                         
 -12   5   2       1112.49       1070.40        47.79 o                         
 -11   5   2        582.00        538.76        24.13 o                         
 -10   5   2        975.51        961.00        35.84 o                         
  -9   5   2         92.54        128.01        11.28 o                         
  -8   5   2        199.52        200.24        12.46 o                         
  -7   5   2        923.05        994.95        21.86 o                         
  -6   5   2         86.59        108.29         9.20 o                         
  -5   5   2       1024.06       1077.67        27.37 o                         
  -4   5   2        551.43        447.93        15.72 o                         
  -3   5   2        907.68        948.61        19.63 o                         
  -2   5   2          1.27          4.65         4.40 o                         
  -1   5   2          5.18         24.88         5.43 o                         
   0   5   2       4082.87       4109.72        49.43 o                         
   1   5   2         63.46         44.13         6.42 o                         
   2   5   2       4976.01       5086.09        68.96 o                         
   3   5   2        472.40        555.38        21.69 o                         
   4   5   2       1325.59       1348.27        24.90 o                         
   5   5   2         44.55         43.68         6.38 o                         
   6   5   2          0.24          7.49         5.14 o                         
   7   5   2         59.69         70.65         6.58 o                         
   8   5   2       1789.80       1785.55        34.05 o                         
   9   5   2         30.12         33.48         9.74 o                         
  10   5   2        575.28        570.52        25.11 o                         
  11   5   2        252.66        316.92        23.41 o                         
  12   5   2        350.12        269.00        23.92 o                         
  13   5   2        496.32        591.12        51.76 o                         
  14   5   2        685.22        593.99        66.96 o                         
  15   5   2        168.63        141.01        31.80 o                         
  16   5   2        328.83        224.96        39.32 o                         
 -16   6   2         20.92         27.73        28.15 o                         
 -15   6   2         32.80          0.00        23.34 o                         
 -14   6   2          3.78         10.53        16.77 o                         
 -13   6   2        309.56        370.74        35.11 o                         
 -12   6   2        791.13        769.78        35.93 o                         
 -11   6   2          3.91         11.59         9.69 o                         
 -10   6   2        841.36        767.36        37.44 o                         
  -9   6   2         23.13         30.46        11.15 o                         
  -8   6   2         33.84         41.59        10.05 o                         
  -7   6   2          5.70          8.99         7.10 o                         
  -6   6   2        294.88        316.12        15.12 o                         
  -5   6   2        899.55        793.90        21.76 o                         
  -4   6   2          8.28         24.71         7.54 o                         
  -3   6   2       1417.84       1334.80        35.34 o                         
  -2   6   2       1675.84       1690.77        42.59 o                         
  -1   6   2       1783.56       1961.94        30.93 o                         
   0   6   2         10.42         30.96         5.89 o                         
   1   6   2        490.91        458.56        14.04 o                         
   2   6   2          7.67          5.79         4.59 o                         
   3   6   2       1753.84       1608.90        41.61 o                         
   4   6   2       3153.63       3221.51        56.64 o                         
   5   6   2        147.07        139.75        12.58 o                         
   6   6   2        517.67        525.74        21.76 o                         
   7   6   2        256.02        340.56        15.71 o                         
   8   6   2          1.29          0.00         6.14 o                         
   9   6   2         35.27         17.84        10.32 o                         
  10   6   2       2100.85       1962.04        44.52 o                         
  11   6   2       1984.18       1977.87        54.31 o                         
  12   6   2          9.59         75.54        22.16 o                         
  13   6   2        190.62        231.08        31.61 o                         
  14   6   2        315.88        312.66        48.75 o                         
  15   6   2         15.74         22.79        19.37 o                         
  16   6   2        247.22        260.89        36.71 o                         
 -15   7   2        858.01        845.81        58.60 o                         
 -14   7   2        362.29        392.27        32.86 o                         
 -13   7   2        134.66        132.42        18.42 o                         
 -12   7   2          9.24          2.45        11.24 o                         
 -11   7   2        113.08        112.51        17.03 o                         
 -10   7   2        380.91        397.83        20.10 o                         
  -9   7   2       2898.50       2770.85        47.78 o                         
  -8   7   2       1316.30       1337.73        28.62 o                         
  -7   7   2        122.62        142.01        14.05 o                         
  -6   7   2         34.83         34.14         9.39 o                         
  -5   7   2        747.86        726.65        22.47 o                         
  -4   7   2        323.41        291.90        19.64 o                         
  -3   7   2       1425.66       1359.22        27.07 o                         
  -2   7   2       1132.02        990.10        22.78 o                         
  -1   7   2        299.54        325.32        14.45 o                         
   0   7   2        175.51        195.36        11.52 o                         
   1   7   2        949.55        907.18        20.39 o                         
   2   7   2         47.33         74.58         8.26 o                         
   3   7   2         36.75          7.37         9.64 o                         
   4   7   2       2981.06       2785.63        92.13 o                         
   5   7   2       1427.96       1526.44        36.46 o                         
   6   7   2        240.34        210.81        16.86 o                         
   7   7   2       3223.71       3347.36        59.92 o                         
   8   7   2         22.95         37.84        11.79 o                         
   9   7   2         11.02         20.14        11.10 o                         
  10   7   2        373.53        377.25        23.14 o                         
  11   7   2          1.15          7.06        11.73 o                         
  12   7   2         39.74         29.91        18.67 o                         
  13   7   2       1765.99       1418.66        66.11 o                         
  14   7   2          4.23          0.00        15.26 o                         
  15   7   2         11.24         13.91        20.38 o                         
 -14   8   2         59.93         40.67        22.62 o                         
 -13   8   2        201.34        111.75        19.69 o                         
 -12   8   2          0.63          0.00        13.18 o                         
 -11   8   2         11.78         12.28        12.58 o                         
 -10   8   2        119.63        154.19        14.28 o                         
  -9   8   2        631.26        653.51        27.95 o                         
  -8   8   2        601.57        596.90        37.45 o                         
  -7   8   2        409.26        382.73        19.72 o                         
  -6   8   2        220.89        241.06        16.39 o                         
  -5   8   2        281.16        238.66        14.11 o                         
  -4   8   2       1022.95       1065.73        27.07 o                         
  -3   8   2       1039.22       1077.79        25.84 o                         
  -2   8   2        138.25        144.09        11.77 o                         
  -1   8   2       1653.19       1661.95        32.40 o                         
   0   8   2       1049.15       1090.79        25.18 o                         
   1   8   2          2.36          0.00         6.85 o                         
   2   8   2         11.99         30.09         8.54 o                         
   3   8   2       3929.97       4036.07        67.10 o                         
   4   8   2        150.95        154.50        15.72 o                         
   5   8   2         16.86         33.05        11.79 o                         
   6   8   2          4.23          1.26        10.72 o                         
   7   8   2        151.74        103.89        14.38 o                         
   8   8   2         10.54          2.78        10.72 o                         
   9   8   2        196.13        168.32        18.39 o                         
  10   8   2         35.62         84.65        15.00 o                         
  11   8   2         25.40         42.82        15.26 o                         
  12   8   2         36.66          6.83        17.48 o                         
  13   8   2          5.83         27.30        20.11 o                         
  14   8   2        562.60        590.40        51.16 o                         
 -12   9   2         69.99         52.40        23.93 o                         
 -11   9   2       1235.08       1225.33        55.76 o                         
 -10   9   2        269.35        224.63        18.89 o                         
  -9   9   2        518.24        455.92        27.14 o                         
  -8   9   2        322.35        340.83        23.66 o                         
  -7   9   2          0.06          0.03         9.47 o                         
  -6   9   2        551.60        577.21        23.76 o                         
  -5   9   2        726.80        781.84        25.75 o                         
  -4   9   2         46.35         52.45         8.80 o                         
  -3   9   2        505.75        519.61        20.31 o                         
  -2   9   2         71.57         83.54        10.60 o                         
  -1   9   2       1206.21       1252.70        28.96 o                         
   0   9   2       1097.47       1041.13        28.46 o                         
   1   9   2        137.86        152.41        12.67 o                         
   2   9   2        149.52        138.94        13.77 o                         
   3   9   2        548.02        623.91        28.08 o                         
   4   9   2       1322.11       1307.09        36.06 o                         
   5   9   2        201.94        210.65        17.77 o                         
   6   9   2       1262.10       1426.84        39.47 o                         
   7   9   2          1.22         13.00        12.96 o                         
   8   9   2          9.06          0.00        12.07 o                         
   9   9   2        244.09        196.43        42.41 o                         
  10   9   2        148.20        135.08        28.24 o                         
  11   9   2        367.78        427.01        36.61 o                         
  12   9   2         65.40         74.60        20.36 o                         
 -11  10   2        191.25        235.53        34.14 o                         
 -10  10   2         35.31         40.54        19.45 o                         
  -9  10   2         24.72         27.81        12.02 o                         
  -8  10   2        145.85        231.57        25.27 o                         
  -7  10   2        360.95        340.78        27.17 o                         
  -6  10   2          0.46          0.00        12.03 o                         
  -5  10   2         46.58         54.46        15.12 o                         
  -4  10   2        325.63        362.84        39.50 o                         
  -3  10   2        368.81        323.08        19.30 o                         
  -2  10   2          4.43          4.41        10.22 o                         
  -1  10   2       1031.81       1096.05        31.18 o                         
   0  10   2        450.89        489.26        21.98 o                         
   1  10   2        410.70        386.29        18.73 o                         
   2  10   2        196.98        205.25        15.12 o                         
   3  10   2         22.69         32.14        12.08 o                         
   4  10   2         44.76         49.71        12.66 o                         
   5  10   2        217.02        223.46        20.26 o                         
   6  10   2        306.46        293.48        21.91 o                         
   7  10   2         17.39         14.73        14.69 o                         
   8  10   2        385.82        330.59        31.70 o                         
   9  10   2        172.64        125.36        25.22 o                         
  10  10   2         55.51         46.40        24.99 o                         
  11  10   2          0.33          0.00        23.88 o                         
  -9  11   2         35.82         10.73        12.35 o                         
  -8  11   2          8.69          0.00        12.56 o                         
  -7  11   2        442.83        408.36        29.92 o                         
  -6  11   2        147.94        134.01        20.05 o                         
  -5  11   2        150.25        181.16        22.10 o                         
  -4  11   2        362.48        354.21        27.67 o                         
  -3  11   2         43.03         27.06        14.26 o                         
  -2  11   2        550.58        504.33        34.69 o                         
  -1  11   2          4.62          0.00        12.53 o                         
   0  11   2          0.51          0.00         8.22 o                         
   1  11   2          6.43          0.46         8.29 o                         
   2  11   2        539.18        589.55        30.55 o                         
   3  11   2         52.40         81.96        16.99 o                         
   4  11   2         65.76         77.50        17.43 o                         
   5  11   2         78.43         53.01        16.75 o                         
   6  11   2          0.94          0.00        12.45 o                         
   7  11   2        202.18        206.22        24.07 o                         
   8  11   2        254.61        308.21        31.52 o                         
  -5  12   2        147.79        154.50        21.68 o                         
  -4  12   2          6.01          0.00        12.16 o                         
  -3  12   2         72.19         79.15        17.52 o                         
  -2  12   2        309.42        300.83        24.48 o                         
  -1  12   2          1.19          0.00        15.22 o                         
   0  12   2         12.70         11.75        11.14 o                         
   1  12   2        185.60        241.10        45.43 o                         
   2  12   2          8.86         22.73        28.15 o                         
   3  12   2        202.89        230.83        27.55 o                         
   4  12   2        477.28        518.29        50.60 o                         
   5  12   2         14.36         18.92        16.48 o                         
 -18   1   3          9.35         23.86        21.13 o                         
 -17   1   3        347.10        347.93        29.27 o                         
 -16   1   3         77.81         88.18        18.78 o                         
 -15   1   3         19.78         10.62        10.82 o                         
 -14   1   3         95.98         67.84        12.85 o                         
 -13   1   3         27.70         48.28        11.80 o                         
 -12   1   3         52.50         34.76        11.61 o                         
 -11   1   3       3269.72       3166.97        46.22 o                         
 -10   1   3         29.36         32.49         9.50 o                         
  -9   1   3        408.19        427.15        19.99 o                         
  -8   1   3        643.65        628.67        19.49 o                         
  -7   1   3         15.90         79.24        10.62 o                         
  -6   1   3       4250.48       4253.23        43.51 o                         
  -5   1   3        800.38        824.88        14.33 o                         
  -4   1   3       1451.94       1161.94        23.86 o                         
  -3   1   3        275.32        281.94        10.19 o                         
  -2   1   3       7426.61       6255.96        58.93 o                         
  -1   1   3        508.42        407.68         6.75 o                         
   0   1   3      17266.44      16155.82       577.23 o                         
   1   1   3       9039.79       8504.68       162.89 o                         
   2   1   3       6043.30       6496.94       131.67 o                         
   3   1   3       2375.02       2527.31        64.25 o                         
   4   1   3       2387.90       2453.88        82.71 o                         
   5   1   3       1809.27       1583.69        93.76 o                         
   6   1   3       2055.32       2394.57        90.07 o                         
   7   1   3        162.71        147.26        26.96 o                         
   8   1   3        170.17        197.47        16.15 o                         
   9   1   3        146.32        136.87        16.47 o                         
  10   1   3        265.75        281.80        25.29 o                         
  11   1   3       1494.58       1405.96        56.68 o                         
  12   1   3        581.71        601.30        32.39 o                         
  13   1   3         39.30         34.83        13.83 o                         
  14   1   3         49.57         55.76        15.26 o                         
  15   1   3         81.68         95.67        19.01 o                         
  16   1   3        615.94        658.40        57.46 o                         
  17   1   3        237.60        200.11        38.58 o                         
 -17   2   3         15.70         19.71        15.65 o                         
 -16   2   3        316.56        346.32        28.62 o                         
 -15   2   3        450.67        483.63        26.09 o                         
 -14   2   3         46.52         58.07        13.32 o                         
 -13   2   3        841.08        852.74        32.08 o                         
 -12   2   3       1096.87       1062.98        33.74 o                         
 -11   2   3       1167.03       1058.52        31.22 o                         
 -10   2   3       2394.50       2287.03        38.74 o                         
  -9   2   3        136.76        130.01        11.03 o                         
  -8   2   3        210.59        227.49        12.81 o                         
  -7   2   3       3300.11       3180.96        46.53 o                         
  -6   2   3       3880.12       3895.85        45.88 o                         
  -5   2   3       7874.36       7657.90        76.71 o                         
  -4   2   3       4055.85       3744.90        41.64 o                         
  -3   2   3       2855.93       3191.62        35.38 o                         
  -2   2   3         44.16         67.16         3.92 o                         
  -1   2   3        489.32        399.97         9.86 o                         
   0   2   3        586.82        602.72        10.41 o                         
   1   2   3      66181.27      63831.27       862.68 o                         
   2   2   3       2360.02       2275.88        46.11 o                         
   3   2   3        767.29        739.31        14.66 o                         
   4   2   3        754.84        755.73        32.46 o                         
   5   2   3       2705.14       2578.56        86.34 o                         
   6   2   3        232.37        256.88        24.97 o                         
   7   2   3       5900.12       5777.36       118.21 o                         
   8   2   3         33.48         45.88        11.65 o                         
   9   2   3       1042.34       1082.42        53.02 o                         
  10   2   3       1245.53       1228.05        47.89 o                         
  11   2   3        580.76        587.98        55.58 o                         
  12   2   3       1337.37       1352.78        56.42 o                         
  13   2   3       1101.03       1149.57        38.56 o                         
  14   2   3        605.89        665.32        36.26 o                         
  15   2   3       1642.13       1747.72        56.45 o                         
  16   2   3         41.40         38.32        22.99 o                         
  17   2   3        144.43        127.45        31.43 o                         
 -17   3   3        147.17        202.03        29.28 o                         
 -16   3   3         86.71         97.21        22.95 o                         
 -15   3   3         97.36         53.74        18.22 o                         
 -14   3   3         41.17         82.74        16.28 o                         
 -13   3   3         21.10         18.02        11.74 o                         
 -12   3   3        110.33        146.57        17.53 o                         
 -11   3   3       3706.52       3775.06        65.29 o                         
 -10   3   3          5.51          0.59         9.17 o                         
  -9   3   3        298.91        301.51        17.84 o                         
  -8   3   3          4.75          0.68         7.40 o                         
  -7   3   3         45.34         44.15         8.57 o                         
  -6   3   3        520.09        500.47        22.30 o                         
  -5   3   3        674.80        656.96        23.15 o                         
  -4   3   3       1503.68       1513.11        33.46 o                         
  -3   3   3       1565.58       1601.97        29.38 o                         
  -2   3   3        457.65        434.75        10.43 o                         
  -1   3   3        249.03        177.82         9.37 o                         
   0   3   3       5664.97       5273.64        58.86 o                         
   1   3   3       8642.76       9385.61        94.90 o                         
   2   3   3         55.95         73.60         6.69 o                         
   3   3   3       1288.17       1209.90        31.78 o                         
   4   3   3        152.11        195.07        13.86 o                         
   5   3   3       2208.91       2101.58        47.29 o                         
   6   3   3        344.06        258.81        16.39 o                         
   7   3   3        154.20        186.37        16.64 o                         
   8   3   3         20.07         45.84        11.53 o                         
   9   3   3        212.50        201.18        23.19 o                         
  10   3   3         18.84         14.91        11.98 o                         
  11   3   3       1617.71       1586.03        47.40 o                         
  12   3   3        185.12        214.43        16.09 o                         
  13   3   3        120.65        108.18        18.85 o                         
  14   3   3         49.54         39.76        13.64 o                         
  15   3   3         12.82         20.24        13.44 o                         
  16   3   3        244.99        226.14        35.61 o                         
  17   3   3        232.21        224.86        38.29 o                         
 -17   4   3         29.29         62.35        25.53 o                         
 -16   4   3        224.72        162.47        27.59 o                         
 -15   4   3          2.78          0.00        16.44 o                         
 -14   4   3        103.54         79.79        16.73 o                         
 -13   4   3        165.91        184.87        21.41 o                         
 -12   4   3          0.36          0.00        11.48 o                         
 -11   4   3         42.78         47.76        14.67 o                         
 -10   4   3         59.93         65.66        10.80 o                         
  -9   4   3        387.43        383.51        18.97 o                         
  -8   4   3        670.52        738.60        28.53 o                         
  -7   4   3        131.01         86.96        16.17 o                         
  -6   4   3        191.20        234.83        15.73 o                         
  -5   4   3        362.45        385.81        18.74 o                         
  -4   4   3         27.31         71.12         7.91 o                         
  -3   4   3       1998.58       2043.26        33.36 o                         
  -2   4   3        379.75        455.36        16.50 o                         
  -1   4   3       3309.19       3265.74        44.21 o                         
   0   4   3        289.85        357.54        14.41 o                         
   1   4   3         22.26         19.30         7.74 o                         
   2   4   3        805.93        831.63        17.10 o                         
   3   4   3       2846.60       2838.18        31.89 o                         
   4   4   3          3.50          2.92         4.80 o                         
   5   4   3       3030.72       3039.55        49.78 o                         
   6   4   3        487.82        464.89        17.55 o                         
   7   4   3         13.46         14.51         5.97 o                         
   8   4   3         73.54         69.68        11.25 o                         
   9   4   3        304.29        263.25        19.48 o                         
  10   4   3         13.55         12.84        12.57 o                         
  11   4   3          1.70          0.00         8.41 o                         
  12   4   3         54.98        102.47        13.41 o                         
  13   4   3          6.35         11.16        10.01 o                         
  14   4   3        135.50         98.31        15.55 o                         
  15   4   3         60.15         41.75        21.79 o                         
  16   4   3         94.41        153.78        32.73 o                         
 -16   5   3         51.04         49.92        20.82 o                         
 -15   5   3        133.11        165.34        25.17 o                         
 -14   5   3         67.18         88.77        19.29 o                         
 -13   5   3         10.72         17.98        13.73 o                         
 -12   5   3        284.03        248.25        23.23 o                         
 -11   5   3        525.57        500.48        33.82 o                         
 -10   5   3         81.92        111.74        13.84 o                         
  -9   5   3        103.92         95.23        12.20 o                         
  -8   5   3          0.97         13.34         8.62 o                         
  -7   5   3        223.85        214.15        15.66 o                         
  -6   5   3       2526.05       2339.15        42.48 o                         
  -5   5   3       4451.26       4666.60        66.89 o                         
  -4   5   3        225.76        222.34        14.07 o                         
  -3   5   3          1.62          0.00         5.00 o                         
  -2   5   3        188.97        189.69        10.80 o                         
  -1   5   3       1130.57       1292.19        38.74 o                         
   0   5   3       1255.43       1043.07        26.88 o                         
   1   5   3          0.05         14.50         8.03 o                         
   2   5   3       5098.30       4948.16       123.64 o                         
   3   5   3          1.99          4.16         6.58 o                         
   4   5   3          5.74          7.73         6.43 o                         
   5   5   3        907.03        885.25        22.60 o                         
   6   5   3       1285.80       1171.62        36.06 o                         
   7   5   3         11.47         11.66         7.11 o                         
   8   5   3        365.75        421.11        20.26 o                         
   9   5   3        966.62       1058.93        47.68 o                         
  10   5   3         19.23          0.00        10.72 o                         
  11   5   3        455.57        515.66        30.82 o                         
  12   5   3        487.64        590.32        29.77 o                         
  13   5   3          5.99         18.28        11.07 o                         
  14   5   3         68.81         97.54        23.02 o                         
  15   5   3        420.18        332.93        38.32 o                         
  16   5   3        299.00        376.13        50.10 o                         
 -15   6   3         74.63        123.09        25.85 o                         
 -14   6   3        161.46        136.83        21.81 o                         
 -13   6   3         53.45         75.21        15.74 o                         
 -12   6   3         22.16         13.49        16.95 o                         
 -11   6   3          1.12          4.14        14.24 o                         
 -10   6   3       1265.10       1343.70        42.94 o                         
  -9   6   3        565.01        615.50        27.93 o                         
  -8   6   3         15.05         12.35         8.04 o                         
  -7   6   3        111.97         96.49        13.67 o                         
  -6   6   3        239.15        240.47        13.21 o                         
  -5   6   3        514.10        552.72        20.52 o                         
  -4   6   3       1999.34       2118.81        37.46 o                         
  -3   6   3        837.66        793.87        27.22 o                         
  -2   6   3        758.58        794.34        23.30 o                         
  -1   6   3          4.49         10.28         6.08 o                         
   0   6   3         63.11        109.36         9.81 o                         
   1   6   3       1547.98       1465.14        35.97 o                         
   2   6   3       2312.36       2264.59        54.61 o                         
   3   6   3        519.39        544.93        24.64 o                         
   4   6   3        251.40        221.02        16.74 o                         
   5   6   3        374.45        359.82        16.69 o                         
   6   6   3       2377.61       2251.90        47.54 o                         
   7   6   3        335.68        345.39        22.60 o                         
   8   6   3        165.88        184.63        18.06 o                         
   9   6   3        206.54        224.30        22.23 o                         
  10   6   3        188.03        192.79        19.32 o                         
  11   6   3          8.31         11.95        11.19 o                         
  12   6   3        874.23        882.19        48.27 o                         
  13   6   3        733.35        869.08        49.71 o                         
  14   6   3         39.62         99.35        24.47 o                         
  15   6   3        109.36         89.53        24.64 o                         
 -15   7   3         88.99        158.70        32.56 o                         
 -14   7   3         17.00         26.96        22.74 o                         
 -13   7   3          5.66         29.57        18.21 o                         
 -12   7   3        173.77        248.21        18.93 o                         
 -11   7   3          8.27         12.12        13.96 o                         
 -10   7   3        331.53        325.08        25.37 o                         
  -9   7   3        559.22        610.36        25.12 o                         
  -8   7   3        920.61       1006.67        27.60 o                         
  -7   7   3          7.43          0.00        10.57 o                         
  -6   7   3        465.68        458.75        20.30 o                         
  -5   7   3        157.97        168.00        13.76 o                         
  -4   7   3        223.73        222.54        13.60 o                         
  -3   7   3        100.64        119.27        10.21 o                         
  -2   7   3        855.85        842.97        23.71 o                         
  -1   7   3         68.53         72.01        11.17 o                         
   0   7   3        296.21        266.58        14.61 o                         
   1   7   3        362.46        376.15        25.03 o                         
   2   7   3        143.68        142.57        15.47 o                         
   3   7   3         19.04         31.22        11.37 o                         
   4   7   3       1063.33        944.62        34.88 o                         
   5   7   3         16.82         16.94        12.03 o                         
   6   7   3        699.60        676.94        33.44 o                         
   7   7   3        218.23        238.32        22.38 o                         
   8   7   3         12.25          6.47         9.96 o                         
   9   7   3         15.85          0.00        10.22 o                         
  10   7   3         42.52         68.48        14.96 o                         
  11   7   3         14.46          7.21        11.25 o                         
  12   7   3        508.43        470.93        42.29 o                         
  13   7   3        282.24        204.91        23.52 o                         
  14   7   3          2.91         32.67        21.04 o                         
 -13   8   3         64.60         28.69        58.22 o                         
 -12   8   3        355.37        376.80        32.71 o                         
 -11   8   3         73.98         52.70        15.23 o                         
 -10   8   3          1.11          3.56        13.76 o                         
  -9   8   3         40.18         14.41        25.26 o                         
  -8   8   3        391.27        350.96        21.33 o                         
  -7   8   3         33.54         39.53        10.22 o                         
  -6   8   3        218.17        206.16        18.76 o                         
  -5   8   3        866.21        909.07        25.83 o                         
  -4   8   3         24.45         27.12         9.01 o                         
  -3   8   3        173.84        180.84        17.81 o                         
  -2   8   3        741.00        742.49        30.58 o                         
  -1   8   3        152.58        180.78        15.65 o                         
   0   8   3          0.71          8.65         9.37 o                         
   1   8   3        442.76        455.60        22.64 o                         
   2   8   3        160.79        131.86        16.08 o                         
   3   8   3         63.72         53.57        13.12 o                         
   4   8   3         38.74         49.29        13.34 o                         
   5   8   3        261.13        329.74        24.41 o                         
   6   8   3         20.67         37.87        11.72 o                         
   7   8   3         59.18         63.25        20.20 o                         
   8   8   3        691.48        700.21        37.06 o                         
   9   8   3          0.54          0.00        10.34 o                         
  10   8   3         53.46         30.92        14.33 o                         
  11   8   3         36.57         36.11        16.84 o                         
  12   8   3         89.02         93.30        24.74 o                         
  13   8   3          4.04          0.00        18.04 o                         
 -12   9   3         21.82          0.75        31.39 o                         
 -11   9   3        727.53        718.45        41.00 o                         
 -10   9   3         37.03         29.07        16.25 o                         
  -9   9   3        377.54        348.58        29.16 o                         
  -8   9   3        204.83        191.98        21.98 o                         
  -7   9   3        570.27        552.62        26.79 o                         
  -6   9   3          0.36          0.00        10.02 o                         
  -5   9   3        597.16        580.28        27.40 o                         
  -4   9   3        155.63        175.07        16.71 o                         
  -3   9   3        108.25        121.56        13.76 o                         
  -2   9   3          0.07          0.00         7.77 o                         
  -1   9   3        299.14        294.28        22.65 o                         
   0   9   3         94.73         92.85        14.02 o                         
   1   9   3        684.34        638.18        28.07 o                         
   2   9   3        208.97        248.99        20.99 o                         
   3   9   3         61.58         55.87        13.63 o                         
   4   9   3         15.94          0.00         9.46 o                         
   5   9   3        857.55        839.11        34.43 o                         
   6   9   3          4.88          0.00        10.71 o                         
   7   9   3        201.45        199.24        20.59 o                         
   8   9   3         53.96         77.59        22.88 o                         
   9   9   3         69.04        102.53        23.00 o                         
  10   9   3          4.77          0.00        19.73 o                         
  11   9   3        509.48        560.76        51.45 o                         
  12   9   3          0.01          4.39        32.60 o                         
 -10  10   3         50.83         44.63        17.66 o                         
  -9  10   3        327.85        333.94        32.93 o                         
  -8  10   3          0.39         11.51        15.30 o                         
  -7  10   3          2.43         14.46        13.18 o                         
  -6  10   3         20.29         12.01        11.93 o                         
  -5  10   3        510.67        513.07        27.36 o                         
  -4  10   3         26.19          9.45        10.18 o                         
  -3  10   3       1143.00       1146.98        31.42 o                         
  -2  10   3          0.01          9.81         9.94 o                         
  -1  10   3         22.39         31.69        10.94 o                         
   0  10   3         56.22         58.19        12.81 o                         
   1  10   3        597.88        697.96        33.30 o                         
   2  10   3        138.34        131.34        16.72 o                         
   3  10   3        915.52        924.39        44.27 o                         
   4  10   3          6.01         12.34        10.75 o                         
   5  10   3         26.88         23.79        11.91 o                         
   6  10   3        136.53        138.06        22.46 o                         
   7  10   3        403.81        445.52        35.01 o                         
   8  10   3        155.96        113.53        23.13 o                         
   9  10   3        146.47        147.56        25.71 o                         
  10  10   3          5.86          0.00        31.40 o                         
  -8  11   3          0.04         31.47        21.58 o                         
  -7  11   3        612.62        695.04        49.33 o                         
  -6  11   3         32.49         50.75        38.24 o                         
  -5  11   3         15.61         20.95        22.63 o                         
  -4  11   3        386.12        456.44        30.85 o                         
  -3  11   3         17.12         26.85        14.08 o                         
  -2  11   3         74.21         43.51        13.97 o                         
  -1  11   3        189.50        226.64        22.60 o                         
   0  11   3        162.05        183.63        18.27 o                         
   1  11   3        537.59        463.41        29.22 o                         
   2  11   3         99.80        151.00        23.03 o                         
   3  11   3        242.86        270.81        27.95 o                         
   4  11   3          5.33          0.00        13.21 o                         
   5  11   3        123.39        191.69        29.23 o                         
   6  11   3         57.05         52.61        21.72 o                         
   7  11   3        226.90        177.61        28.13 o                         
   8  11   3        119.48        125.56        26.02 o                         
  -4  12   3          1.23          6.16        17.29 o                         
  -3  12   3         18.01         33.45        19.14 o                         
  -2  12   3         18.87          0.00        15.07 o                         
  -1  12   3         90.17         43.91        19.62 o                         
   0  12   3         15.75         33.95        17.76 o                         
   1  12   3          0.00         17.75        57.78 o                         
   2  12   3          3.83          0.00        20.62 o                         
   3  12   3        209.49        221.93        28.11 o                         
   4  12   3          0.25          0.00        15.28 o                         
 -17   0   4       2134.12       2472.07        79.39 o                         
 -16   0   4        260.01        323.06        33.39 o                         
 -15   0   4        487.13        551.65        41.05 o                         
 -14   0   4       2333.62       2365.97        69.63 o                         
 -13   0   4        431.67        434.34        33.19 o                         
 -12   0   4       2374.25       2263.63        64.61 o                         
 -11   0   4       4412.04       4600.17        96.71 o                         
 -10   0   4         38.51         41.11        14.51 o                         
  -9   0   4         33.92         56.23        11.87 o                         
  -8   0   4       2011.73       1833.95        42.27 o                         
  -7   0   4        922.22        932.70        27.53 o                         
  -6   0   4       1410.48       1611.11        32.13 o                         
  -5   0   4      11697.37      11807.00       142.91 o                         
  -4   0   4       1814.89       2374.54        37.24 o                         
  -3   0   4       1230.56       1459.54        27.51 o                         
  -2   0   4      12211.37      12812.40       163.17 o                         
  -1   0   4      17302.28      15879.26       302.83 o                         
   0   0   4       6039.13       3474.51       128.71 o                         
   1   0   4          3.75        116.54        14.76 o                         
   2   0   4        372.88        386.90        25.42 o                         
   3   0   4        109.82        130.02        27.44 o                         
   4   0   4         84.91         52.27        19.60 o                         
   5   0   4       2509.99       2388.65       123.48 o                         
   6   0   4        565.04        617.42        73.83 o                         
   7   0   4        666.86        601.08        77.75 o                         
   8   0   4        163.17        179.67        45.73 o                         
   9   0   4        595.93        661.84        88.86 o                         
  10   0   4         15.12         42.47        30.05 o                         
  11   0   4        765.68        723.91       101.92 o                         
  12   0   4          4.75         11.03        19.93 o                         
  13   0   4        115.71         80.33        29.40 o                         
  14   0   4       1110.59       1034.29       136.22 o                         
  15   0   4        208.95        216.58        36.59 o                         
  16   0   4          1.45          8.49        41.81 o                         
  17   0   4        402.88        380.25        96.70 o                         
 -17   1   4        373.61        344.84        26.77 o                         
 -16   1   4         96.91        102.48        18.64 o                         
 -15   1   4       1097.17       1159.34        39.86 o                         
 -14   1   4        483.33        581.15        38.15 o                         
 -13   1   4         33.01         28.67        10.75 o                         
 -12   1   4          4.35         18.16        10.98 o                         
 -11   1   4       1940.16       1922.07        40.16 o                         
 -10   1   4        879.90        889.58        30.47 o                         
  -9   1   4        186.41        201.76        13.34 o                         
  -8   1   4         21.27         25.50         7.35 o                         
  -7   1   4        823.42        782.26        17.80 o                         
  -6   1   4       3091.36       3294.52        38.49 o                         
  -5   1   4      12239.97      12784.43       128.11 o                         
  -4   1   4       1495.55       1439.45        24.26 o                         
  -3   1   4       2147.97       2076.43        23.76 o                         
  -2   1   4       2149.63       2053.84        26.71 o                         
  -1   1   4       2810.10       3230.92        36.43 o                         
   0   1   4         13.19         38.49         6.48 o                         
   1   1   4       1530.80       1673.05        42.03 o                         
   2   1   4        293.75        374.41        20.88 o                         
   3   1   4       1101.01       1048.37        37.41 o                         
   4   1   4         60.73         97.94        15.28 o                         
   5   1   4         87.52        151.43        25.48 o                         
   6   1   4         21.38         14.10        11.93 o                         
   7   1   4       3954.41       3869.83       282.25 o                         
   8   1   4       4374.34       4337.55       147.83 o                         
   9   1   4        908.73        875.82        73.24 o                         
  10   1   4        455.15        411.74        49.77 o                         
  11   1   4        236.45        188.17        22.16 o                         
  12   1   4        858.70        814.95        55.95 o                         
  13   1   4          2.30          0.70        10.36 o                         
  14   1   4         38.20         45.20        14.56 o                         
  15   1   4          0.56          4.75        15.56 o                         
  16   1   4         81.23        109.40        42.01 o                         
  17   1   4         12.79          0.00        20.64 o                         
 -17   2   4          9.64         17.23        14.72 o                         
 -16   2   4          4.20         28.64        12.31 o                         
 -15   2   4          8.80         19.51        12.36 o                         
 -14   2   4        120.09        179.97        17.68 o                         
 -13   2   4        897.83        934.87        34.41 o                         
 -12   2   4         23.84          2.87        11.04 o                         
 -11   2   4        561.65        540.48        23.94 o                         
 -10   2   4        970.56        942.01        27.91 o                         
  -9   2   4        142.08        125.69        17.01 o                         
  -8   2   4         65.75        113.61        11.19 o                         
  -7   2   4       1003.87        896.78        25.52 o                         
  -6   2   4       3606.84       3645.77        44.38 o                         
  -5   2   4        134.98        122.30         7.96 o                         
  -4   2   4         68.94         75.11         5.76 o                         
  -3   2   4         75.58         77.73         5.52 o                         
  -2   2   4       2225.91       2003.38        24.12 o                         
  -1   2   4        374.95        458.93         9.14 o                         
   0   2   4         17.91         40.92         2.95 o                         
   1   2   4       4287.97       4815.27        90.80 o                         
   2   2   4        138.72        144.64         8.35 o                         
   3   2   4       2578.12       2490.61        67.11 o                         
   4   2   4       3165.97       3480.94        88.65 o                         
   5   2   4          5.28         16.44         9.83 o                         
   6   2   4         30.97         20.71        13.48 o                         
   7   2   4         41.77         83.01        24.50 o                         
   8   2   4         25.60         11.57         8.82 o                         
   9   2   4        519.42        549.57        30.16 o                         
  10   2   4        856.54        847.65        40.29 o                         
  11   2   4          1.03          0.00        11.69 o                         
  12   2   4        244.00        232.63        27.27 o                         
  13   2   4         13.61          0.00        15.73 o                         
  14   2   4        337.81        320.35        35.03 o                         
  15   2   4        356.10        354.66        26.79 o                         
  16   2   4         32.07         29.42        24.95 o                         
  17   2   4        333.39        285.11        42.13 o                         
 -17   3   4         94.61         87.12        20.70 o                         
 -16   3   4       1440.18       1634.03        69.10 o                         
 -15   3   4        155.78        166.49        20.39 o                         
 -14   3   4         48.58         55.01        15.18 o                         
 -13   3   4       2901.21       2790.53        59.23 o                         
 -12   3   4        707.51        852.28        39.15 o                         
 -11   3   4        177.96        152.14        17.38 o                         
 -10   3   4       2883.15       2858.24        49.89 o                         
  -9   3   4        168.88        148.42        14.98 o                         
  -8   3   4        179.36        181.76        13.65 o                         
  -7   3   4        789.23        680.99        22.30 o                         
  -6   3   4        147.95        160.42        11.65 o                         
  -5   3   4         44.45         41.17         6.93 o                         
  -4   3   4       2011.24       2056.48        31.69 o                         
  -3   3   4       2319.12       2353.40        34.41 o                         
  -2   3   4        235.55        369.13        10.67 o                         
  -1   3   4       4875.83       4998.01        57.08 o                         
   0   3   4       3764.29       3593.32        38.42 o                         
   1   3   4       1230.05       1283.36        19.79 o                         
   2   3   4        591.91        645.16        27.77 o                         
   3   3   4       1230.25       1109.18        41.05 o                         
   4   3   4       3521.22       3537.20        91.33 o                         
   5   3   4          5.20          0.00         6.03 o                         
   6   3   4       1277.08       1186.16        41.12 o                         
   7   3   4        181.38        235.29        19.45 o                         
   8   3   4       1217.03       1225.27        39.33 o                         
   9   3   4        592.76        510.94        78.07 o                         
  10   3   4        250.34        283.10        21.25 o                         
  11   3   4          0.04         18.19        12.63 o                         
  12   3   4       1488.55       1471.24        47.49 o                         
  13   3   4        712.47        790.56        41.49 o                         
  14   3   4         87.24        113.96        19.83 o                         
  15   3   4        294.89        359.73        52.27 o                         
  16   3   4          9.28          0.00        19.37 o                         
  17   3   4         10.39         26.36        23.33 o                         
 -16   4   4        130.66        151.46        21.46 o                         
 -15   4   4         28.73         72.93        17.55 o                         
 -14   4   4         11.86         69.17        16.30 o                         
 -13   4   4         13.48          9.10        12.99 o                         
 -12   4   4        794.46        848.65        35.87 o                         
 -11   4   4       2511.25       2626.93        55.15 o                         
 -10   4   4        656.19        687.73        27.17 o                         
  -9   4   4        940.62        847.86        29.74 o                         
  -8   4   4        168.74        177.54        14.56 o                         
  -7   4   4        108.63        108.90        11.36 o                         
  -6   4   4       2830.64       2856.01        44.41 o                         
  -5   4   4        176.44        210.55        12.58 o                         
  -4   4   4       1865.59       1904.93        28.73 o                         
  -3   4   4       2788.98       2388.26        35.25 o                         
  -2   4   4        554.27        564.75        14.11 o                         
  -1   4   4        300.71        358.20        13.43 o                         
   0   4   4        221.29        220.15        13.20 o                         
   1   4   4       6065.98       6185.27       143.07 o                         
   2   4   4        404.90        452.30        21.41 o                         
   3   4   4       9674.85       9978.24       145.27 o                         
   4   4   4       3128.85       2996.34        45.01 o                         
   5   4   4         72.28        108.05        13.94 o                         
   6   4   4       1046.38       1070.13        35.66 o                         
   7   4   4          0.71          0.00         9.31 o                         
   8   4   4         79.00         67.97         8.75 o                         
   9   4   4       4308.44       4244.99        94.51 o                         
  10   4   4       1003.66        982.18        35.97 o                         
  11   4   4         89.81         85.49        14.89 o                         
  12   4   4        238.45        287.47        25.07 o                         
  13   4   4        502.64        445.68        43.19 o                         
  14   4   4          6.37          9.59        14.86 o                         
  15   4   4        508.13        527.04        48.75 o                         
  16   4   4        392.20        406.74        47.08 o                         
 -16   5   4        112.82         42.29        22.96 o                         
 -15   5   4          3.85         11.32        14.83 o                         
 -14   5   4         95.01        111.64        25.49 o                         
 -13   5   4        648.30        667.45        34.08 o                         
 -12   5   4        402.52        416.51        28.98 o                         
 -11   5   4         14.65         20.84         9.40 o                         
 -10   5   4        292.24        321.01        20.03 o                         
  -9   5   4         56.11         45.87        12.05 o                         
  -8   5   4        438.23        403.78        24.88 o                         
  -7   5   4          8.87         17.44         8.55 o                         
  -6   5   4        168.67        196.54        14.17 o                         
  -5   5   4       1262.63       1165.45        26.55 o                         
  -4   5   4        400.41        441.51        21.50 o                         
  -3   5   4          2.23         19.30         5.79 o                         
  -2   5   4         18.69         24.32         5.82 o                         
  -1   5   4        800.29        762.65        22.07 o                         
   0   5   4       4505.88       4675.32        61.81 o                         
   1   5   4       1780.15       1920.29        37.00 o                         
   2   5   4        147.12        192.26        14.34 o                         
   3   5   4        473.05        506.40        17.41 o                         
   4   5   4         57.35         89.87        10.51 o                         
   5   5   4        417.07        379.61        20.01 o                         
   6   5   4        164.00        166.61        20.01 o                         
   7   5   4          0.19         10.14        12.40 o                         
   8   5   4       1260.29       1237.64        66.86 o                         
   9   5   4        294.95        278.19        28.14 o                         
  10   5   4         16.13         25.41        10.97 o                         
  11   5   4        120.56         98.52        14.45 o                         
  12   5   4        977.73        889.79        69.62 o                         
  13   5   4        547.92        561.03        65.41 o                         
  14   5   4          5.76          6.90        16.23 o                         
  15   5   4          0.69         13.75        17.30 o                         
  16   5   4        145.73        147.85        39.04 o                         
 -15   6   4        481.34        400.21        37.51 o                         
 -14   6   4        377.46        366.12        30.65 o                         
 -13   6   4          0.37          0.00        14.94 o                         
 -12   6   4         26.12         34.79        14.71 o                         
 -11   6   4          6.63         13.32        13.15 o                         
 -10   6   4         88.07         70.71        12.10 o                         
  -9   6   4        387.69        401.41        19.63 o                         
  -8   6   4       3206.65       3296.67        51.83 o                         
  -7   6   4       1016.07       1011.15        30.01 o                         
  -6   6   4         51.73         48.14        13.83 o                         
  -5   6   4        315.65        372.13        22.33 o                         
  -4   6   4         31.03         60.32         9.65 o                         
  -3   6   4         10.41         11.47         6.60 o                         
  -2   6   4       3465.97       3452.53        51.41 o                         
  -1   6   4       1371.83       1336.02        43.10 o                         
   0   6   4          2.10          3.30         6.11 o                         
   1   6   4       1966.09       2065.84        44.38 o                         
   2   6   4         53.75         58.92         9.50 o                         
   3   6   4         29.86         31.79         7.60 o                         
   4   6   4        838.95       1005.93        63.55 o                         
   5   6   4       1664.50       1674.23        57.99 o                         
   6   6   4       1164.92       1162.41        49.61 o                         
   7   6   4        188.64        246.50        26.51 o                         
   8   6   4          2.74         14.51        10.47 o                         
   9   6   4        339.88        392.04        26.65 o                         
  10   6   4          0.01          0.00         8.97 o                         
  11   6   4        159.78        203.33        20.07 o                         
  12   6   4        111.13        132.33        17.98 o                         
  13   6   4         33.12         10.65        12.60 o                         
  14   6   4        766.75        725.64        38.60 o                         
  15   6   4        129.16        122.53        27.83 o                         
 -14   7   4          1.66          0.00        16.38 o                         
 -13   7   4        208.88        240.16        33.25 o                         
 -12   7   4        188.06        219.73        30.39 o                         
 -11   7   4        696.85        701.57        46.46 o                         
 -10   7   4        124.78         88.68        22.76 o                         
  -9   7   4        186.49        221.61        20.65 o                         
  -8   7   4        263.40        221.21        18.00 o                         
  -7   7   4        343.27        344.23        19.57 o                         
  -6   7   4         50.90         49.68        10.40 o                         
  -5   7   4       1545.28       1541.79        40.33 o                         
  -4   7   4       1474.52       1415.18        34.07 o                         
  -3   7   4          9.80         24.54         9.99 o                         
  -2   7   4       2442.96       2490.43        48.85 o                         
  -1   7   4        726.09        645.13        24.35 o                         
   0   7   4         72.46         57.95        10.56 o                         
   1   7   4       1516.84       1464.59        44.65 o                         
   2   7   4        387.89        404.57        27.04 o                         
   3   7   4        656.99        651.37        35.16 o                         
   4   7   4       1724.18       1764.85        43.14 o                         
   5   7   4          6.54          0.00        12.34 o                         
   6   7   4        249.95        216.31        21.63 o                         
   7   7   4          4.13          0.00        11.17 o                         
   8   7   4        977.08        965.27        39.59 o                         
   9   7   4        220.37        242.25        21.09 o                         
  10   7   4        512.60        579.94        36.56 o                         
  11   7   4        287.27        279.12        23.75 o                         
  12   7   4        248.26        198.06        22.01 o                         
  13   7   4          0.07          0.00        13.19 o                         
  14   7   4         55.69         13.73        21.66 o                         
 -13   8   4        556.63        488.54        37.72 o                         
 -12   8   4         61.87         62.64        29.59 o                         
 -11   8   4        148.94        164.59        44.65 o                         
 -10   8   4         40.85         68.10        33.93 o                         
  -9   8   4        181.64        134.73        37.48 o                         
  -8   8   4       1159.53       1031.16        47.68 o                         
  -7   8   4       2254.59       2197.49        57.50 o                         
  -6   8   4          5.40         12.98        11.33 o                         
  -5   8   4       1176.57       1190.62        41.34 o                         
  -4   8   4        572.50        551.40        30.66 o                         
  -3   8   4        684.73        690.68        32.25 o                         
  -2   8   4        977.48       1001.63        34.93 o                         
  -1   8   4       2742.00       2803.85        58.83 o                         
   0   8   4         73.60         92.96        12.82 o                         
   1   8   4          2.66         12.55        10.58 o                         
   2   8   4         73.25        116.15        15.24 o                         
   3   8   4        254.75        300.73        21.50 o                         
   4   8   4         28.13         15.58        11.33 o                         
   5   8   4       1727.96       1795.95        81.38 o                         
   6   8   4         25.46         29.70        13.66 o                         
   7   8   4        478.53        381.21        31.04 o                         
   8   8   4          6.96          2.53        12.80 o                         
   9   8   4         11.48          1.06        14.69 o                         
  10   8   4          4.41         23.67        19.21 o                         
  11   8   4        318.27        234.38        30.33 o                         
  12   8   4         12.50         27.56        20.57 o                         
  13   8   4        164.07        221.44        33.74 o                         
 -12   9   4         21.36         25.95        21.82 o                         
 -11   9   4          4.41         17.40        36.09 o                         
 -10   9   4          7.15         31.77        29.94 o                         
  -9   9   4         76.03         82.80        31.64 o                         
  -8   9   4        239.67        256.56        28.75 o                         
  -7   9   4          0.95         32.23        14.95 o                         
  -6   9   4          7.36         11.98        14.58 o                         
  -5   9   4        111.25        132.28        19.51 o                         
  -4   9   4         10.02         18.34        12.26 o                         
  -3   9   4        868.81        862.05        47.27 o                         
  -2   9   4         20.26         37.19        12.28 o                         
  -1   9   4          1.00          0.00         9.05 o                         
   0   9   4         44.96         86.95        14.56 o                         
   1   9   4        123.48        132.32        21.03 o                         
   2   9   4        336.25        385.61        27.60 o                         
   3   9   4         98.76         91.11        16.74 o                         
   4   9   4        202.51        199.84        29.33 o                         
   5   9   4         31.20         22.70        13.32 o                         
   6   9   4        451.07        435.84        48.19 o                         
   7   9   4        105.69        106.98        23.08 o                         
   8   9   4         44.24         53.33        21.05 o                         
   9   9   4          4.75         26.92        32.06 o                         
  10   9   4         67.53         77.77        60.82 o                         
  11   9   4         57.08         92.40        29.64 o                         
 -10  10   4         79.70         50.30        21.40 o                         
  -9  10   4         73.83         42.18        20.72 o                         
  -8  10   4          8.54         14.26        33.24 o                         
  -7  10   4          1.02          0.00        26.79 o                         
  -6  10   4        298.20        298.59        30.65 o                         
  -5  10   4        165.74        171.36        25.17 o                         
  -4  10   4        456.35        456.99        31.09 o                         
  -3  10   4        146.51        136.48        18.03 o                         
  -2  10   4         50.94         51.22        13.51 o                         
  -1  10   4        156.08        155.09        23.09 o                         
   0  10   4          9.26          0.00        15.94 o                         
   1  10   4         51.97         70.15        16.81 o                         
   2  10   4         44.84         47.80        15.24 o                         
   3  10   4        596.13        762.13        75.73 o                         
   4  10   4         23.40         24.72        16.16 o                         
   5  10   4        117.29        220.40        28.69 o                         
   6  10   4         31.73         40.52        24.95 o                         
   7  10   4        111.62        173.34        27.59 o                         
   8  10   4         36.76          0.00        22.66 o                         
   9  10   4        264.04        186.61        48.87 o                         
  10  10   4        278.47        107.60        43.30 o                         
  -7  11   4         94.63        101.56        26.11 o                         
  -6  11   4          0.02          0.00        14.99 o                         
  -5  11   4         11.36          0.00        11.79 o                         
  -4  11   4          3.17          4.73        13.86 o                         
  -3  11   4         55.08         40.06        15.89 o                         
  -2  11   4        674.44        631.46        42.27 o                         
  -1  11   4        138.10        159.50        21.16 o                         
   0  11   4         96.13         94.47        20.38 o                         
   1  11   4         48.23         60.67        19.09 o                         
   2  11   4          0.02         23.50        16.03 o                         
   3  11   4        385.22        432.15        43.76 o                         
   4  11   4        309.30        341.44        35.30 o                         
   5  11   4         26.88         53.32        23.35 o                         
   6  11   4        253.79        216.15        29.86 o                         
   7  11   4         17.26         40.13        19.23 o                         
  -3  12   4         43.24         49.42        21.91 o                         
  -2  12   4          0.64          8.43        15.87 o                         
  -1  12   4        132.13        139.68        28.01 o                         
   0  12   4         22.84          0.00        15.70 o                         
   1  12   4        420.97        602.18        42.09 o                         
   2  12   4        159.79        184.03        26.66 o                         
   3  12   4        186.68        159.26        25.36 o                         
 -17   1   5         22.25         37.10        21.48 o                         
 -16   1   5          5.09          8.69        13.90 o                         
 -15   1   5        163.72        168.68        18.33 o                         
 -14   1   5        594.50        636.30        38.25 o                         
 -13   1   5         41.77         65.86        12.70 o                         
 -12   1   5         10.37          7.83        10.38 o                         
 -11   1   5         62.20         76.33        11.63 o                         
 -10   1   5       1627.23       1366.93        30.27 o                         
  -9   1   5        738.26        735.12        22.63 o                         
  -8   1   5       1085.20       1225.95        25.97 o                         
  -7   1   5        466.56        393.41        28.39 o                         
  -6   1   5         38.50         32.48         6.04 o                         
  -5   1   5          0.65         15.79         5.07 o                         
  -4   1   5        954.63        903.68        15.49 o                         
  -3   1   5       1425.76       1344.63        21.84 o                         
  -2   1   5         16.06          9.84         2.69 o                         
  -1   1   5         13.27         17.72         3.41 o                         
   0   1   5       3410.03       3543.08        69.04 o                         
   1   1   5        513.27        453.55        64.80 o                         
   2   1   5       3730.08       3692.41        73.72 o                         
   3   1   5          3.71          0.64         9.40 o                         
   4   1   5       1316.34       1350.60        47.91 o                         
   5   1   5         19.34          3.39         8.32 o                         
   6   1   5        770.95        711.36        58.19 o                         
   7   1   5       1497.20       1454.43        73.45 o                         
   8   1   5       1988.24       1790.96        86.38 o                         
   9   1   5         62.99         75.75        26.03 o                         
  10   1   5         82.85        111.44        31.40 o                         
  11   1   5        317.72        330.93        25.04 o                         
  12   1   5          0.41         10.43        12.36 o                         
  13   1   5        948.04        937.68        47.79 o                         
  14   1   5        226.32        197.25        21.41 o                         
  15   1   5         16.86         27.83        14.40 o                         
  16   1   5         11.78         13.07        24.90 o                         
  17   1   5          1.52         12.61        28.74 o                         
 -17   2   5          0.26         17.17        15.11 o                         
 -16   2   5        371.98        373.59        45.03 o                         
 -15   2   5        198.67        203.62        21.17 o                         
 -14   2   5         14.28         36.01        13.66 o                         
 -13   2   5        419.30        460.68        27.39 o                         
 -12   2   5         13.73         27.58        12.18 o                         
 -11   2   5        385.43        370.83        20.86 o                         
 -10   2   5       3343.33       3336.96        54.77 o                         
  -9   2   5        108.35        108.85        12.82 o                         
  -8   2   5        187.16        191.88        14.06 o                         
  -7   2   5        378.40        364.86        15.45 o                         
  -6   2   5        274.54        279.70        11.85 o                         
  -5   2   5        311.98        270.22        10.52 o                         
  -4   2   5       2587.76       2454.96        30.72 o                         
  -3   2   5       3219.61       3158.00        37.91 o                         
  -2   2   5        691.34        614.64        10.96 o                         
  -1   2   5         38.02         58.71         4.77 o                         
   0   2   5       1541.51       1425.98        43.28 o                         
   1   2   5       5469.53       5421.68       238.44 o                         
   2   2   5       1568.88       1609.77        58.01 o                         
   3   2   5        271.12        272.35        25.70 o                         
   4   2   5         42.30        120.94        31.09 o                         
   5   2   5        941.13        925.76        41.49 o                         
   6   2   5        954.40       1047.97        55.59 o                         
   7   2   5       1273.30       1243.07        96.50 o                         
   8   2   5         12.44         25.81        18.94 o                         
   9   2   5       1229.56       1233.07        41.69 o                         
  10   2   5        144.50        107.72        15.80 o                         
  11   2   5         78.18         62.66        15.95 o                         
  12   2   5        686.53        600.17        44.26 o                         
  13   2   5         37.22         29.01        15.31 o                         
  14   2   5         12.45          0.00        14.18 o                         
  15   2   5         30.68         25.81        17.65 o                         
  16   2   5         63.11         55.15        27.95 o                         
 -16   3   5         14.32         34.92        16.80 o                         
 -15   3   5        319.35        309.30        27.41 o                         
 -14   3   5       1047.62       1006.59        46.61 o                         
 -13   3   5          9.15          0.00        10.50 o                         
 -12   3   5        339.86        338.09        29.66 o                         
 -11   3   5         10.90         20.38        10.45 o                         
 -10   3   5       2896.17       2994.74        52.01 o                         
  -9   3   5        267.02        262.55        16.98 o                         
  -8   3   5        893.01        839.75        25.52 o                         
  -7   3   5         21.62         35.74         8.78 o                         
  -6   3   5         76.87        120.93        10.65 o                         
  -5   3   5        303.38        256.33        11.14 o                         
  -4   3   5       2731.80       2875.43        35.19 o                         
  -3   3   5       1466.74       1524.45        24.96 o                         
  -2   3   5        279.76        332.10        11.12 o                         
  -1   3   5       1245.56       1347.92        20.39 o                         
   0   3   5         51.37         64.31         5.57 o                         
   1   3   5        651.80        567.24        21.13 o                         
   2   3   5       3346.50       3448.90        51.42 o                         
   3   3   5        811.03       1025.26        32.01 o                         
   4   3   5       2249.72       2312.70        50.82 o                         
   5   3   5        504.24        470.32        32.63 o                         
   6   3   5         44.38         33.24        11.13 o                         
   7   3   5        472.18        451.59        22.85 o                         
   8   3   5       1726.04       1751.66        47.94 o                         
   9   3   5       1070.39       1008.56        38.78 o                         
  10   3   5        427.81        422.82        28.99 o                         
  11   3   5        101.23        151.35        23.05 o                         
  12   3   5         97.38        111.97        20.28 o                         
  13   3   5        116.16        124.69        18.85 o                         
  14   3   5         42.58         36.17        16.33 o                         
  15   3   5          2.57          0.00        18.20 o                         
  16   3   5        170.34        163.14        32.25 o                         
 -16   4   5         13.60          5.70        17.61 o                         
 -15   4   5         46.75         33.01        17.38 o                         
 -14   4   5         19.46         41.46        15.92 o                         
 -13   4   5         36.70         71.80        15.62 o                         
 -12   4   5         28.09         35.75        13.78 o                         
 -11   4   5         42.00         10.86        12.04 o                         
 -10   4   5        590.89        591.15        25.74 o                         
  -9   4   5        354.55        398.60        21.01 o                         
  -8   4   5          0.37          5.76         8.57 o                         
  -7   4   5        388.03        453.36        20.07 o                         
  -6   4   5        696.69        667.54        20.90 o                         
  -5   4   5        399.53        372.25        15.01 o                         
  -4   4   5        357.60        343.98        10.29 o                         
  -3   4   5          4.85          0.00         2.94 o                         
  -2   4   5         35.21         32.70         5.81 o                         
  -1   4   5        388.81        422.26        11.90 o                         
   0   4   5       1515.66       1457.32        30.27 o                         
   1   4   5        216.39        292.02        11.05 o                         
   2   4   5        276.03        263.65        10.13 o                         
   3   4   5        102.11         91.29        14.33 o                         
   4   4   5          0.49         14.61         9.84 o                         
   5   4   5        517.48        611.27        27.55 o                         
   6   4   5        174.40        197.34        16.81 o                         
   7   4   5       1500.93       1532.36        43.59 o                         
   8   4   5        256.67        237.37        20.53 o                         
   9   4   5        140.43        161.10        19.10 o                         
  10   4   5         92.56         90.89        13.76 o                         
  11   4   5          0.42          9.78        10.00 o                         
  12   4   5        105.65         71.28        14.44 o                         
  13   4   5        187.30        176.30        24.38 o                         
  14   4   5        178.50        184.37        25.80 o                         
  15   4   5         70.72         53.84        20.23 o                         
  16   4   5        361.63        418.84        40.68 o                         
 -15   5   5        470.22        390.11        37.25 o                         
 -14   5   5        268.90        234.72        28.20 o                         
 -13   5   5          0.44          5.62        16.80 o                         
 -12   5   5          8.62         29.88        14.88 o                         
 -11   5   5         19.92         12.54        11.65 o                         
 -10   5   5         21.86          4.59        10.35 o                         
  -9   5   5        741.09        806.81        31.66 o                         
  -8   5   5       1403.70       1413.48        33.69 o                         
  -7   5   5        611.32        586.89        20.04 o                         
  -6   5   5         41.28         40.54         8.25 o                         
  -5   5   5         12.33          8.25         6.52 o                         
  -4   5   5        732.65        761.42        21.65 o                         
  -3   5   5       3414.87       3413.09        51.75 o                         
  -2   5   5         70.28         69.33         8.81 o                         
  -1   5   5         21.04         23.70         6.50 o                         
   0   5   5         27.67         16.87         4.70 o                         
   1   5   5        940.88        917.95        17.16 o                         
   2   5   5        279.54        280.76        31.69 o                         
   3   5   5       4393.30       4172.97        69.43 o                         
   4   5   5         14.54         13.51         8.25 o                         
   5   5   5        359.78        363.01        28.98 o                         
   6   5   5       1674.76       1746.35        52.50 o                         
   7   5   5       1066.05        990.52        40.80 o                         
   8   5   5        390.89        404.82        38.95 o                         
   9   5   5          4.05          5.90        12.93 o                         
  10   5   5        210.17        190.68        24.01 o                         
  11   5   5         81.09         72.10        19.41 o                         
  12   5   5          1.11          0.08        13.09 o                         
  13   5   5        266.59        304.31        32.77 o                         
  14   5   5        101.05        125.03        25.48 o                         
  15   5   5        151.58        107.26        24.68 o                         
 -15   6   5        358.47        273.43        37.05 o                         
 -14   6   5        217.66        161.98        30.28 o                         
 -13   6   5        447.69        386.08        38.11 o                         
 -12   6   5          0.75          0.00        16.94 o                         
 -11   6   5       1395.67       1517.52        43.42 o                         
 -10   6   5         53.59         53.37        16.50 o                         
  -9   6   5        370.80        352.20        22.85 o                         
  -8   6   5        332.93        384.56        28.34 o                         
  -7   6   5       3275.63       3328.45        58.40 o                         
  -6   6   5          7.75         19.65         9.69 o                         
  -5   6   5        649.34        648.67        27.00 o                         
  -4   6   5        825.44        833.89        28.08 o                         
  -3   6   5        459.19        457.49        20.14 o                         
  -2   6   5         28.34         34.64         9.12 o                         
  -1   6   5        237.22        241.05        14.73 o                         
   0   6   5          0.15          2.29         5.60 o                         
   1   6   5        610.45        593.46        17.03 o                         
   2   6   5         81.63         84.98         7.50 o                         
   3   6   5         34.19         55.55        17.52 o                         
   4   6   5        781.73        777.60        81.03 o                         
   5   6   5        545.79        540.78        43.33 o                         
   6   6   5          0.11          0.00        14.96 o                         
   7   6   5       1585.83       1567.98        61.39 o                         
   8   6   5          6.44          9.04        13.64 o                         
   9   6   5        184.21        160.83        23.92 o                         
  10   6   5         92.73         85.27        20.52 o                         
  11   6   5        848.53        887.32        54.60 o                         
  12   6   5          0.02          5.39        16.03 o                         
  13   6   5        276.26        329.11        36.14 o                         
  14   6   5         12.51          6.71        17.67 o                         
 -14   7   5         26.61         19.89        24.88 o                         
 -13   7   5         25.21          8.56        21.78 o                         
 -12   7   5         43.27         19.86        21.36 o                         
 -11   7   5         11.31         12.77        19.80 o                         
 -10   7   5        271.52        249.69        22.94 o                         
  -9   7   5        164.64        189.93        20.80 o                         
  -8   7   5        195.95        197.82        23.01 o                         
  -7   7   5          0.68         19.33        14.75 o                         
  -6   7   5          0.17          0.00        17.98 o                         
  -5   7   5         84.33        137.84        22.53 o                         
  -4   7   5        223.37        232.01        26.03 o                         
  -3   7   5        722.86        801.02        35.91 o                         
  -2   7   5        204.41        191.79        21.78 o                         
  -1   7   5       1485.84       1463.38        44.23 o                         
   0   7   5       1046.87        993.00        57.73 o                         
   1   7   5       1396.16       1337.52        35.85 o                         
   2   7   5          1.74          0.00         7.36 o                         
   3   7   5        812.77        865.22        41.96 o                         
   4   7   5        427.49        398.02        35.71 o                         
   5   7   5        109.25        135.94        24.74 o                         
   6   7   5         77.64         90.03        22.87 o                         
   7   7   5        724.15        745.02        65.01 o                         
   8   7   5         13.27         22.36        12.70 o                         
   9   7   5        517.57        512.42        30.14 o                         
  10   7   5        154.14         97.90        16.61 o                         
  11   7   5          2.96         15.21        15.53 o                         
  12   7   5        241.67        205.01        22.76 o                         
  13   7   5          0.02          5.20        21.31 o                         
 -12   8   5         27.10         36.47        24.24 o                         
 -11   8   5        590.30        616.61        53.92 o                         
 -10   8   5        277.45        240.62        35.64 o                         
  -9   8   5         40.55         40.61        15.27 o                         
  -8   8   5        108.05        148.25        22.69 o                         
  -7   8   5         23.67         37.90        13.63 o                         
  -6   8   5          3.77         21.98        12.20 o                         
  -5   8   5        189.44        200.87        20.61 o                         
  -4   8   5        351.42        344.82        32.02 o                         
  -3   8   5          0.75         18.99        13.44 o                         
  -2   8   5        534.94        563.38        34.27 o                         
  -1   8   5        211.57        176.23        25.18 o                         
   0   8   5         61.87         70.31        19.20 o                         
   1   8   5         37.08         24.07        15.57 o                         
   2   8   5        334.36        316.88        23.18 o                         
   3   8   5        843.94        736.47        32.58 o                         
   4   8   5        361.62        372.81        41.94 o                         
   5   8   5        477.18        520.02        31.86 o                         
   6   8   5         44.93         15.11        13.80 o                         
   7   8   5         94.03        108.81        18.04 o                         
   8   8   5         97.20         96.54        24.85 o                         
   9   8   5        250.44        247.19        24.54 o                         
  10   8   5         54.91         65.36        17.49 o                         
  11   8   5        480.07        479.03        34.17 o                         
  12   8   5         82.25        119.39        27.97 o                         
 -11   9   5          4.78          0.00        20.28 o                         
 -10   9   5         35.70         35.97        21.90 o                         
  -9   9   5         26.51         20.54        24.52 o                         
  -8   9   5        833.69        763.70        64.36 o                         
  -7   9   5        312.61        341.09        32.24 o                         
  -6   9   5         54.58         37.18        20.65 o                         
  -5   9   5          8.32          3.04        11.50 o                         
  -4   9   5         64.23         49.78        20.75 o                         
  -3   9   5        231.20        242.13        21.27 o                         
  -2   9   5        250.64        267.15        21.72 o                         
  -1   9   5       1012.43       1024.31        59.80 o                         
   0   9   5        531.46        516.15        47.53 o                         
   1   9   5         29.92         40.78        14.19 o                         
   2   9   5        304.60        253.93        31.05 o                         
   3   9   5        360.83        314.64        38.02 o                         
   4   9   5        374.55        363.70        20.90 o                         
   5   9   5        174.26        150.86        22.13 o                         
   6   9   5         77.09        117.91        26.71 o                         
   7   9   5         22.32          0.00        24.92 o                         
   8   9   5        769.49        913.32        48.43 o                         
   9   9   5        141.69         73.05        55.21 o                         
  10   9   5          3.56          8.01        31.18 o                         
  11   9   5        101.91         95.14        47.34 o                         
  -9  10   5         42.84         19.07        50.63 o                         
  -8  10   5         23.01         24.95        35.93 o                         
  -7  10   5         62.43         59.10        20.72 o                         
  -6  10   5        279.08        345.63        33.22 o                         
  -5  10   5         88.90         72.85        16.43 o                         
  -4  10   5        429.83        389.51        36.59 o                         
  -3  10   5         49.22         26.67        12.55 o                         
  -2  10   5         46.26         55.74        14.90 o                         
  -1  10   5         31.76         26.60        12.25 o                         
   0  10   5        435.31        416.26        31.39 o                         
   1  10   5         27.37         25.80        14.50 o                         
   2  10   5        261.74        313.88        30.39 o                         
   3  10   5         41.13         33.90        23.81 o                         
   4  10   5        334.53        409.48        28.76 o                         
   5  10   5         52.29         62.31        26.89 o                         
   6  10   5        248.63        256.59        41.12 o                         
   7  10   5        156.40        125.37        33.59 o                         
   8  10   5        172.84        227.18        46.81 o                         
   9  10   5          0.37          0.00        49.98 o                         
  -6  11   5         47.03         37.07        28.99 o                         
  -5  11   5        254.48        206.44        64.03 o                         
  -4  11   5        333.09        334.49        50.59 o                         
  -3  11   5         27.50         12.96        17.99 o                         
  -2  11   5        253.21        239.68        42.50 o                         
  -1  11   5         34.18         75.77        35.58 o                         
   0  11   5          2.99         14.20        18.77 o                         
   1  11   5        232.29        181.70        31.68 o                         
   2  11   5        157.88        142.45        35.04 o                         
   3  11   5          8.59          0.32        23.64 o                         
   4  11   5        695.03        749.31        34.84 o                         
   5  11   5         58.01         70.32        21.05 o                         
   6  11   5         33.00         50.87        22.36 o                         
 -16   0   6        165.00        228.94        53.84 o                         
 -15   0   6         32.98         64.71        24.09 o                         
 -14   0   6        505.30        697.81        68.06 o                         
 -13   0   6        584.57        502.99        42.75 o                         
 -12   0   6         12.22          9.82        13.98 o                         
 -11   0   6        930.93        769.37        35.19 o                         
 -10   0   6        153.89        139.78        17.82 o                         
  -9   0   6        167.87        158.90        16.99 o                         
  -8   0   6       1207.25       1136.08        35.92 o                         
  -7   0   6        381.92        450.66        25.92 o                         
  -6   0   6       4073.59       3984.82        67.71 o                         
  -5   0   6        963.49        978.28        26.51 o                         
  -4   0   6      15341.96      15408.67       202.68 o                         
  -3   0   6        100.68        125.47         8.87 o                         
  -2   0   6       1122.63       1192.36        27.92 o                         
  -1   0   6          9.13         35.03         6.25 o                         
   0   0   6          2.92         41.81        18.29 o                         
   1   0   6         40.76         73.83        21.56 o                         
   2   0   6       6789.36       6809.17       175.68 o                         
   3   0   6       1771.22       2172.88       104.21 o                         
   4   0   6       1640.53       1902.02        72.91 o                         
   5   0   6         58.64         23.85        13.49 o                         
   6   0   6       3531.80       3301.38       169.22 o                         
   7   0   6          1.31         20.91        24.17 o                         
   8   0   6       3575.02       3479.09       186.86 o                         
   9   0   6        823.69        887.90       109.11 o                         
  10   0   6       1662.74       1607.89       126.10 o                         
  11   0   6        981.56        911.42       120.22 o                         
  12   0   6        210.18        243.05        68.60 o                         
  13   0   6          1.13         10.45        30.05 o                         
  14   0   6        432.18        448.83        39.53 o                         
  15   0   6        247.08        254.56        33.48 o                         
  16   0   6        574.68        606.96       114.99 o                         
 -16   1   6        966.75       1047.98        57.23 o                         
 -15   1   6         11.59         40.86        15.09 o                         
 -14   1   6         27.67         45.98        15.20 o                         
 -13   1   6         35.57         26.32        13.14 o                         
 -12   1   6        150.43        193.57        16.48 o                         
 -11   1   6         33.55         35.11        11.04 o                         
 -10   1   6       3011.26       2973.83        47.53 o                         
  -9   1   6          0.90          1.69         7.85 o                         
  -8   1   6         94.87        144.99        11.90 o                         
  -7   1   6        522.49        509.45        19.28 o                         
  -6   1   6         33.21         25.71         6.36 o                         
  -5   1   6         20.56         29.40         6.12 o                         
  -4   1   6       4576.81       4420.02        61.23 o                         
  -3   1   6        109.91        103.71         5.87 o                         
  -2   1   6         60.54         59.71         6.73 o                         
  -1   1   6        115.06         97.87         5.88 o                         
   0   1   6        268.10        272.42        16.00 o                         
   1   1   6       2086.18       2205.39        96.37 o                         
   2   1   6        831.99        731.41        29.66 o                         
   3   1   6        420.50        432.28        25.62 o                         
   4   1   6        786.56        862.85        38.95 o                         
   5   1   6       1593.31       1572.18        56.97 o                         
   6   1   6       1823.74       1649.13        61.30 o                         
   7   1   6         16.09          5.16        14.12 o                         
   8   1   6         27.88         77.01        28.09 o                         
   9   1   6        287.91        284.93        69.58 o                         
  10   1   6        129.32        169.62        37.81 o                         
  11   1   6        767.23        752.98        77.14 o                         
  12   1   6        299.29        350.44        25.91 o                         
  13   1   6        455.17        461.08        49.17 o                         
  14   1   6         29.26         32.48        17.16 o                         
  15   1   6         14.24         33.15        16.80 o                         
  16   1   6         11.49          0.00        21.58 o                         
 -16   2   6        211.34        218.58        48.00 o                         
 -15   2   6        524.79        535.72        34.81 o                         
 -14   2   6         65.33         88.49        17.60 o                         
 -13   2   6        274.00        375.00        28.04 o                         
 -12   2   6         69.32         84.52        15.02 o                         
 -11   2   6        140.79        178.22        16.18 o                         
 -10   2   6        301.21        409.96        21.73 o                         
  -9   2   6        739.41        709.25        25.66 o                         
  -8   2   6       1690.62       1659.68        31.68 o                         
  -7   2   6        174.90        145.87        13.91 o                         
  -6   2   6        558.35        615.67        16.60 o                         
  -5   2   6         96.27         81.78         7.07 o                         
  -4   2   6        477.30        492.09        13.44 o                         
  -3   2   6       2488.75       2531.14        34.42 o                         
  -2   2   6       1511.67       1482.89        27.50 o                         
  -1   2   6          2.71         18.22         4.25 o                         
   0   2   6       1491.22       1550.26        27.82 o                         
   1   2   6         34.73         54.24         7.82 o                         
   2   2   6          2.03         18.82         4.80 o                         
   3   2   6       1177.84       1193.13        44.96 o                         
   4   2   6        327.83        269.03        32.30 o                         
   5   2   6        670.52        758.13        44.49 o                         
   6   2   6         14.59         11.77        11.53 o                         
   7   2   6        690.60        748.47        51.57 o                         
   8   2   6        410.17        363.53        47.19 o                         
   9   2   6        811.21        906.31        62.39 o                         
  10   2   6        911.97        984.90        85.23 o                         
  11   2   6        261.17        290.78        34.50 o                         
  12   2   6          0.37          0.00        11.34 o                         
  13   2   6         85.87         84.16        19.28 o                         
  14   2   6        221.12        246.67        30.36 o                         
  15   2   6         68.82         65.28        33.67 o                         
  16   2   6         14.42          0.00        23.69 o                         
 -16   3   6        127.47         93.74        30.18 o                         
 -15   3   6         98.64        149.33        24.92 o                         
 -14   3   6         70.87        102.54        20.97 o                         
 -13   3   6          0.68         28.09        14.82 o                         
 -12   3   6        260.50        291.62        24.38 o                         
 -11   3   6        424.64        490.71        24.30 o                         
 -10   3   6       1512.59       1427.53        34.81 o                         
  -9   3   6         35.64         38.93        10.84 o                         
  -8   3   6          0.14          3.67         8.49 o                         
  -7   3   6        159.35        118.48        11.56 o                         
  -6   3   6       2230.88       2262.79        34.97 o                         
  -5   3   6       7283.59       7206.73        70.90 o                         
  -4   3   6         10.15         14.43         4.20 o                         
  -3   3   6       1154.79       1123.04        20.77 o                         
  -2   3   6        709.67        648.24        14.34 o                         
  -1   3   6         62.13         66.29         7.65 o                         
   0   3   6        143.27        175.72        10.13 o                         
   1   3   6       3898.41       3567.14        50.21 o                         
   2   3   6       1374.51       1326.11       108.92 o                         
   3   3   6       3103.92       3102.75       222.79 o                         
   4   3   6        669.71        622.77        44.38 o                         
   5   3   6        119.24        153.06         9.29 o                         
   6   3   6        450.85        485.07        16.49 o                         
   7   3   6       3761.07       3536.87        72.85 o                         
   8   3   6          1.85         12.90         9.25 o                         
   9   3   6         38.20         43.20        11.61 o                         
  10   3   6        561.92        640.91        32.34 o                         
  11   3   6        302.18        296.28        25.30 o                         
  12   3   6         65.51         94.56        17.55 o                         
  13   3   6        161.45        238.05        25.92 o                         
  14   3   6         10.56         11.18        18.48 o                         
  15   3   6         36.65          1.92        20.04 o                         
 -15   4   6        881.47        958.95        69.01 o                         
 -14   4   6         24.85         36.95        20.43 o                         
 -13   4   6        211.64        214.95        29.80 o                         
 -12   4   6          0.14         25.09        18.04 o                         
 -11   4   6          0.10         11.49        12.77 o                         
 -10   4   6          0.63          2.24         9.54 o                         
  -9   4   6       2444.72       2426.10        49.39 o                         
  -8   4   6        388.43        383.95        19.49 o                         
  -7   4   6        106.89        162.65        13.02 o                         
  -6   4   6        825.67        743.49        21.59 o                         
  -5   4   6         46.77         52.32         7.61 o                         
  -4   4   6        150.33        146.81        11.88 o                         
  -3   4   6       2796.81       2679.97        39.64 o                         
  -2   4   6        126.96        190.17         9.55 o                         
  -1   4   6        137.67        166.66         7.60 o                         
   0   4   6       1618.77       1586.13        32.71 o                         
   1   4   6        967.41       1020.70        33.66 o                         
   2   4   6          8.27          8.89         5.71 o                         
   3   4   6        523.46        581.20        27.51 o                         
   4   4   6        522.94        574.11        26.67 o                         
   5   4   6       2092.76       2079.48        49.33 o                         
   6   4   6        404.96        408.70        37.62 o                         
   7   4   6        597.89        580.69        46.94 o                         
   8   4   6         38.93         42.52        11.49 o                         
   9   4   6        418.39        446.56        26.14 o                         
  10   4   6         25.11         37.40        11.02 o                         
  11   4   6         87.57         87.17        16.04 o                         
  12   4   6        314.79        282.73        22.41 o                         
  13   4   6        260.10        252.57        23.14 o                         
  14   4   6          0.94         12.63        15.18 o                         
  15   4   6          0.08         22.90        16.64 o                         
 -15   5   6         91.55         82.57        30.54 o                         
 -14   5   6        475.40        496.21        76.15 o                         
 -13   5   6         56.50         86.00        27.92 o                         
 -12   5   6          0.82          9.24        20.20 o                         
 -11   5   6        143.50        133.61        29.23 o                         
 -10   5   6        383.21        408.10        28.31 o                         
  -9   5   6         57.95         78.82        16.22 o                         
  -8   5   6        644.62        650.28        33.42 o                         
  -7   5   6        975.59       1058.75        33.49 o                         
  -6   5   6       2361.47       2348.07        48.20 o                         
  -5   5   6       1155.15       1050.89        33.00 o                         
  -4   5   6        316.64        362.80        20.92 o                         
  -3   5   6        427.12        450.95        20.18 o                         
  -2   5   6        381.52        357.31        14.59 o                         
  -1   5   6        561.78        580.70        28.17 o                         
   0   5   6        441.83        447.36        19.29 o                         
   1   5   6        570.65        575.71        29.33 o                         
   2   5   6       1340.27       1405.04        37.08 o                         
   3   5   6         30.45         14.75         8.67 o                         
   4   5   6        355.82        377.38        19.73 o                         
   5   5   6       1344.72       1185.86        44.70 o                         
   6   5   6        788.44        859.54        26.67 o                         
   7   5   6       2187.53       2270.92        62.47 o                         
   8   5   6          2.16          1.19        11.77 o                         
   9   5   6        746.51        826.55        47.81 o                         
  10   5   6        199.81        189.03        23.54 o                         
  11   5   6         28.03         50.55        22.54 o                         
  12   5   6          0.18          0.62        14.30 o                         
  13   5   6        129.43        130.35        27.91 o                         
  14   5   6         14.33         13.36        16.76 o                         
 -14   6   6        123.00        127.12        33.52 o                         
 -13   6   6        424.06        443.38        47.26 o                         
 -12   6   6        134.50         63.68        57.37 o                         
 -11   6   6        373.88        304.02        38.32 o                         
 -10   6   6          0.34          0.00        18.35 o                         
  -9   6   6         54.55         17.51        14.29 o                         
  -8   6   6        156.32        165.85        21.83 o                         
  -7   6   6        731.95        767.00        38.85 o                         
  -6   6   6        357.62        337.46        26.01 o                         
  -5   6   6        148.23        101.05        15.77 o                         
  -4   6   6        571.48        598.50        30.14 o                         
  -3   6   6        798.97        894.87        31.00 o                         
  -2   6   6         65.00         33.08         9.23 o                         
  -1   6   6          0.50          7.09         9.58 o                         
   0   6   6         35.94         36.11         7.53 o                         
   1   6   6        751.86        728.82        45.35 o                         
   2   6   6       1245.88       1326.95        72.52 o                         
   3   6   6         68.13         82.53        18.79 o                         
   4   6   6          2.07          0.89        22.12 o                         
   5   6   6          0.49          0.00        14.62 o                         
   6   6   6        371.98        384.55        53.57 o                         
   7   6   6          9.29         14.67        16.51 o                         
   8   6   6         57.35         96.35        26.69 o                         
   9   6   6        472.33        424.01        35.20 o                         
  10   6   6        169.94        145.42        23.99 o                         
  11   6   6        283.45        243.77        30.40 o                         
  12   6   6          1.44          8.01        17.04 o                         
  13   6   6         20.12         35.85        19.72 o                         
  14   6   6        116.62        127.48        26.89 o                         
 -13   7   6         19.96         32.19        24.27 o                         
 -12   7   6         27.82         44.90        24.87 o                         
 -11   7   6        155.01        165.73        28.23 o                         
 -10   7   6        439.95        465.81        44.44 o                         
  -9   7   6         23.90         26.28        16.41 o                         
  -8   7   6          1.34         11.23        18.67 o                         
  -7   7   6        454.04        413.52        30.90 o                         
  -6   7   6       1076.01       1052.11        41.90 o                         
  -5   7   6        119.63         97.29        16.68 o                         
  -4   7   6       3119.69       3195.66        73.85 o                         
  -3   7   6         54.19         56.14        13.86 o                         
  -2   7   6          1.55          0.00         7.99 o                         
  -1   7   6         32.45         26.91        12.17 o                         
   0   7   6        159.88        185.03        17.82 o                         
   1   7   6        154.51        159.73        14.42 o                         
   2   7   6        170.98        163.81        27.67 o                         
   3   7   6          0.02          6.75        18.70 o                         
   4   7   6        636.49        510.74        51.20 o                         
   5   7   6        623.66        476.29        61.41 o                         
   6   7   6       1006.99        861.15        86.54 o                         
   7   7   6        126.46        100.32        35.20 o                         
   8   7   6         99.62        111.08        25.61 o                         
   9   7   6         11.11          4.14        18.30 o                         
  10   7   6         88.82         69.93        22.32 o                         
  11   7   6         26.69         56.35        22.25 o                         
  12   7   6        367.95        376.77        61.20 o                         
  13   7   6        269.14        189.27        31.93 o                         
 -12   8   6        120.06        106.86        31.06 o                         
 -11   8   6         46.13         72.14        25.75 o                         
 -10   8   6         82.26         55.72        21.03 o                         
  -9   8   6          0.29         12.82        14.34 o                         
  -8   8   6        614.30        580.72        31.71 o                         
  -7   8   6         27.56          0.00        11.69 o                         
  -6   8   6        109.66        123.25        19.52 o                         
  -5   8   6          6.14          0.00        10.97 o                         
  -4   8   6         19.57         20.00        12.00 o                         
  -3   8   6         34.88         22.41        11.59 o                         
  -2   8   6       1154.89       1177.70        55.63 o                         
  -1   8   6         26.40         33.66        13.50 o                         
   0   8   6        109.56        109.27        16.44 o                         
   1   8   6         16.00         22.96        17.11 o                         
   2   8   6        476.97        484.50        46.90 o                         
   3   8   6        292.45        358.61        40.97 o                         
   4   8   6        288.81        194.08        65.66 o                         
   5   8   6         23.50          0.00        25.26 o                         
   6   8   6         21.53         11.24        29.52 o                         
   7   8   6        213.68        189.67        74.81 o                         
   8   8   6         46.19         42.77        18.81 o                         
   9   8   6          0.42          0.00        15.57 o                         
  10   8   6        235.33        278.13        28.66 o                         
  11   8   6        140.57        169.07        25.23 o                         
 -10   9   6         92.58        105.33        26.90 o                         
  -9   9   6        115.45        116.27        20.25 o                         
  -8   9   6        120.82         96.78        19.13 o                         
  -7   9   6         44.68         31.01        13.34 o                         
  -6   9   6        982.55        914.60        38.36 o                         
  -5   9   6          6.49          0.00        10.00 o                         
  -4   9   6        283.45        304.65        22.80 o                         
  -3   9   6        626.41        641.48        33.62 o                         
  -2   9   6          0.12          3.10        10.11 o                         
  -1   9   6         33.31         47.49        14.75 o                         
   0   9   6         39.16         49.25        15.12 o                         
   1   9   6          5.78          4.27        12.14 o                         
   2   9   6        339.12        319.96        46.71 o                         
   3   9   6        137.14        131.23        29.42 o                         
   4   9   6          1.76          6.89        14.25 o                         
   5   9   6         38.37         42.21        17.58 o                         
   6   9   6          0.58          1.72        16.07 o                         
   7   9   6         44.14          0.00        35.08 o                         
   8   9   6        257.90        242.48        31.55 o                         
   9   9   6         33.11          0.00        29.09 o                         
  10   9   6         86.53        124.50        39.60 o                         
  -8  10   6          0.39          1.84        17.27 o                         
  -7  10   6          2.97          0.00        17.45 o                         
  -6  10   6         88.29         46.78        24.39 o                         
  -5  10   6          2.34          0.00        14.22 o                         
  -4  10   6         20.47          0.00        15.91 o                         
  -3  10   6         93.73        105.48        16.70 o                         
  -2  10   6         40.88         29.90        13.09 o                         
  -1  10   6         15.78         12.04        14.77 o                         
   0  10   6        130.81        167.11        21.98 o                         
   1  10   6          2.75         11.95        13.97 o                         
   2  10   6         13.91          5.58        11.75 o                         
   3  10   6         12.90         14.72        21.26 o                         
   4  10   6         11.72          0.00        20.20 o                         
   5  10   6          5.20          0.00        20.42 o                         
   6  10   6          8.56          0.00        22.60 o                         
   7  10   6        246.35        294.39        72.20 o                         
   8  10   6         63.32         26.90        38.55 o                         
  -5  11   6        173.41        179.41        29.45 o                         
  -4  11   6         35.42         31.94        17.28 o                         
  -3  11   6          1.24          2.03        16.60 o                         
  -2  11   6        105.56         88.49        28.59 o                         
  -1  11   6        114.39        108.87        24.14 o                         
   0  11   6          8.69         39.64        19.92 o                         
   1  11   6         92.47        101.20        24.78 o                         
   2  11   6        320.01        323.89        51.09 o                         
   3  11   6         39.89         51.32        29.01 o                         
   4  11   6          0.02          0.00        21.16 o                         
   5  11   6        137.04        118.55        50.31 o                         
 -16   1   7          8.96         30.43        18.58 o                         
 -15   1   7         29.38         38.03        20.03 o                         
 -14   1   7          1.99         27.19        16.63 o                         
 -13   1   7        389.55        582.01        43.70 o                         
 -12   1   7        842.15        766.48        39.50 o                         
 -11   1   7        833.50       1013.01        39.83 o                         
 -10   1   7         23.76         19.32        12.32 o                         
  -9   1   7         16.94         21.00        10.73 o                         
  -8   1   7         64.13         50.75        10.73 o                         
  -7   1   7         32.81         35.28        10.33 o                         
  -6   1   7        406.45        345.24        16.46 o                         
  -5   1   7        391.77        420.37        18.57 o                         
  -4   1   7        102.68        100.17         6.87 o                         
  -3   1   7         68.15         95.02         9.14 o                         
  -2   1   7        209.64        139.37         9.72 o                         
  -1   1   7         53.72         80.66         6.15 o                         
   0   1   7       3687.74       3809.41       186.55 o                         
   1   1   7          0.76         24.83        14.13 o                         
   2   1   7        192.00        243.13        25.67 o                         
   3   1   7         77.39         94.85        13.84 o                         
   4   1   7        158.63        159.70        17.92 o                         
   5   1   7        385.87        445.32        30.89 o                         
   6   1   7         90.01        165.54        24.67 o                         
   7   1   7         14.07          0.69        13.87 o                         
   8   1   7         33.39         56.90        19.22 o                         
   9   1   7        336.85        379.08        82.32 o                         
  10   1   7        104.57         49.75        24.90 o                         
  11   1   7        192.35        214.08        42.96 o                         
  12   1   7          0.02          0.00        20.91 o                         
  13   1   7          2.23          0.00        10.70 o                         
  14   1   7        149.07        216.26        30.49 o                         
  15   1   7         15.25         13.86        25.97 o                         
 -16   2   7        895.41       1008.49        70.51 o                         
 -15   2   7        285.43        300.21        38.77 o                         
 -14   2   7         17.89         46.81        19.27 o                         
 -13   2   7        559.31        578.94        43.75 o                         
 -12   2   7          0.06         26.43        12.85 o                         
 -11   2   7        880.22        874.30        49.41 o                         
 -10   2   7       1869.31       1937.54        60.54 o                         
  -9   2   7          2.07         15.87        10.95 o                         
  -8   2   7        315.38        250.49        17.12 o                         
  -7   2   7       1188.95       1108.63        35.16 o                         
  -6   2   7        104.30         91.12         9.53 o                         
  -5   2   7         27.49         32.15         7.25 o                         
  -4   2   7       3967.46       4011.26        45.52 o                         
  -3   2   7        128.71        123.14         9.89 o                         
  -2   2   7       2894.09       2836.74        44.94 o                         
  -1   2   7       2396.65       2418.24        32.67 o                         
   0   2   7        622.74        631.59        16.99 o                         
   1   2   7        814.69        843.98        67.95 o                         
   2   2   7        498.29        518.67        17.94 o                         
   3   2   7        403.97        485.23        29.08 o                         
   4   2   7       1104.89       1107.45        38.96 o                         
   5   2   7         16.94         10.73        11.78 o                         
   6   2   7        425.00        458.97        39.62 o                         
   7   2   7        426.46        530.19        44.76 o                         
   8   2   7        229.45        254.93        33.74 o                         
   9   2   7        236.95        206.97        31.59 o                         
  10   2   7       1716.58       1661.03        74.18 o                         
  11   2   7        162.50         96.68        25.39 o                         
  12   2   7        140.57        139.58        31.66 o                         
  13   2   7         18.84         41.28        16.41 o                         
  14   2   7         44.00         43.73        17.30 o                         
  15   2   7        222.48        371.30       122.18 o                         
 -15   3   7         53.87         94.26        29.33 o                         
 -14   3   7        135.38        207.00        56.49 o                         
 -13   3   7         55.84         56.83        23.07 o                         
 -12   3   7        563.27        661.14        60.05 o                         
 -11   3   7        193.05        207.62        24.79 o                         
 -10   3   7         20.22         14.88        14.28 o                         
  -9   3   7        697.62        704.64        34.96 o                         
  -8   3   7        149.31        124.46        16.21 o                         
  -7   3   7         86.00        106.82        13.19 o                         
  -6   3   7        261.32        320.78        16.75 o                         
  -5   3   7        553.66        613.81        22.91 o                         
  -4   3   7        639.80        627.35        14.96 o                         
  -3   3   7         36.26         85.54         9.15 o                         
  -2   3   7        328.72        296.65        17.00 o                         
  -1   3   7        224.07        216.95        13.05 o                         
   0   3   7       1584.49       1607.93        31.65 o                         
   1   3   7         75.94         89.01        12.62 o                         
   2   3   7         78.95        130.91        12.68 o                         
   3   3   7          2.98          0.00         6.74 o                         
   4   3   7         93.85         97.23        12.51 o                         
   5   3   7        104.33        119.71        11.51 o                         
   6   3   7        551.03        532.94        42.48 o                         
   7   3   7         31.92         34.37        16.56 o                         
   8   3   7        128.09        161.76        28.73 o                         
   9   3   7        322.67        327.00        20.15 o                         
  10   3   7        109.13        109.72        15.45 o                         
  11   3   7          2.04         11.92        11.11 o                         
  12   3   7         16.39         40.60        16.31 o                         
  13   3   7          0.01          0.00        12.52 o                         
  14   3   7         82.79         47.96        22.26 o                         
  15   3   7          6.75          5.16        16.99 o                         
 -15   4   7         21.80         10.46        25.10 o                         
 -14   4   7         27.07         67.64        26.16 o                         
 -13   4   7          0.49          0.00        22.54 o                         
 -12   4   7        696.05        614.35        50.37 o                         
 -11   4   7          7.12         17.01        19.43 o                         
 -10   4   7         75.36         95.78        19.42 o                         
  -9   4   7        752.15        616.56        43.76 o                         
  -8   4   7          0.48         34.37        14.13 o                         
  -7   4   7        423.09        333.36        25.63 o                         
  -6   4   7         30.91         34.08        12.99 o                         
  -5   4   7        121.96        123.44        13.81 o                         
  -4   4   7        118.18        142.99        11.16 o                         
  -3   4   7          2.66          0.00         5.71 o                         
  -2   4   7          6.22          0.00         7.62 o                         
  -1   4   7         20.48         21.34         8.13 o                         
   0   4   7         84.36        125.65        12.53 o                         
   1   4   7        183.66        215.30        21.14 o                         
   2   4   7         42.94         45.77         5.04 o                         
   3   4   7        105.15        116.29        13.06 o                         
   4   4   7       1318.28       1369.85        30.19 o                         
   5   4   7        156.02        122.85        26.99 o                         
   6   4   7          0.55         12.00        13.70 o                         
   7   4   7        669.04        666.13        52.27 o                         
   8   4   7          0.01          0.00        14.46 o                         
   9   4   7         16.36          0.00        14.14 o                         
  10   4   7          0.74          0.00         9.39 o                         
  11   4   7          0.05          0.00         9.64 o                         
  12   4   7         18.65         45.26        13.50 o                         
  13   4   7          7.21         24.01        18.53 o                         
  14   4   7         21.66         12.88        18.29 o                         
 -14   5   7          8.91         21.46        26.66 o                         
 -13   5   7         19.25         13.06        25.56 o                         
 -12   5   7        468.00        406.97        53.11 o                         
 -11   5   7         92.80         25.92        21.65 o                         
 -10   5   7          0.43          7.69        14.72 o                         
  -9   5   7        640.68        665.54        39.12 o                         
  -8   5   7       1276.51       1396.11        49.69 o                         
  -7   5   7        581.76        555.52        54.41 o                         
  -6   5   7       1613.60       1633.08        48.72 o                         
  -5   5   7         38.88         25.72        11.13 o                         
  -4   5   7        455.36        519.38        25.73 o                         
  -3   5   7         19.46         21.69         7.55 o                         
  -2   5   7        459.92        440.01        19.03 o                         
  -1   5   7        409.70        368.61        23.38 o                         
   0   5   7       1842.76       1745.66        64.66 o                         
   1   5   7        489.97        426.04        31.25 o                         
   2   5   7         43.13        115.51        15.76 o                         
   3   5   7        118.84        115.29        13.85 o                         
   4   5   7         16.34         31.18        12.59 o                         
   5   5   7       1842.50       2010.16        84.28 o                         
   6   5   7         46.46         51.26        17.43 o                         
   7   5   7         12.47         18.05        12.28 o                         
   8   5   7        112.54        176.78        21.27 o                         
   9   5   7        133.48        127.18        19.46 o                         
  10   5   7          5.31         17.22        16.10 o                         
  11   5   7        350.68        454.30        37.72 o                         
  12   5   7          0.18          6.38        14.91 o                         
  13   5   7         67.69         75.35        21.48 o                         
  14   5   7        438.81        487.85        40.29 o                         
 -13   6   7         26.78         32.59        25.76 o                         
 -12   6   7        184.77        184.01        47.99 o                         
 -11   6   7        116.85        116.96        31.57 o                         
 -10   6   7        721.38        640.17        45.64 o                         
  -9   6   7          0.36          5.48        13.43 o                         
  -8   6   7       1113.58       1226.87        68.84 o                         
  -7   6   7        409.95        403.80        32.82 o                         
  -6   6   7        594.65        536.69        31.86 o                         
  -5   6   7        122.74        143.33        18.51 o                         
  -4   6   7        298.30        337.31        23.67 o                         
  -3   6   7        190.22        166.68        14.95 o                         
  -2   6   7       2066.35       2058.49        54.13 o                         
  -1   6   7        132.71        126.63        10.87 o                         
   0   6   7        170.22        183.15        28.24 o                         
   1   6   7       2798.83       2612.07        89.92 o                         
   2   6   7        290.99        354.86        93.10 o                         
   3   6   7          9.02         18.95        48.02 o                         
   4   6   7       2631.89       2445.95       223.12 o                         
   5   6   7        176.65        241.25        41.81 o                         
   6   6   7        144.03        106.66        31.69 o                         
   7   6   7          4.59         26.22        15.38 o                         
   8   6   7        292.95        244.67        30.77 o                         
   9   6   7          2.76          0.00        14.41 o                         
  10   6   7        921.45       1030.51        53.90 o                         
  11   6   7         20.75         15.57        16.29 o                         
  12   6   7          8.45          3.12        19.05 o                         
  13   6   7         31.50         54.75        21.57 o                         
 -12   7   7         12.02         27.16        37.51 o                         
 -11   7   7         16.63         38.38        23.17 o                         
 -10   7   7        589.41        529.72        46.48 o                         
  -9   7   7         75.47         88.63        18.78 o                         
  -8   7   7         60.78         39.48        15.67 o                         
  -7   7   7        443.06        394.70        38.85 o                         
  -6   7   7         47.27         76.01        18.86 o                         
  -5   7   7          1.84          5.70        10.73 o                         
  -4   7   7        450.18        439.48        28.48 o                         
  -3   7   7         16.93         14.59         8.82 o                         
  -2   7   7          4.81          0.00        10.19 o                         
  -1   7   7          2.63         16.80        10.80 o                         
   0   7   7        588.18        598.46       144.72 o                         
   1   7   7         59.92         82.58        22.40 o                         
   2   7   7        483.87        434.67        41.74 o                         
   3   7   7          0.07         20.37        17.90 o                         
   4   7   7        106.39         99.82        40.18 o                         
   5   7   7        479.05        336.01        70.24 o                         
   6   7   7        175.38        175.19        34.91 o                         
   7   7   7          5.10          0.00        36.26 o                         
   8   7   7         29.60          2.85        26.03 o                         
   9   7   7         80.07         87.28        31.22 o                         
  10   7   7         47.26         66.24        31.84 o                         
  11   7   7         70.29         38.31        25.93 o                         
  12   7   7        233.29        195.89        36.33 o                         
 -11   8   7         17.28         10.88        19.83 o                         
 -10   8   7         17.64          6.37        29.94 o                         
  -9   8   7        141.48        149.86        27.75 o                         
  -8   8   7          7.32         12.78        14.33 o                         
  -7   8   7        143.74        195.54        23.67 o                         
  -6   8   7        116.28        129.72        19.73 o                         
  -5   8   7         32.51         28.71        25.74 o                         
  -4   8   7         64.00         77.31        14.88 o                         
  -3   8   7        353.91        353.50        22.88 o                         
  -2   8   7         35.49         45.14        14.43 o                         
  -1   8   7        762.94        670.21        35.64 o                         
   0   8   7        441.89        374.61        33.17 o                         
   1   8   7        228.68        253.17        34.79 o                         
   2   8   7         22.02         33.13        19.16 o                         
   3   8   7        154.37        174.72        30.44 o                         
   4   8   7         13.78         23.84        19.61 o                         
   5   8   7          0.95          0.00        22.12 o                         
   6   8   7        179.29        248.07        50.31 o                         
   7   8   7         57.01         42.96        31.06 o                         
   8   8   7         88.94         22.76        31.18 o                         
   9   8   7         39.73          2.76        27.49 o                         
  10   8   7         44.82          1.07        31.84 o                         
  -9   9   7         61.48         93.91        25.00 o                         
  -8   9   7         35.33         49.96        28.73 o                         
  -7   9   7         49.63         78.40        19.37 o                         
  -6   9   7        242.86        250.70        26.14 o                         
  -5   9   7         34.47         68.07        16.69 o                         
  -4   9   7         29.17          9.79        13.67 o                         
  -3   9   7        258.62        343.66        30.31 o                         
  -2   9   7         48.02         45.55        21.37 o                         
  -1   9   7        672.28        636.45        37.06 o                         
   0   9   7        112.47        141.75        18.78 o                         
   1   9   7          2.91         29.93        22.94 o                         
   2   9   7         89.55         56.58        23.92 o                         
   3   9   7        244.52        261.40        42.79 o                         
   4   9   7         98.71         98.93        28.10 o                         
   5   9   7        421.53        406.87        47.13 o                         
   6   9   7          0.51          0.00        21.19 o                         
   7   9   7         37.21         33.84        21.01 o                         
   8   9   7         18.64          0.00        44.43 o                         
   9   9   7        101.46         64.25        39.39 o                         
  -7  10   7        384.44        421.44        41.36 o                         
  -6  10   7        104.38        129.59        21.95 o                         
  -5  10   7          8.64          7.96        14.10 o                         
  -4  10   7        476.32        457.97        33.00 o                         
  -3  10   7         48.72         49.26        14.06 o                         
  -2  10   7         68.39         79.91        19.29 o                         
  -1  10   7        502.60        540.29        71.91 o                         
   0  10   7        118.34        132.60        24.34 o                         
   1  10   7         60.31         27.02        24.87 o                         
   2  10   7        277.11        231.75        39.42 o                         
   3  10   7        534.76        425.48       112.05 o                         
   4  10   7        396.48        276.13        64.35 o                         
   5  10   7        108.77        138.16        33.33 o                         
   6  10   7        114.40         81.77        30.92 o                         
  -2  11   7         44.74         76.14        21.69 o                         
  -1  11   7         18.14         33.82        18.63 o                         
   0  11   7          0.86          0.00        13.70 o                         
   1  11   7        265.89        258.10        44.29 o                         
   2  11   7         28.07          6.81        26.61 o                         
 -15   0   8        669.04        816.09        77.68 o                         
 -14   0   8        133.59        130.60        41.16 o                         
 -13   0   8         29.09         31.40        24.37 o                         
 -12   0   8        242.43        225.64        30.16 o                         
 -11   0   8        177.59        185.53        26.07 o                         
 -10   0   8        319.97        303.08        31.23 o                         
  -9   0   8       5257.00       5313.23       124.90 o                         
  -8   0   8         12.64         18.09        15.07 o                         
  -7   0   8          0.20          4.88        14.02 o                         
  -6   0   8          3.53         13.73        16.22 o                         
  -5   0   8        566.05        560.39        22.59 o                         
  -4   0   8        250.76        251.63        21.87 o                         
  -3   0   8       2849.33       2910.49        67.60 o                         
  -2   0   8        359.89        317.48        20.82 o                         
  -1   0   8        527.36        485.96        30.61 o                         
   0   0   8        299.12        341.05        45.73 o                         
   1   0   8        180.39        195.35        39.85 o                         
   3   0   8        928.25       1013.35        71.87 o                         
   4   0   8         77.72         62.22        20.24 o                         
   5   0   8         84.46        154.25        48.67 o                         
   6   0   8          4.01          6.76        22.87 o                         
   7   0   8       1619.88       1610.95        78.87 o                         
   8   0   8        198.88        197.96        34.88 o                         
   9   0   8        315.74        409.65        51.59 o                         
  10   0   8        246.39        238.47        66.64 o                         
  11   0   8        718.49        841.51       118.26 o                         
  12   0   8         25.18         19.60        38.55 o                         
  13   0   8       1112.02       1122.45       148.96 o                         
  14   0   8         48.06          5.23        40.51 o                         
  15   0   8          5.71          0.00        33.32 o                         
 -15   1   8         14.52         55.84        23.63 o                         
 -14   1   8          4.88         13.57        19.60 o                         
 -13   1   8        496.66        502.50        40.00 o                         
 -12   1   8        107.27        107.54        18.40 o                         
 -11   1   8        244.54        290.01        29.36 o                         
 -10   1   8        582.18        549.04        28.03 o                         
  -9   1   8        317.20        279.81        37.25 o                         
  -8   1   8        176.51        179.10        17.06 o                         
  -7   1   8       1117.41       1091.85        33.55 o                         
  -6   1   8        520.63        540.78        25.85 o                         
  -5   1   8        156.02        132.21         8.54 o                         
  -4   1   8        614.18        689.14        23.13 o                         
  -3   1   8       1262.45       1223.17        27.85 o                         
  -2   1   8        132.59        128.27        11.15 o                         
  -1   1   8        333.17        355.34        12.11 o                         
   0   1   8         92.84        132.99        11.92 o                         
   1   1   8       1023.76        672.32       343.66 o                         
   2   1   8         96.76         74.63        22.87 o                         
   3   1   8        102.01        106.84        17.62 o                         
   4   1   8       1256.41       1463.05        47.34 o                         
   5   1   8       1778.75       1817.32        55.90 o                         
   6   1   8         24.29         27.12        12.78 o                         
   7   1   8        284.45        279.32        28.17 o                         
   8   1   8         38.56         17.55        16.39 o                         
   9   1   8       1883.43       1848.69        84.63 o                         
  10   1   8         25.55         38.10        19.02 o                         
  11   1   8        430.43        406.99        44.66 o                         
  12   1   8          6.28         22.94        17.44 o                         
  13   1   8         19.23         12.37        24.92 o                         
  14   1   8        173.32        179.74        41.13 o                         
 -15   2   8        123.95         84.06        26.54 o                         
 -14   2   8        173.77        182.57        33.24 o                         
 -13   2   8         21.75         71.93        24.55 o                         
 -12   2   8         27.85         46.46        17.12 o                         
 -11   2   8         10.02          3.83        19.05 o                         
 -10   2   8        165.64        172.89        26.76 o                         
  -9   2   8        572.63        490.45        28.67 o                         
  -8   2   8        148.33        146.74        15.82 o                         
  -7   2   8         32.09         38.05        10.94 o                         
  -6   2   8        465.58        468.87        24.45 o                         
  -5   2   8        985.06        949.03        21.57 o                         
  -4   2   8        683.99        586.71        16.85 o                         
  -3   2   8        735.30        715.88        23.89 o                         
  -2   2   8          6.55         19.24         7.83 o                         
  -1   2   8         19.45         24.36         9.17 o                         
   0   2   8        218.03        228.19         8.25 o                         
   1   2   8        100.41         91.77        19.94 o                         
   2   2   8        260.86        206.88        17.21 o                         
   3   2   8        276.46        303.88        30.13 o                         
   4   2   8          0.01          8.09        10.65 o                         
   5   2   8          1.98          9.21        10.59 o                         
   6   2   8        100.32         80.62        19.99 o                         
   7   2   8        266.97        296.51        35.32 o                         
   8   2   8        744.22        766.02        57.56 o                         
   9   2   8        917.19        856.82        61.48 o                         
  10   2   8        470.82        543.55        51.89 o                         
  11   2   8          9.19         27.24        21.29 o                         
  12   2   8          8.81          9.10         9.13 o                         
  13   2   8         16.55         24.39        13.12 o                         
  14   2   8         49.64         48.82        23.83 o                         
 -14   3   8        448.25        467.59        47.74 o                         
 -13   3   8         66.20         78.49        26.09 o                         
 -12   3   8        205.32        216.48        26.55 o                         
 -11   3   8        336.33        397.78        53.44 o                         
 -10   3   8         67.87        103.98        19.52 o                         
  -9   3   8         40.30         41.50        14.88 o                         
  -8   3   8        788.98        824.66        33.72 o                         
  -7   3   8        145.91        113.41        15.37 o                         
  -6   3   8        202.32        219.62        17.57 o                         
  -5   3   8          0.93         41.86         9.49 o                         
  -4   3   8          0.28         17.38         7.12 o                         
  -3   3   8         15.01         34.44        13.44 o                         
  -2   3   8       2575.73       2430.04        53.84 o                         
  -1   3   8        563.92        518.14        22.92 o                         
   0   3   8        661.30        698.95        22.62 o                         
   1   3   8        781.84        711.06        43.38 o                         
   2   3   8          1.40         23.61         7.26 o                         
   3   3   8       1314.16       1191.39       115.43 o                         
   4   3   8       1418.23       1421.86        39.80 o                         
   5   3   8        282.82        294.76        18.56 o                         
   6   3   8        504.18        445.83        40.03 o                         
   7   3   8        292.40        334.92        36.64 o                         
   8   3   8        271.81        253.21        34.95 o                         
   9   3   8          5.67         23.71        17.10 o                         
  10   3   8         82.05        134.10        15.07 o                         
  11   3   8        224.99        236.94        21.30 o                         
  12   3   8        516.98        396.54        43.37 o                         
  13   3   8         85.19         41.74        15.18 o                         
  14   3   8         72.65         62.32        26.19 o                         
 -14   4   8       1530.27       1460.32        78.32 o                         
 -13   4   8          0.74          3.56        19.47 o                         
 -12   4   8        375.61        287.64        48.16 o                         
 -11   4   8          0.03         13.42        15.35 o                         
 -10   4   8       1297.59       1223.17        67.52 o                         
  -9   4   8        195.79        178.09        22.20 o                         
  -8   4   8        339.10        316.96        26.37 o                         
  -7   4   8         21.40         14.26        12.18 o                         
  -6   4   8        399.18        370.03        28.64 o                         
  -5   4   8       2526.18       2491.47        50.88 o                         
  -4   4   8       2122.81       2034.99       102.37 o                         
  -3   4   8        226.16        263.55        24.01 o                         
  -2   4   8       1273.05       1239.07        42.95 o                         
  -1   4   8        156.68        172.86        18.26 o                         
   0   4   8        542.02        487.57        24.56 o                         
   1   4   8         47.47         52.30        10.66 o                         
   2   4   8       3941.87       3873.66       159.84 o                         
   3   4   8        152.64        158.59        18.77 o                         
   4   4   8        142.85        174.44        17.72 o                         
   5   4   8         28.33         31.45        20.17 o                         
   6   4   8        425.33        494.38        50.83 o                         
   7   4   8        113.15        103.66        24.40 o                         
   8   4   8       3620.85       3791.43       119.22 o                         
   9   4   8         25.10         40.97        23.45 o                         
  10   4   8          3.35         23.49        18.57 o                         
  11   4   8          0.62          3.06        16.15 o                         
  12   4   8          7.77          0.00        11.47 o                         
  13   4   8         80.34         81.00        29.42 o                         
 -13   5   8          5.77         24.86        23.32 o                         
 -12   5   8        105.08        177.49        32.56 o                         
 -11   5   8        607.12        574.14        39.57 o                         
 -10   5   8        350.00        304.22        29.01 o                         
  -9   5   8         10.76         20.34        19.05 o                         
  -8   5   8         18.26         13.54        11.57 o                         
  -7   5   8         64.64         94.65        16.42 o                         
  -6   5   8        852.37        801.71        33.33 o                         
  -5   5   8         14.61         12.54        10.01 o                         
  -4   5   8         17.56         33.60         7.58 o                         
  -3   5   8         45.20         54.03        19.24 o                         
  -2   5   8        794.79        788.73        37.19 o                         
  -1   5   8         18.25         43.49        23.47 o                         
   0   5   8       1155.87       1094.56        40.70 o                         
   1   5   8        144.92        195.63        19.12 o                         
   2   5   8        219.18        223.25        37.62 o                         
   3   5   8        178.39        170.23        17.77 o                         
   4   5   8        349.79        399.17        20.22 o                         
   5   5   8        186.75        197.82        29.04 o                         
   6   5   8        214.66        188.00       113.03 o                         
   7   5   8         15.11         16.78        18.84 o                         
   8   5   8         31.21         72.45        15.74 o                         
   9   5   8          1.58          7.91        14.69 o                         
  10   5   8        344.30        290.96        26.72 o                         
  11   5   8          3.45         11.91        14.41 o                         
  12   5   8         19.01         42.13        16.88 o                         
  13   5   8          0.25         18.04        16.09 o                         
 -12   6   8         11.28         21.66        21.43 o                         
 -11   6   8        111.72         76.75        25.21 o                         
 -10   6   8        379.49        368.99        31.62 o                         
  -9   6   8         68.49         52.27        16.55 o                         
  -8   6   8          9.08         25.99        13.87 o                         
  -7   6   8        170.74        163.94        20.39 o                         
  -6   6   8         11.98          5.88        10.74 o                         
  -5   6   8        240.25        182.79        22.78 o                         
  -4   6   8        241.40        249.32        17.46 o                         
  -3   6   8        568.85        525.16        29.18 o                         
  -2   6   8        469.15        345.81        61.74 o                         
  -1   6   8        324.76        359.94        37.67 o                         
   0   6   8         11.58          0.00        14.54 o                         
   1   6   8        332.35        445.46        40.75 o                         
   2   6   8          4.57          0.00        14.44 o                         
   3   6   8        378.59        365.70        38.76 o                         
   4   6   8         12.57         25.81        35.28 o                         
   5   6   8         24.97          0.00        30.71 o                         
   6   6   8        521.55        500.74        45.97 o                         
   7   6   8        203.71        259.69        84.94 o                         
   8   6   8         58.82         56.46        60.11 o                         
   9   6   8         34.06         40.34        32.67 o                         
  10   6   8        167.66        218.02        55.85 o                         
  11   6   8         12.34         24.61        19.79 o                         
  12   6   8         17.07         69.63        34.89 o                         
 -11   7   8        263.99        249.41        35.49 o                         
 -10   7   8          9.46         21.38        21.45 o                         
  -9   7   8         26.53          7.38        13.55 o                         
  -8   7   8        246.51        235.87        25.13 o                         
  -7   7   8       1325.13       1335.61        70.16 o                         
  -6   7   8        258.18        273.83        24.41 o                         
  -5   7   8        149.39        173.15        19.21 o                         
  -4   7   8        365.94        366.78        22.40 o                         
  -3   7   8         14.32          2.58        11.57 o                         
  -2   7   8        197.10        227.61        25.66 o                         
  -1   7   8         50.51         54.54        21.79 o                         
   0   7   8        562.95        549.54        49.98 o                         
   1   7   8        285.41        220.66       105.52 o                         
   2   7   8          2.44         30.13        18.73 o                         
   3   7   8         54.65         46.78        20.66 o                         
   4   7   8        229.21        194.91        48.02 o                         
   5   7   8        124.78        165.26        39.71 o                         
   6   7   8         59.71         19.92        38.55 o                         
   7   7   8        464.99        363.86        46.77 o                         
   8   7   8         26.52          5.57        28.52 o                         
   9   7   8        439.08        328.82       158.44 o                         
  10   7   8         48.16         34.86        32.27 o                         
  11   7   8         21.48          0.00        27.14 o                         
 -10   8   8         34.55         43.40        28.86 o                         
  -9   8   8        353.89        276.13        34.29 o                         
  -8   8   8        122.46        114.71        19.92 o                         
  -7   8   8         19.32         29.76        15.30 o                         
  -6   8   8        240.58        189.36        25.08 o                         
  -5   8   8        222.33        235.10        25.46 o                         
  -4   8   8         37.96         60.69        12.52 o                         
  -3   8   8        811.07        797.92        58.56 o                         
  -2   8   8         43.34         14.48        12.45 o                         
  -1   8   8         44.46         27.39        27.77 o                         
   0   8   8          6.02          0.00        16.47 o                         
   1   8   8         39.63         92.48        25.19 o                         
   2   8   8        184.90        143.93        31.36 o                         
   3   8   8        857.94        801.25        61.44 o                         
   4   8   8        394.15        327.44        48.67 o                         
   5   8   8         18.96          0.00        23.08 o                         
   6   8   8         29.93          0.00        31.06 o                         
   7   8   8        110.09         66.67        37.20 o                         
   8   8   8         72.11        101.44        37.82 o                         
   9   8   8        276.06        361.96        63.37 o                         
  -8   9   8          2.29          6.89        15.87 o                         
  -7   9   8        388.73        402.77        32.25 o                         
  -6   9   8          3.95          0.00        12.98 o                         
  -5   9   8        174.05        157.06        20.37 o                         
  -4   9   8         25.32         21.24        19.43 o                         
  -3   9   8         55.81        100.77        21.12 o                         
  -2   9   8          1.88          1.04        19.47 o                         
  -1   9   8        273.74        239.89        50.31 o                         
   0   9   8          0.09         22.68        22.90 o                         
   1   9   8        169.49        118.47        29.74 o                         
   2   9   8        150.00        102.75        29.57 o                         
   3   9   8         11.94         14.22        20.48 o                         
   4   9   8         53.68         17.56        21.75 o                         
   5   9   8        382.41        426.33        48.15 o                         
   6   9   8         13.77         25.64        26.89 o                         
   7   9   8         34.43          0.00        27.02 o                         
  -5  10   8        293.71        245.44        24.92 o                         
  -4  10   8          0.39          0.00        15.46 o                         
  -3  10   8          8.13          9.97        16.14 o                         
  -2  10   8         20.89          5.56        21.79 o                         
  -1  10   8         41.48         51.46        28.16 o                         
   0  10   8          9.56         17.81        25.59 o                         
   1  10   8        292.29        237.25        42.36 o                         
   2  10   8        111.91        162.16        36.41 o                         
   3  10   8         41.39         17.43        22.10 o                         
   4  10   8        183.72        228.26        40.17 o                         
 -14   1   9          4.34         15.36        33.96 o                         
 -13   1   9          6.55         42.60        22.83 o                         
 -12   1   9         31.36         38.56        14.97 o                         
 -11   1   9         26.91         20.65        16.77 o                         
 -10   1   9        159.92        137.91        18.24 o                         
  -9   1   9        716.89        624.35        60.66 o                         
  -8   1   9          8.68         33.78        11.91 o                         
  -7   1   9         74.50         87.34        12.90 o                         
  -6   1   9        153.27        196.36        14.62 o                         
  -5   1   9        630.07        627.02        30.42 o                         
  -4   1   9       1467.34       1509.85        43.56 o                         
  -3   1   9        642.24        614.99        25.74 o                         
  -2   1   9         45.77         68.57        16.31 o                         
  -1   1   9        713.11        752.81        35.93 o                         
   0   1   9        189.10        244.73        10.82 o                         
   1   1   9          3.74          4.60        11.25 o                         
   2   1   9        599.31        644.63       120.22 o                         
   3   1   9         72.99        139.71        26.50 o                         
   4   1   9        145.51        180.95        24.18 o                         
   5   1   9        292.02        315.72        28.31 o                         
   6   1   9        251.75        287.16        27.90 o                         
   7   1   9          6.39         31.06        14.28 o                         
   8   1   9        571.89        530.98        40.26 o                         
   9   1   9          0.13          0.00        11.89 o                         
  10   1   9        216.06        243.28        35.15 o                         
  11   1   9        138.80        206.23        34.93 o                         
  12   1   9          3.67          0.00        18.49 o                         
  13   1   9          3.55         46.50        21.33 o                         
 -14   2   9        192.13        238.77        34.83 o                         
 -13   2   9          1.03          0.00        19.37 o                         
 -12   2   9         20.67         34.39        17.63 o                         
 -11   2   9        557.53        526.96        43.01 o                         
 -10   2   9        423.27        386.64        44.71 o                         
  -9   2   9        211.30        167.31        18.79 o                         
  -8   2   9        211.52        229.46        19.70 o                         
  -7   2   9          1.14          8.26        10.43 o                         
  -6   2   9          1.09         15.00         8.80 o                         
  -5   2   9        873.92        847.64        61.50 o                         
  -4   2   9        231.90        208.08        29.18 o                         
  -3   2   9       1480.66       1679.88        50.04 o                         
  -2   2   9          6.98         14.11         9.96 o                         
  -1   2   9        168.62        198.75        16.56 o                         
   0   2   9         89.72         81.99         9.22 o                         
   1   2   9        394.83        401.05        22.06 o                         
   2   2   9        140.54        138.79        16.41 o                         
   3   2   9          5.94          0.00         8.73 o                         
   4   2   9          0.01         27.48        13.98 o                         
   5   2   9        322.04        364.85        33.32 o                         
   6   2   9        599.09        655.13        38.66 o                         
   7   2   9        677.18        741.96        43.12 o                         
   8   2   9          9.40          9.08        16.33 o                         
   9   2   9         35.63         94.77        24.54 o                         
  10   2   9        255.63        263.72        37.51 o                         
  11   2   9        104.83        102.14        27.54 o                         
  12   2   9         14.49         34.00        22.15 o                         
  13   2   9         14.96         26.55        20.12 o                         
 -13   3   9         42.12         48.92        23.10 o                         
 -12   3   9          3.52          1.75        16.50 o                         
 -11   3   9        132.77         98.01        20.15 o                         
 -10   3   9         33.89         15.89        16.60 o                         
  -9   3   9        449.28        458.51        28.03 o                         
  -8   3   9        102.55        113.52        15.63 o                         
  -7   3   9        278.64        256.50        19.24 o                         
  -6   3   9        134.38        163.09        22.17 o                         
  -5   3   9        140.23        106.79        23.01 o                         
  -4   3   9        982.17        986.60        41.72 o                         
  -3   3   9        644.21        640.67        32.00 o                         
  -2   3   9          0.03          3.46        16.28 o                         
  -1   3   9        403.68        396.47        30.46 o                         
   0   3   9         24.40         39.25         9.96 o                         
   1   3   9         17.49         29.09         7.47 o                         
   2   3   9         57.60         68.78        15.77 o                         
   3   3   9         97.28        107.76        30.38 o                         
   4   3   9         26.36         33.88        15.42 o                         
   5   3   9          3.21          5.67        12.18 o                         
   6   3   9          0.08          0.68        12.23 o                         
   7   3   9          4.60          0.00        14.57 o                         
   8   3   9        329.75        372.11        41.86 o                         
   9   3   9         55.78         32.41        19.40 o                         
  10   3   9        271.80        295.01        19.31 o                         
  11   3   9         77.10         37.73        11.85 o                         
  12   3   9          3.87          7.06        12.35 o                         
  13   3   9          0.44          0.00        20.02 o                         
 -13   4   9         64.78         64.73        26.14 o                         
 -12   4   9         55.23         29.24        23.25 o                         
 -11   4   9         32.38         13.34        16.01 o                         
 -10   4   9         35.82         22.46        18.20 o                         
  -9   4   9          2.36          0.00        12.10 o                         
  -8   4   9        117.38        123.59        26.31 o                         
  -7   4   9        355.49        374.92        50.17 o                         
  -6   4   9        175.69        164.84        19.88 o                         
  -5   4   9        503.24        601.92        28.81 o                         
  -4   4   9         38.02         11.27        12.58 o                         
  -3   4   9         52.78         18.56        12.76 o                         
  -2   4   9        136.66        121.08        18.08 o                         
  -1   4   9        217.94        314.95        32.50 o                         
   0   4   9         28.02         38.35        11.97 o                         
   1   4   9        222.66        305.43        20.61 o                         
   2   4   9         98.29        120.22        22.64 o                         
   3   4   9         33.86          9.42        17.40 o                         
   4   4   9         14.86         13.72        14.94 o                         
   5   4   9         72.11         99.31        49.65 o                         
   6   4   9        113.60         65.33        43.12 o                         
   7   4   9          3.07          0.00        28.09 o                         
   8   4   9          1.38          0.00        17.07 o                         
   9   4   9          4.09          0.00        14.89 o                         
  10   4   9         88.99         84.62        27.07 o                         
  11   4   9         39.85         79.31        26.14 o                         
  12   4   9        122.29        196.70        36.72 o                         
 -12   5   9         16.30          0.00        19.62 o                         
 -11   5   9        382.39        424.93        52.13 o                         
 -10   5   9        176.47        212.97        25.26 o                         
  -9   5   9        774.34        786.72        41.64 o                         
  -8   5   9         36.80         33.56        14.36 o                         
  -7   5   9         47.54         51.90        13.32 o                         
  -6   5   9         63.94         59.38        12.28 o                         
  -5   5   9          7.27         18.60        13.94 o                         
  -4   5   9        818.29        917.14        53.40 o                         
  -3   5   9         15.77         35.14        15.05 o                         
  -2   5   9          0.36          0.00        19.09 o                         
  -1   5   9          5.33         28.40        12.77 o                         
   0   5   9         47.27         32.55        12.64 o                         
   1   5   9         29.14          9.61        11.12 o                         
   2   5   9        516.20        668.35        29.82 o                         
   3   5   9          7.28          3.13        10.96 o                         
   4   5   9          1.76         13.29         8.39 o                         
   5   5   9        965.58       1006.46       179.34 o                         
   6   5   9          5.16         12.47        40.18 o                         
   7   5   9         21.00         22.39        33.32 o                         
   8   5   9         93.69        180.57        38.87 o                         
   9   5   9          4.38         15.33        17.21 o                         
  10   5   9          6.71         67.35        18.94 o                         
  11   5   9        173.34        213.44        36.45 o                         
  12   5   9          7.38         33.30        18.48 o                         
 -11   6   9         28.09         23.91        22.70 o                         
 -10   6   9         41.27         57.48        17.70 o                         
  -9   6   9        201.34        221.97        24.69 o                         
  -8   6   9        609.48        696.82        38.88 o                         
  -7   6   9         47.87         38.33        13.29 o                         
  -6   6   9        649.60        611.45        29.68 o                         
  -5   6   9         92.50         83.98        17.23 o                         
  -4   6   9         70.94         84.63        14.83 o                         
  -3   6   9        139.99        206.66        33.02 o                         
  -2   6   9        290.16        307.02        36.81 o                         
  -1   6   9         60.58         62.10        22.02 o                         
   0   6   9        176.68        178.28        28.20 o                         
   1   6   9         28.73         49.30        14.66 o                         
   2   6   9         14.57          8.63        11.23 o                         
   3   6   9         31.59         72.69        14.92 o                         
   4   6   9         71.54         69.21        29.87 o                         
   5   6   9         90.17         96.40        19.94 o                         
   6   6   9        378.99        327.69        24.30 o                         
   7   6   9         56.71         20.37        12.12 o                         
   8   6   9         22.95          8.04        24.46 o                         
   9   6   9         17.00          0.00        23.30 o                         
  10   6   9         14.22         51.34        27.72 o                         
  11   6   9         11.43         24.88        24.64 o                         
 -10   7   9         84.83         98.40        20.69 o                         
  -9   7   9        141.92        109.61        19.57 o                         
  -8   7   9         55.84         58.18        18.47 o                         
  -7   7   9        185.97        173.53        21.34 o                         
  -6   7   9        103.93        126.33        16.83 o                         
  -5   7   9          6.73         27.08        15.33 o                         
  -4   7   9         49.06         58.26        14.85 o                         
  -3   7   9          9.91         22.50        20.40 o                         
  -2   7   9        637.06        717.67        58.49 o                         
  -1   7   9         29.53         45.90        36.91 o                         
   0   7   9        396.84        448.96        45.41 o                         
   1   7   9        282.23        305.99        37.78 o                         
   2   7   9        127.88         60.58        22.15 o                         
   3   7   9         30.73          2.54        17.99 o                         
   4   7   9         61.94         61.45        25.12 o                         
   5   7   9        182.51         50.01        32.34 o                         
   6   7   9         95.87         91.97        36.57 o                         
   7   7   9         98.75         47.38        31.39 o                         
   8   7   9        108.28         69.04        76.44 o                         
   9   7   9         82.48         27.44        37.24 o                         
  -8   8   9         11.36          8.58        12.91 o                         
  -7   8   9         49.48         47.44        15.15 o                         
  -6   8   9        156.69        179.15        19.26 o                         
  -5   8   9        235.83        205.64        31.38 o                         
  -4   8   9         54.22         35.02        35.82 o                         
  -3   8   9        140.55        120.93        38.87 o                         
  -2   8   9         20.56         51.21        30.71 o                         
  -1   8   9          0.20          9.42        26.79 o                         
   0   8   9         38.84         43.56        42.47 o                         
   1   8   9         13.37          0.00        33.97 o                         
   2   8   9         10.71         20.95        20.77 o                         
   3   8   9        159.16        244.36        74.48 o                         
   4   8   9         80.23         79.25        26.58 o                         
   5   8   9          4.88         24.86        27.11 o                         
   6   8   9          0.20          0.00        39.85 o                         
   7   8   9        152.95         19.08        61.41 o                         
   8   8   9         45.73          0.00        36.26 o                         
  -6   9   9         46.54         79.25        17.73 o                         
  -5   9   9         75.62         72.95        19.54 o                         
  -4   9   9         42.76         44.81        27.78 o                         
  -3   9   9        225.68        357.62        51.35 o                         
  -2   9   9         13.56          0.00        20.75 o                         
  -1   9   9         72.95          2.03        30.71 o                         
   0   9   9         76.30         41.49        40.51 o                         
   1   9   9        129.04        142.66        63.05 o                         
   2   9   9          2.02         14.67        20.98 o                         
   3   9   9        475.84        416.59        97.68 o                         
   4   9   9         92.82        180.12        37.71 o                         
   5   9   9         22.01         60.21        27.15 o                         
 -13   0  10         18.74         22.18        22.76 o                         
 -12   0  10        409.58        404.52        45.46 o                         
 -11   0  10         85.40        151.70        30.30 o                         
 -10   0  10        163.46        143.61        28.27 o                         
  -9   0  10        357.67        406.07        82.32 o                         
  -8   0  10         82.06         58.76        20.99 o                         
  -7   0  10         21.13         24.99        12.89 o                         
  -6   0  10       1880.34       1846.77        75.79 o                         
  -5   0  10          7.23         33.51        17.90 o                         
  -4   0  10         19.33         21.69        16.12 o                         
  -3   0  10       1222.86       1271.38        54.12 o                         
  -2   0  10        367.53        439.98        34.19 o                         
  -1   0  10        817.54        812.00        74.81 o                         
   0   0  10       1204.74       1313.13       123.81 o                         
   1   0  10        165.51        214.95        43.77 o                         
   2   0  10        106.11        116.30        39.85 o                         
   3   0  10          1.01          0.00        26.79 o                         
   4   0  10         62.96         30.71        28.75 o                         
   5   0  10         66.02        115.30        43.12 o                         
   6   0  10        907.89       1010.41        69.91 o                         
   7   0  10        387.50        413.19        49.84 o                         
   8   0  10          3.76          0.00        15.99 o                         
   9   0  10          0.00          0.00        18.00 o                         
  10   0  10         72.05         74.05        28.46 o                         
  11   0  10        178.09        113.32        34.16 o                         
  12   0  10          0.03          0.82        21.19 o                         
 -13   1  10          5.94         17.53        25.73 o                         
 -12   1  10        654.62        578.53        37.29 o                         
 -11   1  10        272.94        286.70        24.82 o                         
 -10   1  10        388.19        430.77        33.28 o                         
  -9   1  10        130.44        120.25        24.44 o                         
  -8   1  10        994.63        987.83        33.26 o                         
  -7   1  10         44.59         48.22         9.62 o                         
  -6   1  10         41.67         82.02        17.29 o                         
  -5   1  10          0.18          0.00        10.39 o                         
  -4   1  10       1080.31       1110.13        42.11 o                         
  -3   1  10        216.07        195.46        20.88 o                         
  -2   1  10        381.47        342.21        34.92 o                         
  -1   1  10         54.26         51.49        10.03 o                         
   0   1  10         42.15         38.45         8.35 o                         
   1   1  10        465.14        465.69        42.31 o                         
   2   1  10          0.77          0.00        30.38 o                         
   3   1  10          1.32          0.00        19.34 o                         
   4   1  10        423.30        525.29        64.68 o                         
   5   1  10         95.94        120.37        22.76 o                         
   6   1  10         74.19         84.14        18.67 o                         
   7   1  10         44.04         16.31        14.06 o                         
   8   1  10        372.53        397.41        36.33 o                         
   9   1  10         24.15         57.31        18.27 o                         
  10   1  10       1225.05       1377.36        66.39 o                         
  11   1  10         16.19         39.18        18.03 o                         
  12   1  10         61.79         58.13        20.92 o                         
 -13   2  10         22.91         27.85        31.20 o                         
 -12   2  10         38.07         47.35        18.06 o                         
 -11   2  10        208.11        235.82        23.63 o                         
 -10   2  10        425.31        437.85        28.52 o                         
  -9   2  10         22.09         37.23        13.07 o                         
  -8   2  10        109.85         62.30        16.75 o                         
  -7   2  10         34.15         18.76         8.49 o                         
  -6   2  10         29.63         37.19        14.74 o                         
  -5   2  10         26.67         45.28        24.22 o                         
  -4   2  10        293.90        249.71        40.78 o                         
  -3   2  10         87.05         81.24        15.64 o                         
  -2   2  10        206.17        169.03        18.62 o                         
  -1   2  10         26.16         19.82        10.53 o                         
   0   2  10        129.18        175.29        19.60 o                         
   1   2  10        227.01        239.00        20.63 o                         
   2   2  10        782.37        578.87        76.44 o                         
   3   2  10          0.53          0.00        31.36 o                         
   4   2  10         15.91          0.00        33.32 o                         
   5   2  10        144.89        148.98        48.35 o                         
   6   2  10        787.43        872.31        50.95 o                         
   7   2  10         87.93         95.21        19.92 o                         
   8   2  10         12.28         14.53        13.62 o                         
   9   2  10          8.21         30.01        16.28 o                         
  10   2  10          4.53         10.80        14.85 o                         
  11   2  10         33.75         39.13        18.40 o                         
  12   2  10          0.13          4.18        18.67 o                         
 -12   3  10        137.33        100.43        22.26 o                         
 -11   3  10         82.74        127.04        27.17 o                         
 -10   3  10        205.32        189.93        27.67 o                         
  -9   3  10          8.18          2.43        10.96 o                         
  -8   3  10        487.09        544.65        29.31 o                         
  -7   3  10       1732.40       1627.81        51.84 o                         
  -6   3  10          2.85          0.00        13.78 o                         
  -5   3  10        420.16        461.47        34.49 o                         
  -4   3  10          7.84          0.00        14.81 o                         
  -3   3  10       1450.75       1437.32        61.13 o                         
  -2   3  10         16.42         12.80        14.08 o                         
  -1   3  10       1201.07       1125.19        52.17 o                         
   0   3  10        440.94        455.54        24.25 o                         
   1   3  10        486.75        440.61        19.64 o                         
   2   3  10        123.43        184.90        52.27 o                         
   3   3  10        206.66        177.71        53.57 o                         
   4   3  10          1.84          5.88        33.32 o                         
   5   3  10        164.16         56.19        39.85 o                         
   6   3  10        164.71         50.96        37.89 o                         
   7   3  10          0.43         40.51        37.89 o                         
   8   3  10         95.76        106.53        35.32 o                         
   9   3  10        249.84        301.72        39.73 o                         
  10   3  10        136.34        125.46        29.36 o                         
  11   3  10         62.27         25.67        21.36 o                         
  12   3  10         29.21         34.91        14.21 o                         
 -12   4  10         12.51         16.02        16.52 o                         
 -11   4  10        487.23        379.37        31.81 o                         
 -10   4  10        307.56        304.93        75.29 o                         
  -9   4  10        157.28        169.26        20.57 o                         
  -8   4  10         33.57         28.39        15.06 o                         
  -7   4  10        144.43        197.33        23.65 o                         
  -6   4  10        439.40        457.85        60.88 o                         
  -5   4  10        353.32        308.41        47.90 o                         
  -4   4  10          6.33          0.00        11.18 o                         
  -3   4  10         57.62         33.94        14.26 o                         
  -2   4  10          3.76         15.31        12.41 o                         
  -1   4  10        966.54       1047.95        40.94 o                         
   0   4  10        471.16        459.54        27.81 o                         
   1   4  10        465.68        444.03        24.01 o                         
   2   4  10       1103.54       1103.61        74.05 o                         
   3   4  10          0.06          0.00        18.52 o                         
   4   4  10        157.93        172.04        54.55 o                         
   5   4  10        867.71       1230.91       135.90 o                         
   6   4  10          1.00         27.44        43.77 o                         
   7   4  10         49.48          0.00        35.28 o                         
   8   4  10          0.01          0.00        33.97 o                         
   9   4  10        148.29        165.30        57.49 o                         
  10   4  10         14.95          0.00        25.56 o                         
  11   4  10        637.41        841.29        87.39 o                         
 -11   5  10          0.07         28.49        15.02 o                         
 -10   5  10        112.57        109.32        19.90 o                         
  -9   5  10        373.14        376.75        33.41 o                         
  -8   5  10         23.55         27.67        12.27 o                         
  -7   5  10        334.10        316.82        19.97 o                         
  -6   5  10          4.66          8.17        13.47 o                         
  -5   5  10         44.73         82.83        28.61 o                         
  -4   5  10         35.16          8.40        12.84 o                         
  -3   5  10        772.77        725.63        40.36 o                         
  -2   5  10         65.94         60.04        17.57 o                         
  -1   5  10        923.06       1029.37        43.12 o                         
   0   5  10         12.62         11.68        14.15 o                         
   1   5  10        282.14        391.63        26.81 o                         
   2   5  10        310.31        269.83        22.10 o                         
   3   5  10        244.20        263.29        55.59 o                         
   4   5  10          0.31          0.00         8.38 o                         
   5   5  10        121.08        117.54        64.68 o                         
   6   5  10         39.13         60.75        24.75 o                         
   7   5  10        388.59        417.52        77.42 o                         
   8   5  10         27.37         43.18        20.62 o                         
   9   5  10         51.19         56.19        47.04 o                         
  10   5  10          0.79          0.00        30.71 o                         
 -10   6  10         23.27         15.67        14.47 o                         
  -9   6  10        448.65        433.38        31.39 o                         
  -8   6  10        183.87        139.79        22.34 o                         
  -7   6  10          2.37         15.81         9.58 o                         
  -6   6  10        252.64        324.06        30.18 o                         
  -5   6  10         71.73         57.39        24.93 o                         
  -4   6  10         73.15         90.68        63.37 o                         
  -3   6  10        171.42        205.91        45.08 o                         
  -2   6  10          3.55          0.00        38.55 o                         
  -1   6  10          7.55          7.39        17.91 o                         
   0   6  10         27.50         22.09        17.59 o                         
   1   6  10        338.87        296.72        27.41 o                         
   2   6  10        192.13        271.62        25.60 o                         
   3   6  10         15.42         37.02        13.44 o                         
   4   6  10         18.47          0.00        11.88 o                         
   5   6  10         42.58         36.98        39.02 o                         
   6   6  10          0.12          9.89        14.80 o                         
   7   6  10         27.71         11.56        28.24 o                         
   8   6  10        208.98        153.32        34.95 o                         
   9   6  10         11.57          0.00        27.31 o                         
  -8   7  10        129.05        191.41        43.56 o                         
  -7   7  10        482.42        517.10        44.43 o                         
  -6   7  10        129.73        207.45        23.64 o                         
  -5   7  10        135.65        102.10        30.79 o                         
  -4   7  10         13.93         19.78        24.28 o                         
  -3   7  10          9.95         10.35        21.36 o                         
  -2   7  10        160.71        228.99        69.26 o                         
  -1   7  10          3.23          0.00        40.83 o                         
   0   7  10         55.86         51.06        24.93 o                         
   1   7  10        134.40         70.31        24.14 o                         
   2   7  10          1.56          0.00        24.83 o                         
   3   7  10         35.79         76.49        28.75 o                         
   4   7  10        599.27        641.55        84.61 o                         
   5   7  10          8.27          0.00        24.50 o                         
   6   7  10        307.47        218.72        46.11 o                         
   7   7  10        151.12        122.09        38.91 o                         
   8   7  10        129.37        124.20        36.69 o                         
  -6   8  10        778.86        783.86        43.14 o                         
  -5   8  10         33.33         87.21        29.94 o                         
  -4   8  10        258.41        212.99        93.76 o                         
  -3   8  10         38.77         23.12        23.52 o                         
  -2   8  10        124.21         52.56        34.63 o                         
  -1   8  10        147.10         86.56        29.04 o                         
   0   8  10        236.21        270.77        40.76 o                         
   1   8  10         70.02         68.94        26.95 o                         
   2   8  10          1.06          0.00        18.20 o                         
   3   8  10          0.69          0.00        34.95 o                         
   4   8  10          0.02          0.00        33.97 o                         
   5   8  10        290.90        149.69        32.43 o                         
  -2   9  10          2.07         32.75        27.10 o                         
  -1   9  10         77.83         52.22        28.80 o                         
   0   9  10         52.21         21.98        25.71 o                         
   1   9  10         80.19        124.16        34.23 o                         
 -12   1  11         54.02         41.38        18.35 o                         
 -11   1  11         14.13          0.00        14.50 o                         
 -10   1  11          0.16         12.03        14.21 o                         
  -9   1  11        247.36        273.78        25.93 o                         
  -8   1  11          1.78          7.43        21.35 o                         
  -7   1  11         20.70         23.52        16.17 o                         
  -6   1  11         20.94          6.53        14.29 o                         
  -5   1  11          2.39         22.43        13.79 o                         
  -4   1  11         71.55        140.91        19.20 o                         
  -3   1  11        451.76        547.42        32.70 o                         
  -2   1  11         12.65          4.83        25.04 o                         
  -1   1  11         15.09         26.57         9.92 o                         
   0   1  11         11.13         23.02         8.24 o                         
   1   1  11         61.44         83.65        12.40 o                         
   2   1  11        446.89        155.50        43.12 o                         
   3   1  11        176.24        201.23        51.61 o                         
   4   1  11        135.74         57.49        42.47 o                         
   5   1  11          0.66          0.00        18.87 o                         
   6   1  11         22.12         52.13        20.17 o                         
   7   1  11        115.56        137.73        23.63 o                         
   8   1  11        134.74        158.88        25.23 o                         
   9   1  11          1.66          0.00        14.10 o                         
  10   1  11         63.95         80.28        22.29 o                         
  11   1  11         72.87         62.89        21.68 o                         
 -11   2  11         67.24         27.81        15.83 o                         
 -10   2  11         43.83         69.55        15.75 o                         
  -9   2  11        125.66        166.91        17.08 o                         
  -8   2  11        413.71        489.48        50.49 o                         
  -7   2  11         46.44         30.60        16.56 o                         
  -6   2  11         10.45         13.14        14.92 o                         
  -5   2  11          5.89         39.01        14.58 o                         
  -4   2  11        332.67        367.61        29.31 o                         
  -3   2  11        627.38        613.18        34.57 o                         
  -2   2  11        408.44        412.23        32.02 o                         
  -1   2  11        330.16        320.66        23.43 o                         
   0   2  11         40.53         57.67        20.37 o                         
   1   2  11        477.18        538.92        20.41 o                         
   2   2  11          0.75          0.00        37.57 o                         
   3   2  11        647.39        517.45        77.75 o                         
   4   2  11         73.54          0.00        29.40 o                         
   5   2  11          1.46         13.72        32.01 o                         
   6   2  11         80.45          6.53        33.32 o                         
   7   2  11         44.04          3.27        30.71 o                         
   8   2  11         17.37         41.65        29.40 o                         
   9   2  11        471.76        469.97        67.62 o                         
  10   2  11          5.04         10.25        19.21 o                         
  11   2  11        117.12        150.43        33.64 o                         
 -11   3  11         11.84         12.78        15.33 o                         
 -10   3  11          0.31          0.00        11.04 o                         
  -9   3  11        252.29        255.83        20.69 o                         
  -8   3  11          0.63          0.00        11.57 o                         
  -7   3  11          6.45          0.00        19.75 o                         
  -6   3  11         17.92         52.10        17.04 o                         
  -5   3  11         31.96         39.43        15.92 o                         
  -4   3  11         11.34          0.00        12.28 o                         
  -3   3  11        118.72        117.98        19.04 o                         
  -2   3  11         78.51        100.77        21.60 o                         
  -1   3  11         58.93         54.98        13.43 o                         
   0   3  11          0.08          1.22         9.31 o                         
   1   3  11         41.06         35.41         9.85 o                         
   2   3  11         96.75        179.37        22.37 o                         
   3   3  11        161.22        127.18        56.51 o                         
   4   3  11         93.75         48.35        44.43 o                         
   5   3  11          0.01         32.67        41.81 o                         
   6   3  11        103.64         41.16        45.73 o                         
   7   3  11          0.38          0.00        39.20 o                         
   8   3  11         54.46          6.53        37.24 o                         
   9   3  11          2.64          0.00        29.40 o                         
  10   3  11          9.47          0.00        20.73 o                         
 -10   4  11         34.91         47.48        18.29 o                         
  -9   4  11         29.14         33.44        12.59 o                         
  -8   4  11         14.89         31.22        14.36 o                         
  -7   4  11         21.69         35.31        35.27 o                         
  -6   4  11         45.92         58.02        19.89 o                         
  -5   4  11         14.65         16.29        14.62 o                         
  -4   4  11         16.07         34.68        15.44 o                         
  -3   4  11         29.06         26.32        17.29 o                         
  -2   4  11         16.35          5.00        22.74 o                         
  -1   4  11          1.33          2.93        15.47 o                         
   0   4  11         48.03         52.78        13.63 o                         
   1   4  11         20.53         18.38        10.11 o                         
   2   4  11         44.54         49.91        11.24 o                         
   3   4  11        387.78        269.94       114.34 o                         
   4   4  11         40.83         17.18        19.25 o                         
   5   4  11          2.64         11.11        38.55 o                         
   6   4  11          3.50          0.00        35.28 o                         
   7   4  11          1.15          0.00        46.39 o                         
   8   4  11          0.02          0.00        35.93 o                         
   9   4  11          0.24          0.00        35.93 o                         
  -9   5  11        116.51        107.32        16.02 o                         
  -8   5  11          4.45         18.99        16.34 o                         
  -7   5  11        364.81        443.81        64.68 o                         
  -6   5  11          0.38         12.45        16.11 o                         
  -5   5  11         47.54         57.88        28.86 o                         
  -4   5  11         14.31         33.86        74.81 o                         
  -3   5  11        152.52        140.59        39.76 o                         
  -2   5  11         47.37          6.79        34.43 o                         
  -1   5  11        469.12        473.36        33.65 o                         
   0   5  11         30.02         43.00        15.32 o                         
   1   5  11         30.77         38.16        13.71 o                         
   2   5  11        222.92        251.86        22.61 o                         
   3   5  11         35.42         76.41        13.78 o                         
   4   5  11         44.19         27.43        24.48 o                         
   5   5  11         17.33         37.59        50.96 o                         
   6   5  11         62.84         15.46        23.54 o                         
   7   5  11         26.91         59.53        25.98 o                         
   8   5  11         12.25          0.00        49.00 o                         
  -8   6  11         83.24         81.44        29.77 o                         
  -7   6  11        119.40         92.85        32.70 o                         
  -6   6  11          2.81         32.71        23.78 o                         
  -5   6  11          0.05          8.43        21.56 o                         
  -4   6  11        184.33        153.45        33.13 o                         
  -3   6  11        175.00        205.36        34.93 o                         
  -2   6  11         67.55         50.83        18.24 o                         
  -1   6  11        603.40        515.80        37.29 o                         
   0   6  11        106.03         88.28        19.70 o                         
   1   6  11         40.98         81.70        19.20 o                         
   2   6  11         59.03         45.56        15.17 o                         
   3   6  11        579.89        662.29        36.61 o                         
   4   6  11         89.06         28.73        31.73 o                         
   5   6  11        164.72        148.79        21.98 o                         
   6   6  11          0.89          0.00        14.98 o                         
   7   6  11          6.69          0.00        26.64 o                         
  -6   7  11         21.71         39.01        40.18 o                         
  -5   7  11        240.90        357.21        48.58 o                         
  -4   7  11         67.68         64.72        65.33 o                         
  -3   7  11         47.22         66.31        28.03 o                         
  -2   7  11          9.60         16.86        28.42 o                         
  -1   7  11         56.24         25.67        32.34 o                         
   0   7  11          1.99          0.00        33.65 o                         
   1   7  11          6.96         22.97        27.11 o                         
   2   7  11          7.14         34.20        21.79 o                         
   3   7  11         31.47         25.09        31.36 o                         
   4   7  11         46.75         10.61        21.51 o                         
   5   7  11          1.31          1.43        21.60 o                         
  -2   8  11         68.55         46.62        54.23 o                         
  -1   8  11        122.95         90.31        30.46 o                         
   0   8  11         20.64          0.00        33.32 o                         
   1   8  11          0.81          8.90        21.49 o                         
 -10   0  12       1695.49       1496.82        56.19 o                         
  -9   0  12        743.40        642.90        74.48 o                         
  -8   0  12         95.24        128.71        38.55 o                         
  -7   0  12          1.72         26.13        24.17 o                         
  -6   0  12        118.45         91.47        30.71 o                         
  -5   0  12         73.83         36.59        22.87 o                         
  -4   0  12        218.46        201.89        37.89 o                         
  -3   0  12        464.81        382.86        45.73 o                         
  -2   0  12        819.31        885.29        57.49 o                         
  -1   0  12        621.05        867.65        53.57 o                         
   0   0  12        103.27        109.76        20.91 o                         
   1   0  12        181.64        180.32        20.25 o                         
   7   0  12        144.46        105.19        45.08 o                         
   8   0  12        210.53        222.69        41.79 o                         
   9   0  12         24.32         26.53        28.27 o                         
 -10   1  12          0.11          0.00        20.24 o                         
  -9   1  12         58.14         27.17        19.85 o                         
  -8   1  12        531.96        466.95       121.20 o                         
  -7   1  12          2.28          0.00        15.35 o                         
  -6   1  12          9.37          5.68        14.88 o                         
  -5   1  12         39.19         67.88        19.60 o                         
  -4   1  12          5.33          3.61        13.62 o                         
  -3   1  12        638.30        623.00        78.73 o                         
  -2   1  12        962.66        832.17        39.94 o                         
  -1   1  12        119.23        117.88        17.28 o                         
   0   1  12        166.04        220.55        18.72 o                         
   1   1  12         20.37         44.81         9.24 o                         
   2   1  12         43.78         43.77        35.93 o                         
   3   1  12        215.89        133.28        44.43 o                         
   4   1  12        137.07        114.34        47.69 o                         
   5   1  12         14.41          0.00        35.28 o                         
   6   1  12         97.56         30.71        41.81 o                         
   7   1  12        349.10        103.88        49.65 o                         
   8   1  12         24.09         32.67        37.24 o                         
   9   1  12         14.45          0.00        22.84 o                         
  -9   2  12          5.42         14.55        18.97 o                         
  -8   2  12         12.35         15.04        16.86 o                         
  -7   2  12        114.49         55.19        21.39 o                         
  -6   2  12        240.58        197.30        28.93 o                         
  -5   2  12        194.51        230.74        26.36 o                         
  -4   2  12         26.45         41.85        16.31 o                         
  -3   2  12         58.11         83.79        19.29 o                         
  -2   2  12         21.69          0.00        20.48 o                         
  -1   2  12        300.00        277.89        42.40 o                         
   0   2  12        129.19        193.85        32.69 o                         
   1   2  12        390.49        399.29        21.73 o                         
   2   2  12          0.01          0.00        10.39 o                         
   3   2  12          0.49          0.00        26.13 o                         
   4   2  12          4.99         35.28        37.24 o                         
   5   2  12          0.86         52.27        45.08 o                         
   6   2  12        103.46         63.37        49.65 o                         
   7   2  12          2.77          0.00        34.63 o                         
   8   2  12         16.34          0.00        37.24 o                         
   9   2  12         22.70          4.57        37.89 o                         
  -9   3  12        306.42        269.76        32.70 o                         
  -8   3  12          3.24         19.90        26.10 o                         
  -7   3  12         29.40          5.58        16.65 o                         
  -6   3  12         62.47        119.86        22.23 o                         
  -5   3  12        196.73        221.00        40.23 o                         
  -4   3  12        104.03        105.43        21.00 o                         
  -3   3  12        211.56        188.74        23.88 o                         
  -2   3  12         19.78          0.00        19.41 o                         
  -1   3  12          0.08          0.00        10.26 o                         
   0   3  12        117.93        206.15        20.92 o                         
   1   3  12         73.26         95.22        18.13 o                         
   2   3  12         44.59         53.22        10.35 o                         
   3   3  12        742.15        752.98       220.83 o                         
   4   3  12        109.58         56.19        43.77 o                         
   5   3  12          1.65          0.00        41.81 o                         
   6   3  12        172.19        241.74        73.83 o                         
   7   3  12          0.63         15.03        46.39 o                         
   8   3  12          0.81          0.00        33.97 o                         
  -8   4  12        135.10        162.69        30.19 o                         
  -7   4  12         16.14         46.56        20.07 o                         
  -6   4  12        310.52        355.78        34.86 o                         
  -5   4  12        138.90        121.99        21.98 o                         
  -4   4  12        223.10        220.79        27.88 o                         
  -3   4  12        254.50        229.99        46.97 o                         
  -2   4  12         31.97         35.25        23.55 o                         
  -1   4  12          0.62          3.27        12.60 o                         
   0   4  12        211.53        173.66        27.44 o                         
   1   4  12        517.01        504.42        30.43 o                         
   2   4  12         94.72         98.30        14.54 o                         
   3   4  12         94.68        123.28        22.67 o                         
   4   4  12         70.14         35.37        37.89 o                         
   5   4  12          3.43         18.95        43.77 o                         
   6   4  12        106.04         36.59        46.39 o                         
   7   4  12        240.99        140.47        64.03 o                         
  -7   5  12        168.68        161.86        38.48 o                         
  -6   5  12        126.13        145.21        37.54 o                         
  -5   5  12          0.80          4.14        15.53 o                         
  -4   5  12         78.83         67.98        19.92 o                         
  -3   5  12         39.45         23.19        35.19 o                         
  -2   5  12          0.00          0.00        15.60 o                         
  -1   5  12        107.10        160.69        27.87 o                         
   0   5  12        327.71        340.96        29.85 o                         
   1   5  12          7.31         20.43        15.36 o                         
   2   5  12        114.74        137.94        19.38 o                         
   3   5  12        312.83        241.26        22.88 o                         
   4   5  12          8.92         25.76        12.02 o                         
   5   5  12         15.11          0.00        63.05 o                         
   6   5  12         30.75         40.60        26.50 o                         
  -5   6  12          0.19         19.52        23.53 o                         
  -4   6  12         25.97          7.01        20.19 o                         
  -3   6  12          0.56          0.00        20.06 o                         
  -2   6  12        101.97          9.89        20.15 o                         
  -1   6  12          0.04          1.61        25.95 o                         
   0   6  12          2.81          0.00        24.53 o                         
   1   6  12         82.90         59.50        25.86 o                         
   2   6  12          8.84         23.84        15.51 o                         
   3   6  12          0.46          5.60        13.68 o                         
   4   6  12          0.07          3.35        13.46 o                         
  -7   1  13         51.27         43.45        20.55 o                         
  -6   1  13        312.89        270.30        33.64 o                         
  -5   1  13         78.02        103.64        23.56 o                         
  -4   1  13          3.15          0.00        13.77 o                         
  -3   1  13         84.40        138.40        38.87 o                         
  -2   1  13        168.51        229.09        26.03 o                         
  -1   1  13        157.06        164.09        36.91 o                         
   0   1  13        143.31        137.22        18.46 o                         
   1   1  13          2.41         28.18        10.60 o                         
  -7   2  13         10.13          9.09        18.21 o                         
  -6   2  13          7.95          0.00        16.28 o                         
  -5   2  13        414.56        472.89        42.94 o                         
  -4   2  13         27.02         44.61        17.78 o                         
  -3   2  13         74.40         76.21        19.13 o                         
  -2   2  13          1.86          0.00        16.01 o                         
  -1   2  13          7.26          8.17        12.94 o                         
   0   2  13          6.96         19.01        12.37 o                         
   1   2  13        188.22        239.76        31.42 o                         
   2   2  13         34.72         20.35        13.59 o                         
   3   2  13          0.82          0.00        30.05 o                         
   4   2  13         26.63          0.00        28.75 o                         
   5   2  13          8.19         28.75        42.47 o                         
   6   2  13         20.49         32.01        43.12 o                         
  -6   3  13          4.82         18.35        18.71 o                         
  -5   3  13         17.22         23.80        23.19 o                         
  -4   3  13          0.01          5.94        15.69 o                         
  -3   3  13         60.45         36.86        18.08 o                         
  -2   3  13         59.66         12.13        34.72 o                         
  -1   3  13        152.90        160.38        25.34 o                         
   0   3  13        124.39        160.50        29.16 o                         
   1   3  13         47.11         43.94        13.14 o                         
   2   3  13          8.17         18.69        10.13 o                         
   3   3  13         22.40          1.83        14.41 o                         
   4   3  13         29.46         45.08        45.08 o                         
   5   3  13         77.61         91.47        50.31 o                         
  -5   4  13          0.61         45.30        51.94 o                         
  -4   4  13         13.90         43.86        31.74 o                         
  -3   4  13         11.42          0.00        21.12 o                         
  -2   4  13         48.30         40.41        17.18 o                         
  -1   4  13          1.69          0.00        24.35 o                         
   0   4  13         75.22         72.84        27.18 o                         
   1   4  13          8.34          4.21        12.43 o                         
   2   4  13          4.62          4.44        12.90 o                         
   3   4  13         13.15         17.92        17.21 o                         
   4   4  13          6.93          4.11        18.58 o                         
  -2   5  13         81.57         50.68        45.19 o                         
  -1   5  13          4.68          0.00        31.84 o                         
   0   5  13         74.98         85.89        19.60 o                         
   1   5  13        124.75        143.81        36.67 o                         
   2   5  13          0.23         11.54        16.53 o                         
  -4   0  14         22.16         13.07        24.83 o                         
  -3   0  14         98.05        131.98        33.97 o                         
  -2   0  14        228.64        193.39        36.59 o                         
  -1   0  14         57.15         89.51        26.79 o                         
   0   0  14         62.48         88.20        24.17 o                         
   1   0  14         56.47         69.26        20.25 o                         
  -3   1  14        110.97        153.57        25.61 o                         
  -2   1  14        221.93        259.44        29.33 o                         
  -1   1  14          6.55          5.49        13.16 o                         
   0   1  14        280.77        319.46        58.80 o                         
   1   1  14         13.71         11.59        11.26 o                         
   2   1  14         53.42         54.88        18.95 o                         
  -2   2  14         18.11          2.63        14.25 o                         
  -1   2  14          0.23          3.38        13.30 o                         
   0   2  14        204.82        208.77        24.71 o                         
   1   2  14         23.81         35.06        13.62 o                         
                                                                                
